# Supplementary material for: Development of light-responsive protein binding in the monobody non-immunoglobulin scaffold
Source: Nat Commun. 2020 Aug 13;11:4045. doi: 10.1038/s41467-020-17837-7 (PMC7427095; doi:10.1038/s41467-020-17837-7)
Supplement: Supplementary file 8 — Source Data [file 41467_2020_17837_MOESM8_ESM.xlsx]

## Sheet: Table 2
SH2-PDC1 Conjugated
Line 1 wash		Line 2 light elution 1		Line2 light elution 2		Line 3 Beads				Purity		Purity		Yields
Peak* 1	2694.22	Peak 1	7161.78	Peak 1	6292.4	Peak 1	2534	Target		Peak 1	Peak 2	Average		Concentration (mg/ml)		Total volume (ml)		Total eluted protein (mg)		Protein still bound		Protein still bound concentration (mg/ml)				Total protein still bound			Total Target protein
		Peak 2	120.577	Peak 2	90.213					95.8219	97.5754	96.6987	1.23994	0.23		10		2.3		6		0.52326				3.13956			5.43956
		Peak 3	191.698	Peak 3	66.142
			7474.06		6448.75									Yeild	42.2828	4.34
Volume loaded gel			25		25		4
Average eluted peak					6961.4								Resin Volume	Resin Capacity (mg/mL)
Proportion of Inmidazole eluted protein							0.364007						3.5	1.55416		0.18
Fraction of Volumes Loaded							6.25
Total fraction of eluted (respect to light eluted)							2.27504
YFP-SH2 Conjugated
wash		Line 1 light elution 1		Line 2 light elution 2		Line 3 Beads				Purity		Purity		Yields
Peak 1	none	Peak 1	18163.9	Peak 1	14649.5	Peak 1	9747	Target		Peak 1	Peak 2			Concentration (mg/ml)		Total volume (ml)		Total eluted protein (mg)		Protein still bound		Protein still bound concentration (mg/ml)				Total protein still bound			Total Target protein
		Peak 2	69		9					99.6216	99.9386	99.7801	0.22418	0.36		10		3.6		5		1.06682				5.33409			8.93409
			18232.9		14658.5
Average Eluted peak					16445.7									Yield	40.2951	3.02
Volume loaded gel			25		25		5
Proportion of Inmidazole eluted protein							0.592677						Resin Volume	Resin Capacity (mg/mL)
Fraction of Volumes Loaded							5						3.5	2.5526		0.22
Total fraction of eluted (respect to light eluted)							2.96338
YFP-SH2 Talon
Line 1 light elution 1		Line 2 light elution 2		Line 3 light elution Imidazole						Purity		Purity		Yields
Peak 1	12524.1	Peak 1	11451.7	Peak 1	18968.9	target				Peak 1	Peak 2			Concentration (mg/ml)		Total volume (ml)		Total eluted protein (mg)		Protein still bound (Imidazole eluted) volume (ml)		Protein still bound concentration (mg/ml)				Total protein still bound			Total Target protein
Peak 2	660	Peak 2	520	Peak 2	17870.9	OptoMB				94.994	95.6564	95.3252	0.468421	0.42		8		3.36		5		1.58353				7.91763			11.2776
	13184.1		11971.7
Average Eluted peak			12577.9											Yield	29.7935	3.28
Volume loaded gel	25		25		10
Proportion of Inmidazole eluted protein					1.50812								Resin Volume	Resin Capacity (mg/mL)
Fraction of Volumes Loaded					2.5								2.5	4.51105		0.33
Total fraction of Imidazole eluted (respect to light eluted)					3.7703
SH2-PDC1 Talon
Line 1 light elution 1		Line 2 light elution 2		Line 3 light elution Imidazole						Purity		Purity		Yields
Peak 1	15164	Peak 1	14825	Peak 1	15705	target				Peak 1	Peak 2			Concentration (mg/ml)		Total volume (ml)		Total eluted protein (mg)		Protein still bound (Imidazole eluted) volume (ml)		Protein still bound concentration (mg)				Total protein still bound			Total Target protein
Peak 2	297	Peak 2	192	Peak 2	8779	OptoMB				94.7928	96.2787	95.5358	1.05074	0.64		8		5.12		5		1.60076				8.00382			13.1238
Peak 3	117	Peak 3	130
Peak 4	419	Peak 4	251											Yield	39.013	1.61
	15997		15398
Average Eluted peak			15697.5
Volume loaded gel	25		25		10								Resin Volume (mL)	Resin capacity (mg/mL)
Proportion of Inmidazole eluted protein					1.00048								2.5	5.24953		0.52
Fraction of Volumes Loaded					2.5
Total fraction of Imidazole eluted (respect to light eluted)					2.50119
Initial YFP-SH2 Talon
Line 1 light elution 1		Line 2 light elution 2		Line 3 light elution Imidazole						Purity		Purity		Yields
Peak 1	2713	Peak 1	2690	Peak 1	19154	target				Peak 1	Peak 2			Concentration (mg/ml)		Total volume (ml)		Total eluted protein (mg)		Protein still bound (Imidazole eluted) volume (ml)		Protein still bound concentration (mg)				Total protein still bound			Total Target protein
Peak 2	No detectable peaks	Peak 2	97	Peak 2	15259	OptoMB				100	96.5196	98.2598	2.46105	0.28		8		2.6		5		2.40542				12.0271			14.6271
			2787
Volume loaded gel	25		25		20									Yield	17.7752	2.18
Proportion of Inmidazole eluted protein (respect to light eluted)					6.87262
Fraction of Volumes Loaded					1.25								Resin Volume (mL)	Resin Capacity (mg/mL)
													2.5	5.85084		0.67
Total fraction of Imidazole eluted (respect to light eluted)					8.59078
* peaks values correspond to the integrated volume under the peak curves calculated with ImageJ (see Methods)

## Sheet: Fig 1e_Coordinates
ATOM 1 N SER A 2 -20.530 -2.373 23.215 1.00 31.28 N
ATOM 2 CA SER A 2 -19.820 -3.650 23.188 1.00 28.24 C
ATOM 3 C SER A 2 -20.111 -4.472 24.441 1.00 25.23 C
ATOM 4 O SER A 2 -20.253 -3.948 25.557 1.00 22.25 O
ATOM 5 CB SER A 2 -18.329 -3.441 23.004 1.00 28.86 C
ATOM 6 OG SER A 2 -17.668 -4.666 22.696 1.00 34.17 O
ATOM 7 N SER A 3 -20.229 -5.776 24.226 1.00 22.67 N
ATOM 8 CA SER A 3 -20.576 -6.650 25.317 1.00 22.11 C
ATOM 9 C SER A 3 -19.856 -7.980 25.228 1.00 20.54 C
ATOM 10 O SER A 3 -19.331 -8.371 24.159 1.00 19.85 O
ATOM 11 CB SER A 3 -22.092 -6.789 25.372 1.00 24.25 C
ATOM 12 OG SER A 3 -22.531 -7.728 24.423 1.00 26.14 O
ATOM 13 N VAL A 4 -19.711 -8.627 26.373 1.00 19.39 N
ATOM 14 CA VAL A 4 -19.115 -9.973 26.407 1.00 18.38 C
ATOM 15 C VAL A 4 -19.971 -10.823 27.337 1.00 19.46 C
ATOM 16 O VAL A 4 -20.755 -10.300 28.150 1.00 18.80 O
ATOM 17 CB VAL A 4 -17.627 -9.982 26.868 1.00 19.93 C
ATOM 18 CG1 VAL A 4 -16.751 -9.166 25.909 1.00 20.70 C
ATOM 19 CG2 VAL A 4 -17.509 -9.435 28.331 1.00 19.64 C
ATOM 20 N SER A 5 -19.871 -12.132 27.146 1.00 17.13 N
ATOM 21 CA SER A 5 -20.584 -13.114 28.004 1.00 19.49 C
ATOM 22 C SER A 5 -19.616 -14.153 28.489 1.00 17.82 C
ATOM 23 O SER A 5 -18.613 -14.435 27.834 1.00 18.72 O
ATOM 24 CB SER A 5 -21.712 -13.787 27.213 1.00 19.80 C
ATOM 25 OG SER A 5 -22.725 -12.808 27.041 1.00 29.41 O
ATOM 26 N SER A 6 -19.948 -14.751 29.630 1.00 18.55 N
ATOM 27 CA SER A 6 -19.171 -15.865 30.216 1.00 19.67 C
ATOM 28 C SER A 6 -19.581 -17.200 29.615 1.00 19.02 C
ATOM 29 O SER A 6 -20.740 -17.623 29.750 1.00 18.27 O
ATOM 30 CB SER A 6 -19.442 -15.884 31.736 1.00 20.26 C
ATOM 31 OG SER A 6 -18.834 -14.771 32.331 1.00 23.62 O
ATOM 32 N VAL A 7 -18.634 -17.867 28.933 1.00 17.77 N
ATOM 33 CA VAL A 7 -18.824 -19.262 28.449 1.00 16.72 C
ATOM 34 C VAL A 7 -17.443 -19.930 28.576 1.00 16.70 C
ATOM 35 O VAL A 7 -16.477 -19.362 28.087 1.00 16.82 O
ATOM 36 CB VAL A 7 -19.247 -19.332 26.952 1.00 16.88 C
ATOM 37 CG1 VAL A 7 -19.288 -20.779 26.539 1.00 17.99 C
ATOM 38 CG2 VAL A 7 -20.623 -18.679 26.681 1.00 18.03 C
ATOM 39 N PRO A 8 -17.324 -21.073 29.249 1.00 16.42 N
ATOM 40 CA PRO A 8 -18.335 -21.800 30.013 1.00 16.59 C
ATOM 41 C PRO A 8 -18.774 -20.984 31.228 1.00 17.40 C
ATOM 42 O PRO A 8 -18.248 -19.879 31.439 1.00 18.40 O
ATOM 43 CB PRO A 8 -17.591 -23.076 30.475 1.00 17.21 C
ATOM 44 CG PRO A 8 -16.349 -23.161 29.621 1.00 17.70 C
ATOM 45 CD PRO A 8 -16.006 -21.748 29.330 1.00 16.15 C
ATOM 46 N THR A 9 -19.703 -21.525 32.033 1.00 17.74 N
ATOM 47 CA THR A 9 -20.156 -20.804 33.232 1.00 17.58 C
ATOM 48 C THR A 9 -19.851 -21.532 34.536 1.00 17.21 C
ATOM 49 O THR A 9 -20.038 -20.950 35.584 1.00 15.92 O
ATOM 50 CB THR A 9 -21.669 -20.493 33.194 1.00 18.51 C
ATOM 51 CG2 THR A 9 -22.006 -19.682 31.946 1.00 20.14 C
ATOM 52 OG1 THR A 9 -22.384 -21.743 33.165 1.00 20.13 O
ATOM 53 N LYS A 10 -19.384 -22.788 34.484 1.00 16.43 N
ATOM 54 CA LYS A 10 -19.022 -23.551 35.669 1.00 17.90 C
ATOM 55 C LYS A 10 -17.889 -24.491 35.292 1.00 18.06 C
ATOM 56 O LYS A 10 -17.927 -25.067 34.188 1.00 20.19 O
ATOM 57 CB LYS A 10 -20.220 -24.348 36.203 1.00 18.47 C
ATOM 58 CG LYS A 10 -19.977 -25.083 37.596 1.00 19.40 C
ATOM 59 CD LYS A 10 -21.344 -25.264 38.334 1.00 21.67 C
ATOM 60 CE LYS A 10 -21.206 -26.060 39.618 1.00 27.25 C
ATOM 61 NZ LYS A 10 -22.546 -26.526 40.078 1.00 34.04 N1+
ATOM 62 N LEU A 11 -16.891 -24.601 36.172 1.00 15.67 N
ATOM 63 CA LEU A 11 -15.661 -25.365 35.919 1.00 16.18 C
ATOM 64 C LEU A 11 -15.403 -26.189 37.177 1.00 17.43 C
ATOM 65 O LEU A 11 -15.393 -25.623 38.276 1.00 16.92 O
ATOM 66 CB LEU A 11 -14.489 -24.429 35.597 1.00 15.95 C
ATOM 67 CG LEU A 11 -13.130 -25.160 35.411 1.00 18.02 C
ATOM 68 CD1 LEU A 11 -13.160 -26.191 34.274 1.00 18.19 C
ATOM 69 CD2 LEU A 11 -12.079 -24.094 35.150 1.00 19.54 C
ATOM 70 N GLU A 12 -15.216 -27.499 37.012 1.00 16.24 N
ATOM 71 CA GLU A 12 -15.043 -28.422 38.145 1.00 16.67 C
ATOM 72 C GLU A 12 -13.765 -29.157 37.868 1.00 17.26 C
ATOM 73 O GLU A 12 -13.516 -29.542 36.715 1.00 17.12 O
ATOM 74 CB GLU A 12 -16.268 -29.369 38.301 1.00 18.04 C
ATOM 75 CG GLU A 12 -17.563 -28.506 38.413 1.00 21.70 C
ATOM 76 CD GLU A 12 -18.728 -29.117 39.179 1.00 28.83 C
ATOM 77 OE1 GLU A 12 -19.548 -29.844 38.554 1.00 27.34 O
ATOM 78 OE2 GLU A 12 -18.891 -28.772 40.385 1.00 30.71 O1-
ATOM 79 N VAL A 13 -12.990 -29.427 38.917 1.00 17.05 N
ATOM 80 CA VAL A 13 -11.693 -30.077 38.759 1.00 17.90 C
ATOM 81 C VAL A 13 -11.459 -31.054 39.909 1.00 17.41 C
ATOM 82 O VAL A 13 -11.975 -30.852 41.008 1.00 17.37 O
ATOM 83 CB VAL A 13 -10.532 -29.046 38.714 1.00 18.95 C
ATOM 84 CG1 VAL A 13 -10.705 -28.074 37.508 1.00 19.19 C
ATOM 85 CG2 VAL A 13 -10.538 -28.240 39.989 1.00 21.44 C
ATOM 86 N VAL A 14 -10.720 -32.130 39.649 1.00 18.52 N
ATOM 87 CA VAL A 14 -10.429 -33.127 40.681 1.00 18.58 C
ATOM 88 C VAL A 14 -9.103 -33.782 40.283 1.00 18.73 C
ATOM 89 O VAL A 14 -8.821 -33.889 39.098 1.00 18.15 O
ATOM 90 CB VAL A 14 -11.571 -34.199 40.808 1.00 19.06 C
ATOM 91 CG1 VAL A 14 -11.636 -35.095 39.566 1.00 19.47 C
ATOM 92 CG2 VAL A 14 -11.372 -35.061 42.034 1.00 20.61 C
ATOM 93 N ALA A 15 -8.300 -34.202 41.261 1.00 19.60 N
ATOM 94 CA ALA A 15 -7.067 -34.913 40.947 1.00 20.27 C
ATOM 95 C ALA A 15 -7.432 -36.320 40.451 1.00 20.45 C
ATOM 96 O ALA A 15 -8.239 -37.021 41.063 1.00 21.40 O
ATOM 97 CB ALA A 15 -6.162 -34.953 42.166 1.00 21.51 C
ATOM 98 N ALA A 16 -6.867 -36.722 39.321 1.00 19.47 N
ATOM 99 CA ALA A 16 -7.090 -38.082 38.835 1.00 19.41 C
ATOM 100 C ALA A 16 -5.976 -38.980 39.354 1.00 20.12 C
ATOM 101 O ALA A 16 -6.204 -40.110 39.832 1.00 20.65 O
ATOM 102 CB ALA A 16 -7.188 -38.121 37.312 1.00 17.74 C
ATOM 103 N THR A 17 -4.754 -38.464 39.265 1.00 20.34 N
ATOM 104 CA THR A 17 -3.544 -39.113 39.797 1.00 20.04 C
ATOM 105 C THR A 17 -2.660 -37.991 40.346 1.00 20.08 C
ATOM 106 O THR A 17 -2.984 -36.823 40.114 1.00 19.00 O
ATOM 107 CB THR A 17 -2.754 -39.889 38.689 1.00 20.82 C
ATOM 108 CG2 THR A 17 -3.654 -40.836 37.882 1.00 20.76 C
ATOM 109 OG1 THR A 17 -2.074 -38.970 37.814 1.00 20.15 O
ATOM 110 N PRO A 18 -1.555 -38.315 41.071 1.00 19.95 N
ATOM 111 CA PRO A 18 -0.679 -37.226 41.536 1.00 19.34 C
ATOM 112 C PRO A 18 -0.172 -36.292 40.422 1.00 18.45 C
ATOM 113 O PRO A 18 0.241 -35.165 40.720 1.00 18.42 O
ATOM 114 CB PRO A 18 0.499 -37.974 42.209 1.00 20.11 C
ATOM 115 CG PRO A 18 -0.102 -39.293 42.613 1.00 21.55 C
ATOM 116 CD PRO A 18 -1.086 -39.643 41.539 1.00 19.97 C
ATOM 117 N THR A 19 -0.239 -36.750 39.168 1.00 16.97 N
ATOM 118 CA THR A 19 0.271 -35.970 38.035 1.00 17.53 C
ATOM 119 C THR A 19 -0.801 -35.551 36.981 1.00 17.24 C
ATOM 120 O THR A 19 -0.452 -35.042 35.896 1.00 16.16 O
ATOM 121 CB THR A 19 1.361 -36.734 37.277 1.00 17.46 C
ATOM 122 CG2 THR A 19 2.536 -37.133 38.175 1.00 16.61 C
ATOM 123 OG1 THR A 19 0.788 -37.887 36.635 1.00 20.54 O
ATOM 124 N SER A 20 -2.077 -35.755 37.283 1.00 17.26 N
ATOM 125 CA SER A 20 -3.125 -35.452 36.277 1.00 16.75 C
ATOM 126 C SER A 20 -4.446 -35.023 36.922 1.00 17.35 C
ATOM 127 O SER A 20 -4.749 -35.380 38.060 1.00 17.27 O
ATOM 128 CB SER A 20 -3.354 -36.674 35.363 1.00 17.45 C
ATOM 129 OG SER A 20 -3.849 -37.765 36.098 1.00 18.64 O
ATOM 130 N LEU A 21 -5.236 -34.288 36.157 1.00 17.29 N
ATOM 131 CA LEU A 21 -6.505 -33.719 36.624 1.00 17.20 C
ATOM 132 C LEU A 21 -7.566 -34.138 35.631 1.00 17.44 C
ATOM 133 O LEU A 21 -7.271 -34.305 34.424 1.00 18.49 O
ATOM 134 CB LEU A 21 -6.436 -32.169 36.619 1.00 17.90 C
ATOM 135 CG LEU A 21 -5.404 -31.508 37.501 1.00 20.02 C
ATOM 136 CD1 LEU A 21 -5.491 -29.973 37.277 1.00 21.95 C
ATOM 137 CD2 LEU A 21 -5.595 -31.884 38.995 1.00 21.55 C
ATOM 138 N LEU A 22 -8.782 -34.347 36.138 1.00 17.64 N
ATOM 139 CA LEU A 22 -9.977 -34.390 35.312 1.00 17.08 C
ATOM 140 C LEU A 22 -10.682 -33.042 35.489 1.00 17.45 C
ATOM 141 O LEU A 22 -10.860 -32.568 36.608 1.00 17.17 O
ATOM 142 CB LEU A 22 -10.874 -35.532 35.796 1.00 17.22 C
ATOM 143 CG LEU A 22 -12.283 -35.592 35.192 1.00 17.86 C
ATOM 144 CD1 LEU A 22 -12.182 -35.821 33.662 1.00 19.27 C
ATOM 145 CD2 LEU A 22 -13.143 -36.659 35.899 1.00 20.05 C
ATOM 146 N ILE A 23 -11.013 -32.388 34.379 1.00 16.63 N
ATOM 147 CA ILE A 23 -11.773 -31.135 34.472 1.00 17.53 C
ATOM 148 C ILE A 23 -13.064 -31.255 33.667 1.00 16.91 C
ATOM 149 O ILE A 23 -13.131 -32.055 32.687 1.00 17.14 O
ATOM 150 CB ILE A 23 -10.934 -29.898 34.043 1.00 18.68 C
ATOM 151 CG1 ILE A 23 -10.740 -29.906 32.532 1.00 20.31 C
ATOM 152 CG2 ILE A 23 -9.560 -29.886 34.803 1.00 20.69 C
ATOM 153 CD1 ILE A 23 -10.259 -28.561 32.002 1.00 17.26 C
ATOM 154 N SER A 24 -14.112 -30.517 34.080 1.00 17.53 N
ATOM 155 CA SER A 24 -15.390 -30.568 33.389 1.00 17.00 C
ATOM 156 C SER A 24 -16.033 -29.214 33.459 1.00 17.49 C
ATOM 157 O SER A 24 -15.815 -28.459 34.403 1.00 16.73 O
ATOM 158 CB SER A 24 -16.360 -31.633 33.957 1.00 18.88 C
ATOM 159 OG SER A 24 -16.615 -31.414 35.347 1.00 20.35 O
ATOM 160 N TRP A 25 -16.792 -28.895 32.436 1.00 17.02 N
ATOM 161 CA TRP A 25 -17.472 -27.588 32.401 1.00 16.40 C
ATOM 162 C TRP A 25 -18.868 -27.840 31.829 1.00 16.67 C
ATOM 163 O TRP A 25 -19.217 -28.980 31.451 1.00 16.27 O
ATOM 164 CB TRP A 25 -16.686 -26.500 31.607 1.00 16.74 C
ATOM 165 CG TRP A 25 -16.311 -26.928 30.163 1.00 16.62 C
ATOM 166 CD1 TRP A 25 -17.030 -26.685 29.018 1.00 17.58 C
ATOM 167 CD2 TRP A 25 -15.143 -27.661 29.751 1.00 15.05 C
ATOM 168 CE2 TRP A 25 -15.204 -27.810 28.341 1.00 17.01 C
ATOM 169 CE3 TRP A 25 -14.038 -28.206 30.445 1.00 16.87 C
ATOM 170 NE1 TRP A 25 -16.370 -27.231 27.911 1.00 16.90 N
ATOM 171 CZ2 TRP A 25 -14.217 -28.515 27.613 1.00 15.96 C
ATOM 172 CZ3 TRP A 25 -13.081 -28.895 29.734 1.00 19.11 C
ATOM 173 CH2 TRP A 25 -13.169 -29.041 28.316 1.00 16.78 C
ATOM 174 N ASP A 26 -19.680 -26.798 31.827 1.00 13.38 N
ATOM 175 CA ASP A 26 -21.064 -26.971 31.409 1.00 14.29 C
ATOM 176 C ASP A 26 -21.137 -26.938 29.888 1.00 15.02 C
ATOM 177 O ASP A 26 -20.416 -26.186 29.228 1.00 13.62 O
ATOM 178 CB ASP A 26 -21.980 -25.932 32.080 1.00 13.63 C
ATOM 179 CG ASP A 26 -21.581 -24.495 31.729 1.00 14.03 C
ATOM 180 OD2 ASP A 26 -22.419 -23.689 31.262 1.00 14.90 O
ATOM 181 OD1 ASP A 26 -20.431 -24.184 31.943 1.00 11.64 O1-
ATOM 182 N ALA A 27 -21.960 -27.810 29.324 1.00 15.74 N
ATOM 183 CA ALA A 27 -22.116 -27.831 27.870 1.00 17.74 C
ATOM 184 C ALA A 27 -22.779 -26.505 27.518 1.00 19.85 C
ATOM 185 O ALA A 27 -23.648 -26.034 28.242 1.00 20.59 O
ATOM 186 CB ALA A 27 -22.998 -29.006 27.412 1.00 17.69 C
ATOM 187 N PRO A 28 -22.376 -25.905 26.397 1.00 21.96 N
ATOM 188 CA PRO A 28 -22.886 -24.584 26.099 1.00 23.15 C
ATOM 189 C PRO A 28 -24.344 -24.618 25.625 1.00 24.41 C
ATOM 190 O PRO A 28 -24.841 -25.654 25.153 1.00 23.83 O
ATOM 191 CB PRO A 28 -21.952 -24.104 24.978 1.00 23.05 C
ATOM 192 CG PRO A 28 -21.624 -25.344 24.241 1.00 22.84 C
ATOM 193 CD PRO A 28 -21.482 -26.414 25.340 1.00 22.01 C
ATOM 194 N MET A 29 -25.042 -23.502 25.798 1.00 26.36 N
ATOM 195 CA MET A 29 -26.331 -23.326 25.106 1.00 28.01 C
ATOM 196 C MET A 29 -26.077 -23.372 23.592 1.00 27.56 C
ATOM 197 O MET A 29 -24.990 -22.998 23.133 1.00 26.93 O
ATOM 198 CB MET A 29 -26.991 -21.986 25.485 1.00 29.67 C
ATOM 199 CG MET A 29 -27.620 -21.933 26.906 1.00 32.10 C
ATOM 200 SD MET A 29 -28.485 -23.446 27.427 1.00 39.51 S
ATOM 201 CE MET A 29 -28.293 -23.342 29.207 1.00 33.58 C
ATOM 202 N SER A 30 -27.059 -23.837 22.810 1.00 27.49 N
ATOM 203 CA SER A 30 -26.886 -23.864 21.353 1.00 27.43 C
ATOM 204 C SER A 30 -26.721 -22.434 20.850 1.00 27.29 C
ATOM 205 O SER A 30 -25.974 -22.176 19.878 1.00 26.56 O
ATOM 206 CB SER A 30 -28.076 -24.523 20.668 1.00 28.25 C
ATOM 207 OG SER A 30 -28.016 -25.920 20.863 1.00 29.89 O
ATOM 208 N SER A 31 -27.388 -21.513 21.557 1.00 25.96 N
ATOM 209 CA SER A 31 -27.342 -20.086 21.236 1.00 25.99 C
ATOM 210 C SER A 31 -25.960 -19.453 21.431 1.00 24.80 C
ATOM 211 O SER A 31 -25.734 -18.338 20.983 1.00 24.34 O
ATOM 212 CB SER A 31 -28.411 -19.308 22.029 1.00 25.66 C
ATOM 213 OG SER A 31 -28.294 -19.550 23.410 1.00 24.75 O
ATOM 214 N SER A 32 -25.028 -20.154 22.075 1.00 24.42 N
ATOM 215 CA SER A 32 -23.694 -19.589 22.212 1.00 24.38 C
ATOM 216 C SER A 32 -22.784 -19.795 20.988 1.00 24.93 C
ATOM 217 O SER A 32 -21.657 -19.208 20.912 1.00 24.93 O
ATOM 218 CB SER A 32 -23.008 -20.092 23.477 1.00 24.69 C
ATOM 219 OG SER A 32 -23.721 -19.671 24.621 1.00 24.07 O
ATOM 220 N SER A 33 -23.226 -20.636 20.057 1.00 24.23 N
ATOM 221 CA SER A 33 -22.443 -20.937 18.842 1.00 24.33 C
ATOM 222 C SER A 33 -20.968 -21.329 19.112 1.00 23.20 C
ATOM 223 O SER A 33 -20.111 -20.874 18.357 1.00 25.32 O
ATOM 224 CB SER A 33 -22.381 -19.706 17.901 1.00 25.56 C
ATOM 225 OG SER A 33 -23.614 -19.392 17.310 1.00 27.33 O
ATOM 226 N VAL A 34 -20.664 -22.177 20.091 1.00 21.09 N
ATOM 227 CA VAL A 34 -19.249 -22.546 20.375 1.00 20.26 C
ATOM 228 C VAL A 34 -18.687 -23.532 19.331 1.00 18.81 C
ATOM 229 O VAL A 34 -19.375 -24.503 18.989 1.00 18.97 O
ATOM 230 CB VAL A 34 -19.078 -23.154 21.783 1.00 20.43 C
ATOM 231 CG1 VAL A 34 -17.634 -23.545 21.989 1.00 19.73 C
ATOM 232 CG2 VAL A 34 -19.525 -22.108 22.849 1.00 20.58 C
ATOM 233 N TYR A 35 -17.515 -23.183 18.801 1.00 18.68 N
ATOM 234 CA TYR A 35 -16.794 -24.078 17.877 1.00 19.43 C
ATOM 235 C TYR A 35 -15.918 -25.034 18.696 1.00 20.41 C
ATOM 236 O TYR A 35 -16.181 -26.241 18.679 1.00 21.11 O
ATOM 237 CB TYR A 35 -15.977 -23.265 16.870 1.00 20.14 C
ATOM 238 CG TYR A 35 -16.802 -22.479 15.882 1.00 19.41 C
ATOM 239 CD2 TYR A 35 -16.271 -22.069 14.670 1.00 22.08 C
ATOM 240 CD1 TYR A 35 -18.117 -22.144 16.158 1.00 22.10 C
ATOM 241 CE2 TYR A 35 -17.024 -21.347 13.758 1.00 26.35 C
ATOM 242 CE1 TYR A 35 -18.884 -21.423 15.257 1.00 23.36 C
ATOM 243 CZ TYR A 35 -18.335 -21.022 14.053 1.00 23.77 C
ATOM 244 OH TYR A 35 -19.085 -20.311 13.160 1.00 25.65 O
ATOM 245 N TYR A 36 -15.009 -24.480 19.502 1.00 19.02 N
ATOM 246 CA TYR A 36 -13.992 -25.238 20.201 1.00 17.89 C
ATOM 247 C TYR A 36 -13.691 -24.597 21.551 1.00 19.49 C
ATOM 248 O TYR A 36 -14.071 -23.451 21.787 1.00 18.93 O
ATOM 249 CB TYR A 36 -12.722 -25.343 19.327 1.00 17.97 C
ATOM 250 CG TYR A 36 -12.102 -24.021 18.917 1.00 18.56 C
ATOM 251 CD1 TYR A 36 -12.523 -23.364 17.753 1.00 18.66 C
ATOM 252 CD2 TYR A 36 -11.089 -23.439 19.689 1.00 17.87 C
ATOM 253 CE1 TYR A 36 -11.970 -22.143 17.334 1.00 17.23 C
ATOM 254 CE2 TYR A 36 -10.485 -22.193 19.261 1.00 17.09 C
ATOM 255 CZ TYR A 36 -10.956 -21.550 18.128 1.00 16.99 C
ATOM 256 OH TYR A 36 -10.430 -20.344 17.703 1.00 16.54 O
ATOM 257 N TYR A 37 -13.036 -25.345 22.430 1.00 20.40 N
ATOM 258 CA TYR A 37 -12.556 -24.776 23.689 1.00 20.19 C
ATOM 259 C TYR A 37 -11.030 -24.811 23.676 1.00 21.21 C
ATOM 260 O TYR A 37 -10.416 -25.746 23.101 1.00 20.50 O
ATOM 261 CB TYR A 37 -13.106 -25.609 24.862 1.00 21.01 C
ATOM 262 CG TYR A 37 -14.595 -25.508 25.041 1.00 21.64 C
ATOM 263 CD2 TYR A 37 -15.422 -26.478 24.513 1.00 21.11 C
ATOM 264 CD1 TYR A 37 -15.179 -24.440 25.743 1.00 20.53 C
ATOM 265 CE2 TYR A 37 -16.799 -26.411 24.635 1.00 20.65 C
ATOM 266 CE1 TYR A 37 -16.579 -24.379 25.927 1.00 18.48 C
ATOM 267 CZ TYR A 37 -17.373 -25.360 25.334 1.00 20.03 C
ATOM 268 OH TYR A 37 -18.725 -25.344 25.501 1.00 22.48 O
ATOM 269 N ARG A 38 -10.417 -23.804 24.284 1.00 19.51 N
ATOM 270 CA ARG A 38 -8.988 -23.837 24.540 1.00 19.73 C
ATOM 271 C ARG A 38 -8.796 -24.015 26.034 1.00 19.62 C
ATOM 272 O ARG A 38 -9.389 -23.255 26.834 1.00 20.43 O
ATOM 273 CB ARG A 38 -8.329 -22.560 24.046 1.00 19.18 C
ATOM 274 CG ARG A 38 -6.822 -22.398 24.407 1.00 19.37 C
ATOM 275 CD ARG A 38 -6.360 -21.023 23.925 1.00 19.97 C
ATOM 276 NE ARG A 38 -4.954 -20.768 24.215 1.00 21.72 N
ATOM 277 CZ ARG A 38 -4.546 -19.746 24.949 1.00 23.12 C
ATOM 278 NH1 ARG A 38 -5.448 -18.877 25.421 1.00 24.63 N1+
ATOM 279 NH2 ARG A 38 -3.263 -19.562 25.190 1.00 22.31 N
ATOM 280 N ILE A 39 -7.979 -24.988 26.417 1.00 19.52 N
ATOM 281 CA ILE A 39 -7.700 -25.206 27.851 1.00 19.58 C
ATOM 282 C ILE A 39 -6.242 -24.770 28.087 1.00 20.63 C
ATOM 283 O ILE A 39 -5.329 -25.215 27.347 1.00 21.23 O
ATOM 284 CB ILE A 39 -7.857 -26.717 28.251 1.00 20.07 C
ATOM 285 CG1 ILE A 39 -9.318 -27.195 28.221 1.00 22.56 C
ATOM 286 CG2 ILE A 39 -7.359 -26.923 29.691 1.00 20.46 C
ATOM 287 CD1 ILE A 39 -9.935 -27.345 26.884 1.00 27.32 C
ATOM 288 N THR A 40 -6.000 -23.959 29.111 1.00 19.17 N
ATOM 289 CA THR A 40 -4.627 -23.620 29.455 1.00 19.26 C
ATOM 290 C THR A 40 -4.336 -23.987 30.886 1.00 20.16 C
ATOM 291 O THR A 40 -5.273 -24.048 31.702 1.00 20.73 O
ATOM 292 CB THR A 40 -4.252 -22.127 29.249 1.00 21.35 C
ATOM 293 CG2 THR A 40 -4.638 -21.644 27.845 1.00 21.30 C
ATOM 294 OG1 THR A 40 -4.845 -21.304 30.272 1.00 20.61 O
ATOM 295 N TYR A 41 -3.069 -24.261 31.174 1.00 20.74 N
ATOM 296 CA TYR A 41 -2.686 -24.590 32.544 1.00 20.06 C
ATOM 297 C TYR A 41 -1.225 -24.260 32.724 1.00 21.19 C
ATOM 298 O TYR A 41 -0.386 -24.536 31.860 1.00 19.99 O
ATOM 299 CB TYR A 41 -2.970 -26.066 32.879 1.00 20.33 C
ATOM 300 CG TYR A 41 -2.256 -27.084 32.020 1.00 20.69 C
ATOM 301 CD1 TYR A 41 -2.765 -27.441 30.774 1.00 21.36 C
ATOM 302 CD2 TYR A 41 -1.059 -27.687 32.444 1.00 22.10 C
ATOM 303 CE1 TYR A 41 -2.103 -28.380 29.964 1.00 22.32 C
ATOM 304 CE2 TYR A 41 -0.399 -28.590 31.656 1.00 21.54 C
ATOM 305 CZ TYR A 41 -0.935 -28.938 30.413 1.00 19.84 C
ATOM 306 OH TYR A 41 -0.289 -29.870 29.636 1.00 23.38 O
ATOM 307 N GLY A 42 -0.949 -23.686 33.888 1.00 21.92 N
ATOM 308 CA GLY A 42 0.411 -23.336 34.279 1.00 23.13 C
ATOM 309 C GLY A 42 0.392 -22.967 35.740 1.00 23.98 C
ATOM 310 O GLY A 42 -0.639 -23.053 36.413 1.00 23.74 O
ATOM 311 N GLU A 43 1.550 -22.566 36.234 1.00 24.66 N
ATOM 312 CA GLU A 43 1.734 -22.304 37.657 1.00 24.93 C
ATOM 313 C GLU A 43 1.014 -21.026 37.948 1.00 25.74 C
ATOM 314 O GLU A 43 0.922 -20.096 37.085 1.00 25.47 O
ATOM 315 CB GLU A 43 3.224 -22.249 37.994 1.00 26.32 C
ATOM 316 CG GLU A 43 3.837 -23.653 37.901 1.00 26.56 C
ATOM 317 CD GLU A 43 5.148 -23.799 38.632 1.00 30.32 C
ATOM 318 OE1 GLU A 43 6.103 -24.204 37.953 1.00 31.72 O
ATOM 319 OE2 GLU A 43 5.230 -23.506 39.851 1.00 29.38 O1-
ATOM 320 N THR A 44 0.439 -21.016 39.144 1.00 25.06 N
ATOM 321 CA THR A 44 -0.423 -19.940 39.572 1.00 25.04 C
ATOM 322 C THR A 44 0.335 -18.591 39.712 1.00 25.30 C
ATOM 323 O THR A 44 1.430 -18.554 40.265 1.00 24.70 O
ATOM 324 CB THR A 44 -1.199 -20.365 40.867 1.00 24.60 C
ATOM 325 CG2 THR A 44 -2.094 -19.203 41.352 1.00 25.26 C
ATOM 326 OG1 THR A 44 -2.033 -21.515 40.556 1.00 22.96 O
ATOM 327 N GLY A 45 -0.249 -17.519 39.144 1.00 26.01 N
ATOM 328 CA GLY A 45 0.208 -16.124 39.367 1.00 26.57 C
ATOM 329 C GLY A 45 1.234 -15.596 38.386 1.00 27.30 C
ATOM 330 O GLY A 45 1.872 -16.374 37.654 1.00 27.44 O
ATOM 331 N GLY A 46 1.392 -14.267 38.380 1.00 27.76 N
ATOM 332 CA GLY A 46 2.443 -13.562 37.624 1.00 28.45 C
ATOM 333 C GLY A 46 2.386 -13.743 36.121 1.00 29.15 C
ATOM 334 O GLY A 46 3.408 -13.690 35.461 1.00 28.55 O
ATOM 335 N ASN A 47 1.203 -13.975 35.558 1.00 30.18 N
ATOM 336 CA ASN A 47 1.119 -14.185 34.099 1.00 31.98 C
ATOM 337 C ASN A 47 2.237 -15.159 33.646 1.00 31.90 C
ATOM 338 O ASN A 47 3.071 -14.843 32.777 1.00 31.12 O
ATOM 339 CB ASN A 47 1.264 -12.841 33.356 1.00 33.36 C
ATOM 340 CG ASN A 47 0.255 -11.804 33.813 1.00 37.66 C
ATOM 341 ND2 ASN A 47 0.743 -10.600 34.134 1.00 39.52 N
ATOM 342 OD1 ASN A 47 -0.959 -12.082 33.878 1.00 44.40 O
ATOM 343 N SER A 48 2.276 -16.332 34.281 1.00 31.34 N
ATOM 344 CA SER A 48 3.332 -17.307 34.006 1.00 30.98 C
ATOM 345 C SER A 48 2.955 -18.095 32.755 1.00 30.64 C
ATOM 346 O SER A 48 1.772 -18.087 32.361 1.00 30.97 O
ATOM 347 CB SER A 48 3.551 -18.217 35.221 1.00 30.61 C
ATOM 348 OG SER A 48 4.131 -17.459 36.260 1.00 31.82 O
ATOM 349 N PRO A 49 3.956 -18.740 32.097 1.00 30.00 N
ATOM 350 CA PRO A 49 3.667 -19.458 30.848 1.00 29.11 C
ATOM 351 C PRO A 49 2.648 -20.577 31.050 1.00 28.28 C
ATOM 352 O PRO A 49 2.565 -21.194 32.120 1.00 28.30 O
ATOM 353 CB PRO A 49 5.032 -20.016 30.433 1.00 29.15 C
ATOM 354 CG PRO A 49 5.843 -20.044 31.710 1.00 29.44 C
ATOM 355 CD PRO A 49 5.395 -18.815 32.441 1.00 29.81 C
ATOM 356 N VAL A 50 1.853 -20.822 30.024 1.00 27.39 N
ATOM 357 CA VAL A 50 0.875 -21.882 30.119 1.00 26.20 C
ATOM 358 C VAL A 50 1.146 -22.881 29.003 1.00 25.42 C
ATOM 359 O VAL A 50 1.677 -22.519 27.951 1.00 25.30 O
ATOM 360 CB VAL A 50 -0.591 -21.369 30.006 1.00 25.97 C
ATOM 361 CG1 VAL A 50 -0.968 -20.509 31.220 1.00 26.28 C
ATOM 362 CG2 VAL A 50 -0.833 -20.599 28.710 1.00 28.53 C
ATOM 363 N GLN A 51 0.777 -24.132 29.252 1.00 24.26 N
ATOM 364 CA GLN A 51 0.636 -25.141 28.204 1.00 24.19 C
ATOM 365 C GLN A 51 -0.809 -25.024 27.750 1.00 24.07 C
ATOM 366 O GLN A 51 -1.654 -24.580 28.522 1.00 23.26 O
ATOM 367 CB GLN A 51 0.868 -26.550 28.758 1.00 24.86 C
ATOM 368 CG GLN A 51 2.225 -26.782 29.375 1.00 30.69 C
ATOM 369 CD GLN A 51 3.318 -26.758 28.363 1.00 34.12 C
ATOM 370 NE2 GLN A 51 4.542 -26.476 28.818 1.00 37.45 N
ATOM 371 OE1 GLN A 51 3.084 -27.003 27.177 1.00 36.68 O
ATOM 372 N GLU A 52 -1.117 -25.449 26.530 1.00 22.53 N
ATOM 373 CA GLU A 52 -2.469 -25.348 26.069 1.00 22.65 C
ATOM 374 C GLU A 52 -2.842 -26.443 25.097 1.00 23.27 C
ATOM 375 O GLU A 52 -1.968 -27.054 24.437 1.00 22.13 O
ATOM 376 CB GLU A 52 -2.681 -23.991 25.386 1.00 22.47 C
ATOM 377 CG GLU A 52 -1.803 -23.771 24.163 1.00 22.85 C
ATOM 378 CD GLU A 52 -1.886 -22.346 23.696 1.00 25.65 C
ATOM 379 OE1 GLU A 52 -1.166 -21.448 24.245 1.00 28.09 O
ATOM 380 OE2 GLU A 52 -2.703 -22.125 22.805 1.00 22.27 O1-
ATOM 381 N PHE A 53 -4.131 -26.645 24.963 1.00 23.80 N
ATOM 382 CA PHE A 53 -4.665 -27.516 23.921 1.00 23.48 C
ATOM 383 C PHE A 53 -6.105 -27.113 23.678 1.00 23.02 C
ATOM 384 O PHE A 53 -6.700 -26.401 24.476 1.00 23.41 O
ATOM 385 CB PHE A 53 -4.517 -29.001 24.281 1.00 23.42 C
ATOM 386 CG PHE A 53 -5.225 -29.403 25.551 1.00 22.31 C
ATOM 387 CD2 PHE A 53 -6.531 -29.915 25.497 1.00 21.27 C
ATOM 388 CD1 PHE A 53 -4.588 -29.281 26.800 1.00 25.60 C
ATOM 389 CE2 PHE A 53 -7.182 -30.328 26.701 1.00 20.03 C
ATOM 390 CE1 PHE A 53 -5.228 -29.663 27.985 1.00 22.54 C
ATOM 391 CZ PHE A 53 -6.524 -30.169 27.939 1.00 20.76 C
ATOM 392 N THR A 54 -6.658 -27.566 22.548 1.00 22.31 N
ATOM 393 CA THR A 54 -8.059 -27.229 22.176 1.00 22.84 C
ATOM 394 C THR A 54 -8.886 -28.512 22.038 1.00 23.37 C
ATOM 395 O THR A 54 -8.286 -29.605 22.031 1.00 23.85 O
ATOM 396 CB THR A 54 -8.102 -26.397 20.888 1.00 21.72 C
ATOM 397 CG2 THR A 54 -7.248 -25.151 20.963 1.00 22.03 C
ATOM 398 OG1 THR A 54 -7.657 -27.225 19.813 1.00 24.69 O
ATOM 399 N VAL A 55 -10.211 -28.371 21.945 1.00 23.49 N
ATOM 400 CA VAL A 55 -11.119 -29.546 21.792 1.00 22.50 C
ATOM 401 C VAL A 55 -11.635 -29.566 20.350 1.00 23.54 C
ATOM 402 O VAL A 55 -11.599 -28.505 19.696 1.00 22.37 O
ATOM 403 CB VAL A 55 -12.280 -29.498 22.804 1.00 23.31 C
ATOM 404 CG1 VAL A 55 -12.556 -30.865 23.411 1.00 25.38 C
ATOM 405 CG2 VAL A 55 -12.036 -28.466 23.895 1.00 22.61 C
ATOM 406 N PRO A 56 -12.112 -30.717 19.826 1.00 23.50 N
ATOM 407 CA PRO A 56 -12.623 -30.796 18.452 1.00 22.53 C
ATOM 408 C PRO A 56 -13.864 -29.913 18.246 1.00 21.50 C
ATOM 409 O PRO A 56 -14.624 -29.735 19.183 1.00 20.74 O
ATOM 410 CB PRO A 56 -13.011 -32.274 18.286 1.00 23.68 C
ATOM 411 CG PRO A 56 -12.228 -32.993 19.364 1.00 23.03 C
ATOM 412 CD PRO A 56 -12.163 -32.008 20.512 1.00 24.65 C
ATOM 413 N TYR A 57 -14.050 -29.411 17.020 1.00 21.24 N
ATOM 414 CA TYR A 57 -15.208 -28.541 16.678 1.00 22.39 C
ATOM 415 C TYR A 57 -16.514 -29.206 17.133 1.00 21.67 C
ATOM 416 O TYR A 57 -16.712 -30.404 16.843 1.00 21.58 O
ATOM 417 CB TYR A 57 -15.230 -28.243 15.176 1.00 23.47 C
ATOM 418 CG TYR A 57 -16.433 -27.465 14.706 1.00 26.11 C
ATOM 419 CD2 TYR A 57 -16.834 -26.308 15.353 1.00 27.50 C
ATOM 420 CD1 TYR A 57 -17.173 -27.884 13.613 1.00 27.48 C
ATOM 421 CE2 TYR A 57 -17.938 -25.588 14.928 1.00 28.53 C
ATOM 422 CE1 TYR A 57 -18.280 -27.176 13.175 1.00 28.25 C
ATOM 423 CZ TYR A 57 -18.664 -26.023 13.835 1.00 28.70 C
ATOM 424 OH TYR A 57 -19.754 -25.320 13.409 1.00 29.60 O
ATOM 425 N SER A 58 -17.372 -28.435 17.812 1.00 20.38 N
ATOM 426 CA SER A 58 -18.675 -28.925 18.338 1.00 21.13 C
ATOM 427 C SER A 58 -18.454 -30.157 19.225 1.00 22.54 C
ATOM 428 O SER A 58 -19.139 -31.176 19.009 1.00 23.51 O
ATOM 429 CB SER A 58 -19.664 -29.195 17.229 1.00 21.52 C
ATOM 430 OG SER A 58 -20.480 -30.315 17.540 1.00 21.01 O
ATOM 431 N SER A 59 -17.527 -30.050 20.182 1.00 22.71 N
ATOM 432 CA SER A 59 -17.210 -31.153 21.129 1.00 23.40 C
ATOM 433 C SER A 59 -16.897 -32.446 20.368 1.00 22.40 C
ATOM 434 O SER A 59 -15.976 -32.435 19.529 1.00 22.58 O
ATOM 435 CB SER A 59 -18.326 -31.357 22.119 1.00 24.16 C
ATOM 436 OG SER A 59 -17.818 -31.810 23.365 1.00 26.49 O
ATOM 437 N LEU A 60 -17.646 -33.515 20.660 1.00 14.34 N
ATOM 438 CA LEU A 60 -17.428 -34.838 20.016 1.00 15.20 C
ATOM 439 C LEU A 60 -18.240 -34.937 18.719 1.00 14.54 C
ATOM 440 O LEU A 60 -19.106 -35.830 18.634 1.00 14.28 O
ATOM 441 CB LEU A 60 -17.832 -35.941 21.001 1.00 15.75 C
ATOM 442 CG LEU A 60 -16.673 -36.692 21.656 1.00 16.82 C
ATOM 443 CD1 LEU A 60 -17.178 -37.903 22.425 1.00 19.42 C
ATOM 444 CD2 LEU A 60 -15.642 -37.110 20.619 1.00 18.81 C
ATOM 445 N GLU A 61 -17.965 -34.054 17.753 1.00 14.39 N
ATOM 446 CA GLU A 61 -18.674 -34.088 16.445 1.00 14.41 C
ATOM 447 C GLU A 61 -17.950 -35.079 15.528 1.00 14.67 C
ATOM 448 O GLU A 61 -18.539 -35.481 14.505 1.00 15.43 O
ATOM 449 CB GLU A 61 -18.721 -32.696 15.813 1.00 14.05 C
ATOM 450 CG GLU A 61 -17.751 -32.527 14.657 1.00 14.42 C
ATOM 451 CD GLU A 61 -18.041 -31.343 13.750 1.00 13.67 C
ATOM 452 OE1 GLU A 61 -17.184 -31.027 12.901 1.00 15.20 O
ATOM 453 OE2 GLU A 61 -19.123 -30.741 13.895 1.00 12.85 O1-
ATOM 454 N ARG A 62 -16.717 -35.449 15.894 1.00 14.07 N
ATOM 455 CA ARG A 62 -15.905 -36.415 15.106 1.00 15.05 C
ATOM 456 C ARG A 62 -16.270 -37.838 15.543 1.00 14.57 C
ATOM 457 O ARG A 62 -15.876 -38.790 14.840 1.00 15.60 O
ATOM 458 CB ARG A 62 -14.411 -36.141 15.300 1.00 14.68 C
ATOM 459 CG ARG A 62 -13.741 -35.473 14.107 1.00 15.73 C
ATOM 460 CD ARG A 62 -12.333 -35.985 13.870 1.00 18.47 C
ATOM 461 NE ARG A 62 -11.889 -35.770 12.500 1.00 22.88 N
ATOM 462 CZ ARG A 62 -10.715 -35.251 12.161 1.00 24.05 C
ATOM 463 NH1 ARG A 62 -9.856 -34.889 13.099 1.00 26.25 N1+
ATOM 464 NH2 ARG A 62 -10.403 -35.095 10.887 1.00 25.06 N
ATOM 465 N ILE A 63 -16.986 -37.964 16.667 1.00 15.20 N
ATOM 466 CA ILE A 63 -17.421 -39.293 17.191 1.00 15.38 C
ATOM 467 C ILE A 63 -18.114 -40.047 16.051 1.00 15.70 C
ATOM 468 O ILE A 63 -19.087 -39.505 15.489 1.00 16.02 O
ATOM 469 CB ILE A 63 -18.343 -39.126 18.415 1.00 15.40 C
ATOM 470 CG1 ILE A 63 -17.759 -39.797 19.661 1.00 14.72 C
ATOM 471 CG2 ILE A 63 -19.746 -39.627 18.109 1.00 15.82 C
ATOM 472 CD1 ILE A 63 -17.947 -41.295 19.695 1.00 15.37 C
ATOM 473 N GLU A 64 -17.622 -41.246 15.726 1.00 16.19 N
ATOM 474 CA GLU A 64 -18.183 -42.030 14.640 1.00 16.23 C
ATOM 475 C GLU A 64 -19.385 -42.857 15.097 1.00 15.68 C
ATOM 476 O GLU A 64 -19.427 -44.071 14.930 1.00 15.73 O
ATOM 477 CB GLU A 64 -17.089 -42.916 14.052 1.00 16.66 C
ATOM 478 CG GLU A 64 -15.895 -42.123 13.507 1.00 19.00 C
ATOM 479 CD GLU A 64 -14.604 -42.888 13.452 1.00 19.33 C
ATOM 480 OE1 GLU A 64 -14.575 -44.081 13.789 1.00 24.11 O
ATOM 481 OE2 GLU A 64 -13.598 -42.281 13.054 1.00 23.92 O1-
ATOM 482 N LYS A 65 -20.360 -42.176 15.676 1.00 14.73 N
ATOM 483 CA LYS A 65 -21.561 -42.785 16.226 1.00 14.06 C
ATOM 484 C LYS A 65 -22.705 -41.819 16.035 1.00 13.42 C
ATOM 485 O LYS A 65 -22.486 -40.627 15.978 1.00 13.88 O
ATOM 486 CB LYS A 65 -21.422 -43.034 17.729 1.00 15.10 C
ATOM 487 CG LYS A 65 -20.307 -43.988 18.152 1.00 16.80 C
ATOM 488 CD LYS A 65 -20.631 -45.399 17.751 1.00 19.05 C
ATOM 489 CE LYS A 65 -19.592 -46.399 18.209 1.00 19.65 C
ATOM 490 NZ LYS A 65 -19.481 -46.494 19.693 1.00 21.64 N1+
ATOM 491 N ASN A 66 -23.920 -42.325 15.969 1.00 12.61 N
ATOM 492 CA ASN A 66 -25.102 -41.480 15.926 1.00 12.72 C
ATOM 493 C ASN A 66 -25.424 -41.014 17.336 1.00 12.30 C
ATOM 494 O ASN A 66 -25.774 -41.814 18.199 1.00 12.52 O
ATOM 495 CB ASN A 66 -26.320 -42.249 15.464 1.00 12.94 C
ATOM 496 CG ASN A 66 -26.182 -42.837 14.101 1.00 14.01 C
ATOM 497 ND2 ASN A 66 -26.778 -43.996 13.928 1.00 13.98 N
ATOM 498 OD1 ASN A 66 -25.581 -42.261 13.201 1.00 15.30 O
ATOM 499 N PHE A 67 -25.359 -39.719 17.574 1.00 11.26 N
ATOM 500 CA PHE A 67 -25.826 -39.181 18.838 1.00 11.81 C
ATOM 501 C PHE A 67 -26.149 -37.719 18.726 1.00 11.37 C
ATOM 502 O PHE A 67 -25.707 -37.043 17.802 1.00 11.52 O
ATOM 503 CB PHE A 67 -24.828 -39.404 19.961 1.00 12.98 C
ATOM 504 CG PHE A 67 -23.589 -38.626 19.813 1.00 12.93 C
ATOM 505 CD1 PHE A 67 -22.560 -39.121 19.042 1.00 13.00 C
ATOM 506 CD2 PHE A 67 -23.451 -37.401 20.418 1.00 15.19 C
ATOM 507 CE1 PHE A 67 -21.400 -38.408 18.884 1.00 14.47 C
ATOM 508 CE2 PHE A 67 -22.293 -36.675 20.261 1.00 14.99 C
ATOM 509 CZ PHE A 67 -21.269 -37.191 19.485 1.00 14.52 C
ATOM 510 N VAL A 68 -26.927 -37.257 19.696 1.00 11.58 N
ATOM 511 CA VAL A 68 -27.147 -35.850 19.919 1.00 11.54 C
ATOM 512 C VAL A 68 -26.976 -35.549 21.392 1.00 11.13 C
ATOM 513 O VAL A 68 -27.051 -36.441 22.247 1.00 11.78 O
ATOM 514 CB VAL A 68 -28.525 -35.393 19.476 1.00 12.08 C
ATOM 515 CG1 VAL A 68 -28.712 -35.600 18.005 1.00 13.02 C
ATOM 516 CG2 VAL A 68 -29.603 -36.130 20.235 1.00 14.18 C
ATOM 517 N ILE A 69 -26.717 -34.292 21.680 1.00 11.20 N
ATOM 518 CA ILE A 69 -26.697 -33.786 23.042 1.00 11.46 C
ATOM 519 C ILE A 69 -27.665 -32.637 23.081 1.00 10.89 C
ATOM 520 O ILE A 69 -27.646 -31.784 22.189 1.00 11.11 O
ATOM 521 CB ILE A 69 -25.313 -33.322 23.437 1.00 11.27 C
ATOM 522 CG1 ILE A 69 -24.334 -34.487 23.335 1.00 13.46 C
ATOM 523 CG2 ILE A 69 -25.338 -32.744 24.868 1.00 12.11 C
ATOM 524 CD1 ILE A 69 -22.920 -34.144 23.683 1.00 14.17 C
ATOM 525 N THR A 70 -28.538 -32.628 24.083 1.00 11.23 N
ATOM 526 CA THR A 70 -29.464 -31.537 24.272 1.00 11.82 C
ATOM 527 C THR A 70 -29.177 -30.804 25.569 1.00 11.20 C
ATOM 528 O THR A 70 -28.543 -31.345 26.459 1.00 11.04 O
ATOM 529 CB THR A 70 -30.910 -32.003 24.308 1.00 11.72 C
ATOM 530 CG2 THR A 70 -31.253 -32.803 23.073 1.00 12.21 C
ATOM 531 OG1 THR A 70 -31.121 -32.785 25.478 1.00 12.60 O
ATOM 532 N ASP A 71 -29.640 -29.567 25.650 1.00 11.58 N
ATOM 533 CA ASP A 71 -29.487 -28.765 26.837 1.00 12.37 C
ATOM 534 C ASP A 71 -30.849 -28.449 27.405 1.00 12.90 C
ATOM 535 O ASP A 71 -31.560 -27.626 26.876 1.00 13.91 O
ATOM 536 CB ASP A 71 -28.743 -27.486 26.527 1.00 11.61 C
ATOM 537 CG ASP A 71 -28.409 -26.719 27.767 1.00 12.35 C
ATOM 538 OD1 ASP A 71 -28.970 -27.041 28.833 1.00 13.44 O
ATOM 539 OD2 ASP A 71 -27.606 -25.783 27.680 1.00 13.77 O1-
ATOM 540 N PRO A 72 -31.208 -29.099 28.510 1.00 14.51 N
ATOM 541 CA PRO A 72 -32.530 -28.899 29.080 1.00 15.63 C
ATOM 542 C PRO A 72 -32.763 -27.512 29.678 1.00 17.18 C
ATOM 543 O PRO A 72 -33.874 -27.197 30.094 1.00 18.07 O
ATOM 544 CB PRO A 72 -32.632 -30.003 30.128 1.00 15.66 C
ATOM 545 CG PRO A 72 -31.245 -30.316 30.500 1.00 15.53 C
ATOM 546 CD PRO A 72 -30.433 -30.094 29.240 1.00 14.44 C
ATOM 547 N ARG A 73 -31.738 -26.687 29.705 1.00 18.41 N
ATOM 548 CA ARG A 73 -31.882 -25.308 30.165 1.00 18.37 C
ATOM 549 C ARG A 73 -32.459 -24.381 29.096 1.00 18.39 C
ATOM 550 O ARG A 73 -32.996 -23.320 29.418 1.00 17.90 O
ATOM 551 CB ARG A 73 -30.547 -24.793 30.643 1.00 19.81 C
ATOM 552 CG ARG A 73 -30.626 -23.521 31.393 1.00 20.77 C
ATOM 553 CD ARG A 73 -29.394 -23.284 32.219 1.00 22.57 C
ATOM 554 NE ARG A 73 -29.311 -21.905 32.650 1.00 25.40 N
ATOM 555 CZ ARG A 73 -28.934 -20.898 31.874 1.00 27.06 C
ATOM 556 NH1 ARG A 73 -28.589 -21.094 30.600 1.00 28.57 N1+
ATOM 557 NH2 ARG A 73 -28.898 -19.685 32.380 1.00 28.51 N
ATOM 558 N ALEU A 74 -32.386 -24.764 27.836 0.50 18.13 N
ATOM 559 N BLEU A 74 -32.272 -24.771 27.840 0.50 17.17 N
ATOM 560 CA ALEU A 74 -33.065 -24.024 26.794 0.50 18.46 C
ATOM 561 CA BLEU A 74 -32.756 -24.046 26.686 0.50 16.83 C
ATOM 562 C ALEU A 74 -34.514 -24.497 26.764 0.50 18.62 C
ATOM 563 C BLEU A 74 -34.133 -24.550 26.369 0.50 16.20 C
ATOM 564 O ALEU A 74 -34.769 -25.679 26.920 0.50 18.27 O
ATOM 565 O BLEU A 74 -34.461 -25.694 26.657 0.50 16.87 O
ATOM 566 CB ALEU A 74 -32.366 -24.227 25.447 0.50 18.47 C
ATOM 567 CB BLEU A 74 -31.829 -24.230 25.488 0.50 16.58 C
ATOM 568 CG ALEU A 74 -30.931 -23.734 25.317 0.50 18.94 C
ATOM 569 CG BLEU A 74 -30.392 -23.788 25.678 0.50 16.56 C
ATOM 570 CD1ALEU A 74 -30.287 -24.225 24.028 0.50 19.88 C
ATOM 571 CD1BLEU A 74 -29.654 -23.808 24.360 0.50 16.97 C
ATOM 572 CD2ALEU A 74 -30.871 -22.223 25.400 0.50 19.78 C
ATOM 573 CD2BLEU A 74 -30.329 -22.413 26.306 0.50 16.30 C
ATOM 574 N APRO A 75 -35.482 -23.573 26.657 0.60 19.20 N
ATOM 575 N BPRO A 75 -34.988 -23.673 25.828 0.40 15.92 N
ATOM 576 CA APRO A 75 -36.775 -24.018 26.203 0.60 18.78 C
ATOM 577 CA BPRO A 75 -36.407 -23.954 25.663 0.40 16.34 C
ATOM 578 C APRO A 75 -36.747 -25.122 25.121 0.60 18.43 C
ATOM 579 C BPRO A 75 -36.680 -25.237 24.907 0.40 16.58 C
ATOM 580 O APRO A 75 -36.028 -25.082 24.123 0.60 19.14 O
ATOM 581 O BPRO A 75 -36.106 -25.424 23.821 0.40 16.60 O
ATOM 582 CB APRO A 75 -37.402 -22.746 25.704 0.60 19.45 C
ATOM 583 CB BPRO A 75 -36.905 -22.750 24.876 0.40 16.24 C
ATOM 584 CG APRO A 75 -36.898 -21.744 26.650 0.60 19.68 C
ATOM 585 CG BPRO A 75 -35.995 -21.670 25.258 0.40 15.79 C
ATOM 586 CD APRO A 75 -35.504 -22.154 26.991 0.60 19.17 C
ATOM 587 CD BPRO A 75 -34.659 -22.321 25.374 0.40 15.80 C
ATOM 588 N ASP A 76 -37.556 -26.100 25.425 1.00 17.78 N
ATOM 589 CA ASP A 76 -37.824 -27.312 24.690 1.00 16.70 C
ATOM 590 C ASP A 76 -36.656 -28.286 24.587 1.00 15.94 C
ATOM 591 O ASP A 76 -36.663 -29.119 23.711 1.00 15.14 O
ATOM 592 CB ASP A 76 -38.364 -26.981 23.308 1.00 17.62 C
ATOM 593 CG ASP A 76 -39.358 -27.984 22.832 1.00 16.44 C
ATOM 594 OD1 ASP A 76 -39.833 -28.773 23.667 1.00 18.47 O
ATOM 595 OD2 ASP A 76 -39.667 -27.959 21.632 1.00 20.19 O1-
ATOM 596 N ASN A 77 -35.681 -28.193 25.477 1.00 15.07 N
ATOM 597 CA ASN A 77 -34.599 -29.179 25.568 1.00 14.18 C
ATOM 598 C ASN A 77 -33.999 -29.515 24.197 1.00 13.62 C
ATOM 599 O ASN A 77 -34.016 -30.649 23.760 1.00 13.77 O
ATOM 600 CB ASN A 77 -35.137 -30.415 26.270 1.00 14.33 C
ATOM 601 CG ASN A 77 -34.061 -31.392 26.702 1.00 14.60 C
ATOM 602 ND2 ASN A 77 -34.496 -32.591 27.039 1.00 18.60 N
ATOM 603 OD1 ASN A 77 -32.875 -31.098 26.752 1.00 14.07 O
ATOM 604 N PRO A 78 -33.472 -28.511 23.505 1.00 13.38 N
ATOM 605 CA PRO A 78 -33.062 -28.656 22.130 1.00 13.28 C
ATOM 606 C PRO A 78 -31.694 -29.246 21.918 1.00 12.65 C
ATOM 607 O PRO A 78 -30.852 -29.211 22.795 1.00 11.92 O
ATOM 608 CB PRO A 78 -33.034 -27.234 21.638 1.00 13.93 C
ATOM 609 CG PRO A 78 -32.623 -26.472 22.808 1.00 13.51 C
ATOM 610 CD PRO A 78 -33.203 -27.172 24.003 1.00 13.43 C
ATOM 611 N ILE A 79 -31.498 -29.749 20.719 1.00 12.13 N
ATOM 612 CA ILE A 79 -30.206 -30.214 20.288 1.00 12.05 C
ATOM 613 C ILE A 79 -29.198 -29.090 20.273 1.00 11.37 C
ATOM 614 O ILE A 79 -29.433 -28.039 19.700 1.00 11.49 O
ATOM 615 CB ILE A 79 -30.272 -30.816 18.876 1.00 11.65 C
ATOM 616 CG1 ILE A 79 -31.175 -32.026 18.843 1.00 11.93 C
ATOM 617 CG2 ILE A 79 -28.886 -31.189 18.382 1.00 13.30 C
ATOM 618 CD1 ILE A 79 -31.501 -32.466 17.438 1.00 14.00 C
ATOM 619 N ILE A 80 -28.064 -29.327 20.893 1.00 10.94 N
ATOM 620 CA ILE A 80 -26.939 -28.423 20.806 1.00 10.93 C
ATOM 621 C ILE A 80 -25.728 -29.045 20.124 1.00 10.70 C
ATOM 622 O ILE A 80 -24.907 -28.335 19.578 1.00 10.93 O
ATOM 623 CB ILE A 80 -26.554 -27.839 22.176 1.00 11.10 C
ATOM 624 CG1 ILE A 80 -26.149 -28.902 23.181 1.00 10.89 C
ATOM 625 CG2 ILE A 80 -27.693 -26.967 22.700 1.00 10.34 C
ATOM 626 CD1 ILE A 80 -25.400 -28.341 24.371 1.00 12.31 C
ATOM 627 N PHE A 81 -25.624 -30.369 20.131 1.00 10.19 N
ATOM 628 CA PHE A 81 -24.607 -31.051 19.341 1.00 10.48 C
ATOM 629 C PHE A 81 -24.504 -31.790 18.036 1.00 10.36 C
ATOM 630 O PHE A 81 -23.720 -31.413 17.170 1.00 11.05 O
ATOM 631 CB PHE A 81 -23.474 -31.553 20.218 1.00 10.79 C
ATOM 632 CG PHE A 81 -22.710 -30.465 20.890 1.00 11.46 C
ATOM 633 CD1 PHE A 81 -22.772 -29.171 20.418 1.00 12.96 C
ATOM 634 CD2 PHE A 81 -21.939 -30.725 22.002 1.00 12.36 C
ATOM 635 CE1 PHE A 81 -22.074 -28.157 21.057 1.00 12.64 C
ATOM 636 CE2 PHE A 81 -21.251 -29.708 22.635 1.00 12.26 C
ATOM 637 CZ PHE A 81 -21.318 -28.439 22.164 1.00 13.20 C
ATOM 638 N ALA A 82 -25.312 -32.829 17.879 1.00 10.67 N
ATOM 639 CA ALA A 82 -25.332 -33.611 16.661 1.00 11.30 C
ATOM 640 C ALA A 82 -24.195 -34.149 15.826 1.00 11.20 C
ATOM 641 O ALA A 82 -23.542 -33.418 15.100 1.00 11.66 O
ATOM 642 CB ALA A 82 -26.474 -33.174 15.777 1.00 12.16 C
ATOM 643 N SER A 83 -23.942 -35.437 15.922 1.00 10.94 N
ATOM 644 CA SER A 83 -22.810 -36.028 15.222 1.00 11.27 C
ATOM 645 C SER A 83 -23.000 -36.036 13.725 1.00 11.31 C
ATOM 646 O SER A 83 -24.114 -36.054 13.241 1.00 11.82 O
ATOM 647 CB SER A 83 -22.542 -37.433 15.717 1.00 11.47 C
ATOM 648 OG SER A 83 -23.512 -38.344 15.268 1.00 11.83 O
ATOM 649 N ASP A 84 -21.895 -36.034 13.002 1.00 11.70 N
ATOM 650 CA ASP A 84 -21.936 -36.191 11.554 1.00 11.99 C
ATOM 651 C ASP A 84 -22.694 -37.435 11.151 1.00 12.35 C
ATOM 652 O ASP A 84 -23.452 -37.409 10.209 1.00 11.63 O
ATOM 653 CB ASP A 84 -20.538 -36.242 10.948 1.00 12.27 C
ATOM 654 CG ASP A 84 -19.907 -34.889 10.797 1.00 14.03 C
ATOM 655 OD1 ASP A 84 -20.598 -33.866 10.888 1.00 16.14 O
ATOM 656 OD2 ASP A 84 -18.689 -34.848 10.532 1.00 16.92 O1-
ATOM 657 N SER A 85 -22.490 -38.522 11.874 1.00 12.32 N
ATOM 658 CA SER A 85 -23.194 -39.753 11.598 1.00 12.79 C
ATOM 659 C SER A 85 -24.693 -39.580 11.766 1.00 12.33 C
ATOM 660 O SER A 85 -25.455 -40.053 10.953 1.00 13.14 O
ATOM 661 CB SER A 85 -22.680 -40.857 12.502 1.00 13.51 C
ATOM 662 OG SER A 85 -21.331 -41.129 12.204 1.00 16.77 O
ATOM 663 N PHE A 86 -25.121 -38.888 12.804 1.00 12.07 N
ATOM 664 CA PHE A 86 -26.529 -38.606 12.993 1.00 12.15 C
ATOM 665 C PHE A 86 -27.087 -37.818 11.814 1.00 12.24 C
ATOM 666 O PHE A 86 -28.203 -38.054 11.391 1.00 12.75 O
ATOM 667 CB PHE A 86 -26.747 -37.868 14.316 1.00 12.37 C
ATOM 668 CG PHE A 86 -28.151 -37.419 14.560 1.00 11.83 C
ATOM 669 CD2 PHE A 86 -29.044 -38.223 15.236 1.00 12.66 C
ATOM 670 CD1 PHE A 86 -28.578 -36.180 14.140 1.00 12.52 C
ATOM 671 CE2 PHE A 86 -30.336 -37.801 15.448 1.00 13.30 C
ATOM 672 CE1 PHE A 86 -29.871 -35.769 14.363 1.00 12.43 C
ATOM 673 CZ PHE A 86 -30.737 -36.569 15.035 1.00 14.24 C
ATOM 674 N LEU A 87 -26.329 -36.868 11.303 1.00 12.40 N
ATOM 675 CA LEU A 87 -26.769 -36.065 10.169 1.00 13.00 C
ATOM 676 C LEU A 87 -26.873 -36.917 8.926 1.00 12.98 C
ATOM 677 O LEU A 87 -27.778 -36.734 8.131 1.00 13.06 O
ATOM 678 CB LEU A 87 -25.828 -34.902 9.939 1.00 13.62 C
ATOM 679 CG LEU A 87 -25.678 -33.917 11.088 1.00 16.57 C
ATOM 680 CD1 LEU A 87 -24.706 -32.841 10.711 1.00 21.85 C
ATOM 681 CD2 LEU A 87 -27.014 -33.340 11.459 1.00 18.97 C
ATOM 682 N GLN A 88 -25.949 -37.840 8.747 1.00 12.86 N
ATOM 683 CA GLN A 88 -26.016 -38.740 7.600 1.00 14.23 C
ATOM 684 C GLN A 88 -27.212 -39.628 7.710 1.00 14.00 C
ATOM 685 O GLN A 88 -27.886 -39.849 6.730 1.00 14.83 O
ATOM 686 CB GLN A 88 -24.777 -39.586 7.494 1.00 14.37 C
ATOM 687 CG GLN A 88 -23.566 -38.787 7.177 1.00 16.46 C
ATOM 688 CD GLN A 88 -22.334 -39.608 7.218 1.00 18.68 C
ATOM 689 NE2 GLN A 88 -21.318 -39.100 7.872 1.00 26.12 N
ATOM 690 OE1 GLN A 88 -22.275 -40.684 6.631 1.00 27.32 O
ATOM 691 N LEU A 89 -27.475 -40.142 8.902 1.00 13.46 N
ATOM 692 CA LEU A 89 -28.632 -40.966 9.150 1.00 13.47 C
ATOM 693 C LEU A 89 -29.911 -40.235 8.816 1.00 13.68 C
ATOM 694 O LEU A 89 -30.759 -40.746 8.108 1.00 14.81 O
ATOM 695 CB LEU A 89 -28.675 -41.396 10.617 1.00 13.85 C
ATOM 696 CG LEU A 89 -29.969 -42.037 11.084 1.00 14.45 C
ATOM 697 CD1 LEU A 89 -30.249 -43.290 10.298 1.00 17.00 C
ATOM 698 CD2 LEU A 89 -29.885 -42.300 12.575 1.00 14.67 C
ATOM 699 N THR A 90 -30.049 -39.032 9.320 1.00 12.89 N
ATOM 700 CA THR A 90 -31.312 -38.354 9.312 1.00 12.92 C
ATOM 701 C THR A 90 -31.498 -37.443 8.115 1.00 12.61 C
ATOM 702 O THR A 90 -32.604 -37.019 7.865 1.00 12.75 O
ATOM 703 CB THR A 90 -31.501 -37.553 10.613 1.00 12.39 C
ATOM 704 CG2 THR A 90 -31.404 -38.454 11.843 1.00 14.36 C
ATOM 705 OG1 THR A 90 -30.526 -36.531 10.664 1.00 13.01 O
ATOM 706 N GLU A 91 -30.411 -37.155 7.403 1.00 13.18 N
ATOM 707 CA GLU A 91 -30.396 -36.347 6.179 1.00 14.28 C
ATOM 708 C GLU A 91 -30.499 -34.864 6.383 1.00 14.63 C
ATOM 709 O GLU A 91 -30.615 -34.136 5.409 1.00 15.57 O
ATOM 710 CB GLU A 91 -31.485 -36.757 5.212 1.00 14.93 C
ATOM 711 CG GLU A 91 -31.489 -38.190 4.838 1.00 15.38 C
ATOM 712 CD GLU A 91 -32.759 -38.574 4.116 1.00 16.17 C
ATOM 713 OE1 GLU A 91 -33.513 -37.672 3.712 1.00 20.52 O
ATOM 714 OE2 GLU A 91 -32.999 -39.758 3.958 1.00 19.75 O1-
ATOM 715 N TYR A 92 -30.459 -34.415 7.622 1.00 13.87 N
ATOM 716 CA TYR A 92 -30.494 -33.008 7.925 1.00 14.14 C
ATOM 717 C TYR A 92 -29.102 -32.443 7.938 1.00 14.39 C
ATOM 718 O TYR A 92 -28.135 -33.137 8.203 1.00 14.60 O
ATOM 719 CB TYR A 92 -31.145 -32.750 9.288 1.00 14.28 C
ATOM 720 CG TYR A 92 -32.597 -33.075 9.352 1.00 14.39 C
ATOM 721 CD2 TYR A 92 -33.031 -34.270 9.882 1.00 14.41 C
ATOM 722 CD1 TYR A 92 -33.540 -32.183 8.901 1.00 15.19 C
ATOM 723 CE2 TYR A 92 -34.364 -34.584 9.947 1.00 13.01 C
ATOM 724 CE1 TYR A 92 -34.886 -32.476 8.979 1.00 14.74 C
ATOM 725 CZ TYR A 92 -35.294 -33.680 9.490 1.00 14.34 C
ATOM 726 OH TYR A 92 -36.622 -33.981 9.543 1.00 15.32 O
ATOM 727 N SER A 93 -29.008 -31.164 7.673 1.00 13.86 N
ATOM 728 CA SER A 93 -27.795 -30.443 7.941 1.00 14.01 C
ATOM 729 C SER A 93 -27.815 -30.073 9.392 1.00 13.14 C
ATOM 730 O SER A 93 -28.857 -30.039 10.029 1.00 13.30 O
ATOM 731 CB SER A 93 -27.725 -29.182 7.119 1.00 14.28 C
ATOM 732 OG SER A 93 -28.705 -28.281 7.565 1.00 17.11 O
ATOM 733 N ARG A 94 -26.652 -29.795 9.916 1.00 12.54 N
ATOM 734 CA ARG A 94 -26.568 -29.458 11.317 1.00 12.86 C
ATOM 735 C ARG A 94 -27.349 -28.191 11.613 1.00 13.28 C
ATOM 736 O ARG A 94 -28.070 -28.117 12.614 1.00 12.48 O
ATOM 737 CB ARG A 94 -25.124 -29.313 11.738 1.00 12.38 C
ATOM 738 CG ARG A 94 -24.972 -29.104 13.242 1.00 12.51 C
ATOM 739 CD ARG A 94 -23.550 -29.219 13.683 1.00 13.04 C
ATOM 740 NE ARG A 94 -23.124 -30.596 13.697 1.00 11.79 N
ATOM 741 CZ ARG A 94 -22.359 -31.176 12.784 1.00 12.19 C
ATOM 742 NH1 ARG A 94 -21.880 -30.508 11.744 1.00 13.12 N1+
ATOM 743 NH2 ARG A 94 -22.073 -32.451 12.892 1.00 12.47 N
ATOM 744 N GLU A 95 -27.236 -27.199 10.742 1.00 14.71 N
ATOM 745 CA GLU A 95 -27.947 -25.950 10.948 1.00 15.53 C
ATOM 746 C GLU A 95 -29.447 -26.130 11.046 1.00 15.36 C
ATOM 747 O GLU A 95 -30.108 -25.392 11.764 1.00 15.86 O
ATOM 748 CB GLU A 95 -27.614 -24.938 9.854 1.00 16.22 C
ATOM 749 CG GLU A 95 -28.308 -23.601 10.055 1.00 18.04 C
ATOM 750 CD GLU A 95 -27.903 -22.561 9.057 1.00 19.33 C
ATOM 751 OE1 GLU A 95 -27.807 -22.873 7.852 1.00 25.14 O
ATOM 752 OE2 GLU A 95 -27.697 -21.410 9.476 1.00 26.32 O1-
ATOM 753 N GLU A 96 -29.970 -27.112 10.339 1.00 15.23 N
ATOM 754 CA GLU A 96 -31.398 -27.381 10.315 1.00 15.51 C
ATOM 755 C GLU A 96 -31.966 -27.947 11.602 1.00 15.00 C
ATOM 756 O GLU A 96 -33.167 -27.872 11.824 1.00 15.81 O
ATOM 757 CB GLU A 96 -31.735 -28.353 9.180 1.00 16.06 C
ATOM 758 CG GLU A 96 -31.706 -27.734 7.830 1.00 17.38 C
ATOM 759 CD GLU A 96 -31.939 -28.705 6.705 1.00 17.25 C
ATOM 760 OE1 GLU A 96 -31.581 -29.880 6.813 1.00 16.66 O
ATOM 761 OE2 GLU A 96 -32.472 -28.269 5.669 1.00 23.57 O1-
ATOM 762 N ILE A 97 -31.123 -28.524 12.440 1.00 13.78 N
ATOM 763 CA AILE A 97 -31.578 -29.233 13.640 0.50 13.85 C
ATOM 764 CA BILE A 97 -31.611 -29.201 13.636 0.50 13.71 C
ATOM 765 C ILE A 97 -31.103 -28.627 14.951 1.00 13.23 C
ATOM 766 O ILE A 97 -31.690 -28.868 16.007 1.00 13.47 O
ATOM 767 CB AILE A 97 -31.193 -30.726 13.597 0.50 13.53 C
ATOM 768 CB BILE A 97 -31.408 -30.727 13.545 0.50 13.54 C
ATOM 769 CG1AILE A 97 -29.688 -30.930 13.599 0.50 14.25 C
ATOM 770 CG1BILE A 97 -29.976 -31.119 13.203 0.50 14.09 C
ATOM 771 CG2AILE A 97 -31.810 -31.397 12.375 0.50 14.00 C
ATOM 772 CG2BILE A 97 -32.325 -31.299 12.475 0.50 13.49 C
ATOM 773 CD1AILE A 97 -29.271 -32.378 13.682 0.50 14.74 C
ATOM 774 CD1BILE A 97 -29.025 -31.038 14.349 0.50 14.96 C
ATOM 775 N LEU A 98 -30.047 -27.842 14.909 1.00 12.54 N
ATOM 776 CA LEU A 98 -29.620 -27.192 16.131 1.00 12.58 C
ATOM 777 C LEU A 98 -30.734 -26.324 16.663 1.00 12.46 C
ATOM 778 O LEU A 98 -31.380 -25.605 15.912 1.00 13.10 O
ATOM 779 CB LEU A 98 -28.381 -26.356 15.909 1.00 11.78 C
ATOM 780 CG LEU A 98 -27.092 -27.113 15.641 1.00 12.41 C
ATOM 781 CD1 LEU A 98 -25.981 -26.122 15.416 1.00 13.17 C
ATOM 782 CD2 LEU A 98 -26.746 -28.084 16.759 1.00 13.78 C
ATOM 783 N GLY A 99 -30.955 -26.368 17.968 1.00 11.87 N
ATOM 784 CA GLY A 99 -31.992 -25.571 18.599 1.00 12.66 C
ATOM 785 C GLY A 99 -33.381 -26.131 18.513 1.00 12.91 C
ATOM 786 O GLY A 99 -34.331 -25.491 18.961 1.00 13.56 O
ATOM 787 N ARG A 100 -33.500 -27.324 17.965 1.00 13.25 N
ATOM 788 CA ARG A 100 -34.766 -28.010 17.880 1.00 13.78 C
ATOM 789 C ARG A 100 -34.799 -29.219 18.781 1.00 13.12 C
ATOM 790 O ARG A 100 -33.795 -29.875 19.003 1.00 13.35 O
ATOM 791 CB ARG A 100 -35.027 -28.453 16.459 1.00 14.08 C
ATOM 792 CG ARG A 100 -35.212 -27.312 15.506 1.00 16.50 C
ATOM 793 CD ARG A 100 -35.322 -27.806 14.106 1.00 19.15 C
ATOM 794 NE ARG A 100 -36.585 -28.455 13.857 1.00 24.54 N
ATOM 795 CZ ARG A 100 -36.848 -29.200 12.795 1.00 25.58 C
ATOM 796 NH1 ARG A 100 -35.936 -29.422 11.859 1.00 27.76 N1+
ATOM 797 NH2 ARG A 100 -38.035 -29.737 12.675 1.00 26.81 N
ATOM 798 N ASN A 101 -35.973 -29.497 19.307 1.00 13.17 N
ATOM 799 CA ASN A 101 -36.216 -30.720 20.029 1.00 12.98 C
ATOM 800 C ASN A 101 -36.215 -31.864 19.054 1.00 13.08 C
ATOM 801 O ASN A 101 -36.695 -31.736 17.951 1.00 13.48 O
ATOM 802 CB ASN A 101 -37.555 -30.609 20.748 1.00 12.62 C
ATOM 803 CG ASN A 101 -37.861 -31.781 21.628 1.00 13.09 C
ATOM 804 ND2 ASN A 101 -37.748 -31.600 22.933 1.00 14.69 N
ATOM 805 OD1 ASN A 101 -38.242 -32.827 21.135 1.00 13.41 O
ATOM 806 N CYS A 102 -35.713 -33.006 19.495 1.00 13.05 N
ATOM 807 CA ACYS A 102 -35.532 -34.180 18.645 0.90 13.51 C
ATOM 808 CA BCYS A 102 -35.516 -34.139 18.595 0.10 13.07 C
ATOM 809 C CYS A 102 -36.807 -34.812 18.151 1.00 13.32 C
ATOM 810 O CYS A 102 -36.771 -35.716 17.319 1.00 13.39 O
ATOM 811 CB ACYS A 102 -34.749 -35.236 19.400 0.90 13.64 C
ATOM 812 CB BCYS A 102 -34.570 -35.160 19.213 0.10 13.07 C
ATOM 813 SG ACYS A 102 -33.103 -34.761 19.769 0.90 17.00 S
ATOM 814 SG BCYS A 102 -33.507 -36.002 18.009 0.10 12.60 S
ATOM 815 N ARG A 103 -37.945 -34.354 18.646 1.00 12.86 N
ATOM 816 CA ARG A 103 -39.210 -34.952 18.259 1.00 13.05 C
ATOM 817 C ARG A 103 -39.490 -34.852 16.762 1.00 12.51 C
ATOM 818 O ARG A 103 -40.367 -35.543 16.258 1.00 13.50 O
ATOM 819 CB ARG A 103 -40.371 -34.380 19.070 1.00 13.06 C
ATOM 820 CG ARG A 103 -40.756 -33.000 18.691 1.00 13.56 C
ATOM 821 CD ARG A 103 -42.012 -32.556 19.403 1.00 13.98 C
ATOM 822 NE ARG A 103 -41.808 -32.368 20.829 1.00 13.52 N
ATOM 823 CZ ARG A 103 -41.301 -31.277 21.368 1.00 15.33 C
ATOM 824 NH1 ARG A 103 -40.962 -30.259 20.611 1.00 14.68 N1+
ATOM 825 NH2 ARG A 103 -41.144 -31.206 22.677 1.00 15.57 N
ATOM 826 N PHE A 104 -38.750 -34.036 16.018 1.00 12.18 N
ATOM 827 CA PHE A 104 -38.919 -34.001 14.575 1.00 12.38 C
ATOM 828 C PHE A 104 -38.609 -35.342 13.929 1.00 12.32 C
ATOM 829 O PHE A 104 -38.989 -35.570 12.801 1.00 12.94 O
ATOM 830 CB PHE A 104 -38.100 -32.901 13.910 1.00 12.79 C
ATOM 831 CG PHE A 104 -36.637 -33.030 14.122 1.00 12.19 C
ATOM 832 CD2 PHE A 104 -36.009 -32.276 15.079 1.00 12.67 C
ATOM 833 CD1 PHE A 104 -35.881 -33.903 13.364 1.00 13.46 C
ATOM 834 CE2 PHE A 104 -34.672 -32.400 15.290 1.00 14.03 C
ATOM 835 CE1 PHE A 104 -34.530 -34.022 13.560 1.00 13.84 C
ATOM 836 CZ PHE A 104 -33.931 -33.280 14.540 1.00 14.43 C
ATOM 837 N LEU A 105 -37.930 -36.229 14.634 1.00 12.11 N
ATOM 838 CA LEU A 105 -37.643 -37.547 14.107 1.00 12.17 C
ATOM 839 C LEU A 105 -38.857 -38.458 14.092 1.00 12.17 C
ATOM 840 O LEU A 105 -38.834 -39.514 13.491 1.00 12.31 O
ATOM 841 CB LEU A 105 -36.564 -38.197 14.936 1.00 12.46 C
ATOM 842 CG LEU A 105 -35.209 -37.523 14.840 1.00 14.56 C
ATOM 843 CD1 LEU A 105 -34.309 -38.081 15.908 1.00 17.15 C
ATOM 844 CD2 LEU A 105 -34.603 -37.685 13.465 1.00 15.88 C
ATOM 845 N GLN A 106 -39.918 -38.055 14.769 1.00 11.85 N
ATOM 846 CA GLN A 106 -41.086 -38.882 14.900 1.00 11.79 C
ATOM 847 C GLN A 106 -42.035 -38.634 13.759 1.00 11.80 C
ATOM 848 O GLN A 106 -42.047 -37.565 13.186 1.00 13.13 O
ATOM 849 CB GLN A 106 -41.743 -38.625 16.252 1.00 11.95 C
ATOM 850 CG GLN A 106 -40.833 -38.986 17.384 1.00 12.47 C
ATOM 851 CD GLN A 106 -41.130 -38.265 18.667 1.00 12.42 C
ATOM 852 NE2 GLN A 106 -40.191 -38.324 19.581 1.00 12.79 N
ATOM 853 OE1 GLN A 106 -42.176 -37.649 18.834 1.00 13.76 O
ATOM 854 N GLY A 107 -42.836 -39.624 13.444 1.00 10.88 N
ATOM 855 CA GLY A 107 -43.803 -39.506 12.387 1.00 11.30 C
ATOM 856 C GLY A 107 -44.978 -40.403 12.605 1.00 11.27 C
ATOM 857 O GLY A 107 -45.187 -40.913 13.695 1.00 11.84 O
ATOM 858 N PRO A 108 -45.770 -40.585 11.569 1.00 11.83 N
ATOM 859 CA PRO A 108 -47.022 -41.279 11.762 1.00 12.93 C
ATOM 860 C PRO A 108 -46.976 -42.676 12.362 1.00 13.42 C
ATOM 861 O PRO A 108 -47.887 -43.039 13.084 1.00 14.04 O
ATOM 862 CB PRO A 108 -47.588 -41.314 10.359 1.00 13.54 C
ATOM 863 CG PRO A 108 -46.959 -40.147 9.658 1.00 13.08 C
ATOM 864 CD PRO A 108 -45.605 -40.074 10.200 1.00 11.82 C
ATOM 865 N GLU A 109 -45.949 -43.458 12.072 1.00 13.70 N
ATOM 866 CA GLU A 109 -45.883 -44.822 12.555 1.00 14.29 C
ATOM 867 C GLU A 109 -45.151 -44.924 13.872 1.00 14.09 C
ATOM 868 O GLU A 109 -45.015 -46.008 14.415 1.00 15.06 O
ATOM 869 CB GLU A 109 -45.235 -45.741 11.511 1.00 15.02 C
ATOM 870 CG GLU A 109 -46.091 -45.987 10.330 1.00 17.30 C
ATOM 871 CD GLU A 109 -45.430 -46.891 9.317 1.00 18.74 C
ATOM 872 OE1 GLU A 109 -44.570 -47.696 9.712 1.00 25.06 O
ATOM 873 OE2 GLU A 109 -45.746 -46.787 8.131 1.00 26.09 O1-
ATOM 874 N THR A 110 -44.683 -43.814 14.384 1.00 13.45 N
ATOM 875 CA THR A 110 -44.003 -43.823 15.660 1.00 13.23 C
ATOM 876 C THR A 110 -44.972 -44.166 16.776 1.00 13.40 C
ATOM 877 O THR A 110 -45.995 -43.535 16.910 1.00 13.18 O
ATOM 878 CB THR A 110 -43.364 -42.473 15.949 1.00 12.99 C
ATOM 879 CG2 THR A 110 -42.580 -42.521 17.235 1.00 13.33 C
ATOM 880 OG1 THR A 110 -42.481 -42.121 14.884 1.00 11.44 O
ATOM 881 N ASP A 111 -44.654 -45.169 17.577 1.00 13.38 N
ATOM 882 CA AASP A 111 -45.511 -45.580 18.672 0.50 13.02 C
ATOM 883 CA BASP A 111 -45.520 -45.576 18.674 0.50 13.08 C
ATOM 884 C ASP A 111 -45.475 -44.533 19.772 1.00 12.63 C
ATOM 885 O ASP A 111 -44.445 -44.327 20.385 1.00 12.56 O
ATOM 886 CB AASP A 111 -45.056 -46.925 19.209 0.50 13.17 C
ATOM 887 CB BASP A 111 -45.101 -46.925 19.233 0.50 13.37 C
ATOM 888 CG AASP A 111 -46.024 -47.522 20.197 0.50 14.54 C
ATOM 889 CG BASP A 111 -46.057 -47.443 20.287 0.50 14.83 C
ATOM 890 OD1AASP A 111 -46.893 -46.794 20.709 0.50 15.04 O
ATOM 891 OD1BASP A 111 -46.993 -48.162 19.930 0.50 17.12 O
ATOM 892 OD2AASP A 111 -45.911 -48.734 20.455 0.50 15.71 O1-
ATOM 893 OD2BASP A 111 -45.862 -47.159 21.481 0.50 18.01 O1-
ATOM 894 N ARG A 112 -46.591 -43.872 20.023 1.00 12.96 N
ATOM 895 CA ARG A 112 -46.608 -42.782 20.973 1.00 12.84 C
ATOM 896 C ARG A 112 -46.468 -43.232 22.430 1.00 12.31 C
ATOM 897 O ARG A 112 -45.988 -42.479 23.252 1.00 12.02 O
ATOM 898 CB ARG A 112 -47.847 -41.917 20.789 1.00 12.68 C
ATOM 899 CG ARG A 112 -47.985 -41.391 19.348 1.00 14.55 C
ATOM 900 CD ARG A 112 -46.775 -40.650 18.895 1.00 16.38 C
ATOM 901 NE ARG A 112 -46.486 -39.567 19.798 1.00 16.55 N
ATOM 902 CZ ARG A 112 -45.511 -38.708 19.647 1.00 16.93 C
ATOM 903 NH1 ARG A 112 -44.709 -38.756 18.603 1.00 17.46 N1+
ATOM 904 NH2 ARG A 112 -45.356 -37.776 20.558 1.00 17.74 N
ATOM 905 N ALA A 113 -46.840 -44.454 22.742 1.00 12.27 N
ATOM 906 CA ALA A 113 -46.569 -45.008 24.064 1.00 12.49 C
ATOM 907 C ALA A 113 -45.080 -45.078 24.301 1.00 12.55 C
ATOM 908 O ALA A 113 -44.623 -44.850 25.402 1.00 12.67 O
ATOM 909 CB ALA A 113 -47.181 -46.390 24.216 1.00 13.44 C
ATOM 910 N THR A 114 -44.315 -45.402 23.263 1.00 12.68 N
ATOM 911 CA THR A 114 -42.870 -45.440 23.408 1.00 12.68 C
ATOM 912 C THR A 114 -42.304 -44.055 23.597 1.00 12.68 C
ATOM 913 O THR A 114 -41.418 -43.850 24.408 1.00 12.55 O
ATOM 914 CB THR A 114 -42.207 -46.118 22.233 1.00 12.77 C
ATOM 915 CG2 THR A 114 -40.738 -46.326 22.485 1.00 13.56 C
ATOM 916 OG1 THR A 114 -42.823 -47.373 22.054 1.00 14.24 O
ATOM 917 N VAL A 115 -42.842 -43.084 22.890 1.00 12.29 N
ATOM 918 CA VAL A 115 -42.409 -41.727 23.070 1.00 12.36 C
ATOM 919 C VAL A 115 -42.685 -41.281 24.497 1.00 12.38 C
ATOM 920 O VAL A 115 -41.887 -40.574 25.090 1.00 12.06 O
ATOM 921 CB VAL A 115 -43.061 -40.785 22.077 1.00 12.00 C
ATOM 922 CG1 VAL A 115 -42.650 -39.353 22.344 1.00 13.93 C
ATOM 923 CG2 VAL A 115 -42.662 -41.178 20.661 1.00 12.14 C
ATOM 924 N ARG A 116 -43.805 -41.696 25.057 1.00 11.83 N
ATOM 925 CA ARG A 116 -44.120 -41.374 26.440 1.00 11.64 C
ATOM 926 C ARG A 116 -43.106 -41.939 27.408 1.00 11.64 C
ATOM 927 O ARG A 116 -42.813 -41.312 28.425 1.00 11.41 O
ATOM 928 CB ARG A 116 -45.526 -41.816 26.818 1.00 11.89 C
ATOM 929 CG ARG A 116 -45.986 -41.334 28.180 1.00 12.25 C
ATOM 930 CD ARG A 116 -47.486 -41.209 28.234 1.00 12.62 C
ATOM 931 NE ARG A 116 -48.184 -42.473 28.191 1.00 13.47 N
ATOM 932 CZ ARG A 116 -48.552 -43.175 29.262 1.00 14.23 C
ATOM 933 NH1 ARG A 116 -48.228 -42.798 30.473 1.00 13.08 N1+
ATOM 934 NH2 ARG A 116 -49.216 -44.291 29.114 1.00 13.99 N
ATOM 935 N LYS A 117 -42.585 -43.115 27.126 1.00 11.62 N
ATOM 936 CA LYS A 117 -41.526 -43.677 27.945 1.00 11.98 C
ATOM 937 C LYS A 117 -40.332 -42.762 27.968 1.00 11.87 C
ATOM 938 O LYS A 117 -39.713 -42.586 29.010 1.00 12.22 O
ATOM 939 CB LYS A 117 -41.110 -45.047 27.441 1.00 12.55 C
ATOM 940 CG LYS A 117 -42.185 -46.095 27.607 1.00 14.44 C
ATOM 941 CD LYS A 117 -41.801 -47.417 26.968 1.00 14.44 C
ATOM 942 CE LYS A 117 -42.911 -48.413 27.177 1.00 16.88 C
ATOM 943 NZ LYS A 117 -42.773 -49.675 26.451 1.00 19.90 N1+
ATOM 944 N ILE A 118 -39.999 -42.184 26.824 1.00 12.32 N
ATOM 945 CA ILE A 118 -38.875 -41.279 26.714 1.00 12.24 C
ATOM 946 C ILE A 118 -39.164 -39.977 27.452 1.00 12.44 C
ATOM 947 O ILE A 118 -38.338 -39.491 28.201 1.00 12.12 O
ATOM 948 CB ILE A 118 -38.548 -40.962 25.249 1.00 12.36 C
ATOM 949 CG1 ILE A 118 -38.143 -42.214 24.474 1.00 12.29 C
ATOM 950 CG2 ILE A 118 -37.468 -39.921 25.195 1.00 13.43 C
ATOM 951 CD1 ILE A 118 -38.104 -41.985 22.958 1.00 12.97 C
ATOM 952 N ARG A 119 -40.353 -39.441 27.269 1.00 12.90 N
ATOM 953 CA ARG A 119 -40.790 -38.232 27.961 1.00 12.84 C
ATOM 954 C ARG A 119 -40.693 -38.418 29.468 1.00 12.54 C
ATOM 955 O ARG A 119 -40.166 -37.579 30.181 1.00 12.52 O
ATOM 956 CB ARG A 119 -42.218 -37.926 27.552 1.00 14.07 C
ATOM 957 CG ARG A 119 -42.890 -36.756 28.214 1.00 17.24 C
ATOM 958 CD ARG A 119 -42.361 -35.456 27.734 1.00 24.06 C
ATOM 959 NE ARG A 119 -41.163 -35.067 28.429 1.00 26.49 N
ATOM 960 CZ ARG A 119 -40.454 -33.993 28.141 1.00 28.54 C
ATOM 961 NH1 ARG A 119 -40.817 -33.173 27.168 1.00 31.04 N1+
ATOM 962 NH2 ARG A 119 -39.382 -33.733 28.842 1.00 27.20 N
ATOM 963 N ASP A 120 -41.186 -39.535 29.954 1.00 12.22 N
ATOM 964 CA ASP A 120 -41.130 -39.826 31.376 1.00 12.73 C
ATOM 965 C ASP A 120 -39.716 -39.933 31.910 1.00 12.59 C
ATOM 966 O ASP A 120 -39.440 -39.443 32.998 1.00 12.53 O
ATOM 967 CB ASP A 120 -41.930 -41.075 31.697 1.00 13.30 C
ATOM 968 CG ASP A 120 -43.426 -40.851 31.587 1.00 15.62 C
ATOM 969 OD1 ASP A 120 -43.870 -39.709 31.385 1.00 17.65 O
ATOM 970 OD2 ASP A 120 -44.166 -41.826 31.722 1.00 18.58 O1-
ATOM 971 N ALA A 121 -38.822 -40.531 31.137 1.00 12.67 N
ATOM 972 CA ALA A 121 -37.432 -40.633 31.532 1.00 13.05 C
ATOM 973 C ALA A 121 -36.787 -39.259 31.612 1.00 13.44 C
ATOM 974 O ALA A 121 -36.072 -38.943 32.558 1.00 13.90 O
ATOM 975 CB ALA A 121 -36.662 -41.543 30.580 1.00 13.61 C
ATOM 976 N ILE A 122 -37.059 -38.417 30.638 1.00 13.37 N
ATOM 977 CA ILE A 122 -36.504 -37.086 30.654 1.00 13.59 C
ATOM 978 C ILE A 122 -37.029 -36.308 31.848 1.00 13.30 C
ATOM 979 O ILE A 122 -36.265 -35.691 32.584 1.00 14.03 O
ATOM 980 CB ILE A 122 -36.815 -36.347 29.357 1.00 13.53 C
ATOM 981 CG1 ILE A 122 -36.052 -36.966 28.194 1.00 15.56 C
ATOM 982 CG2 ILE A 122 -36.449 -34.900 29.490 1.00 13.52 C
ATOM 983 CD1 ILE A 122 -36.622 -36.650 26.835 1.00 15.61 C
ATOM 984 N ASP A 123 -38.321 -36.380 32.086 1.00 12.70 N
ATOM 985 CA ASP A 123 -38.929 -35.643 33.202 1.00 13.54 C
ATOM 986 C ASP A 123 -38.424 -36.107 34.558 1.00 13.50 C
ATOM 987 O ASP A 123 -38.324 -35.319 35.485 1.00 14.76 O
ATOM 988 CB ASP A 123 -40.443 -35.739 33.168 1.00 13.98 C
ATOM 989 CG ASP A 123 -41.045 -34.966 32.018 1.00 17.67 C
ATOM 990 OD1 ASP A 123 -40.374 -34.092 31.466 1.00 21.37 O
ATOM 991 OD2 ASP A 123 -42.200 -35.236 31.681 1.00 22.47 O1-
ATOM 992 N ASN A 124 -38.121 -37.379 34.683 1.00 13.17 N
ATOM 993 CA ASN A 124 -37.619 -37.933 35.926 1.00 13.79 C
ATOM 994 C ASN A 124 -36.106 -38.008 35.958 1.00 13.91 C
ATOM 995 O ASN A 124 -35.532 -38.503 36.918 1.00 13.81 O
ATOM 996 CB ASN A 124 -38.250 -39.285 36.166 1.00 14.80 C
ATOM 997 CG ASN A 124 -39.725 -39.177 36.486 1.00 17.22 C
ATOM 998 ND2 ASN A 124 -40.044 -38.769 37.697 1.00 20.62 N
ATOM 999 OD1 ASN A 124 -40.566 -39.423 35.628 1.00 23.91 O
ATOM 1000 N GLN A 125 -35.476 -37.487 34.917 1.00 13.21 N
ATOM 1001 CA GLN A 125 -34.030 -37.444 34.789 1.00 13.50 C
ATOM 1002 C GLN A 125 -33.389 -38.805 34.990 1.00 13.13 C
ATOM 1003 O GLN A 125 -32.459 -38.949 35.770 1.00 13.18 O
ATOM 1004 CB GLN A 125 -33.457 -36.391 35.709 1.00 14.04 C
ATOM 1005 CG GLN A 125 -34.042 -35.023 35.433 1.00 15.63 C
ATOM 1006 CD GLN A 125 -33.246 -33.906 36.032 1.00 16.42 C
ATOM 1007 NE2 GLN A 125 -33.281 -32.753 35.388 1.00 23.05 N
ATOM 1008 OE1 GLN A 125 -32.621 -34.068 37.069 1.00 19.05 O
ATOM 1009 N THR A 126 -33.874 -39.770 34.227 1.00 12.92 N
ATOM 1010 CA ATHR A 126 -33.337 -41.108 34.288 0.50 13.11 C
ATOM 1011 CA BTHR A 126 -33.438 -41.153 34.265 0.50 12.55 C
ATOM 1012 C THR A 126 -33.091 -41.631 32.888 1.00 13.04 C
ATOM 1013 O THR A 126 -33.498 -41.035 31.906 1.00 14.93 O
ATOM 1014 CB ATHR A 126 -34.221 -42.037 35.197 0.50 13.88 C
ATOM 1015 CB BTHR A 126 -34.544 -42.078 34.779 0.50 12.83 C
ATOM 1016 CG2ATHR A 126 -35.555 -42.322 34.563 0.50 13.18 C
ATOM 1017 CG2BTHR A 126 -34.974 -41.678 36.170 0.50 11.20 C
ATOM 1018 OG1ATHR A 126 -33.536 -43.244 35.506 0.50 16.62 O
ATOM 1019 OG1BTHR A 126 -35.664 -41.985 33.922 0.50 14.56 O
ATOM 1020 N GLU A 127 -32.361 -42.707 32.823 1.00 12.39 N
ATOM 1021 CA GLU A 127 -32.078 -43.315 31.544 1.00 13.33 C
ATOM 1022 C GLU A 127 -33.235 -44.140 31.078 1.00 12.58 C
ATOM 1023 O GLU A 127 -34.064 -44.591 31.842 1.00 14.09 O
ATOM 1024 CB GLU A 127 -30.837 -44.154 31.637 1.00 13.29 C
ATOM 1025 CG GLU A 127 -31.024 -45.430 32.353 1.00 16.41 C
ATOM 1026 CD GLU A 127 -29.796 -46.270 32.361 1.00 17.93 C
ATOM 1027 OE1 GLU A 127 -28.878 -46.036 31.548 1.00 21.55 O
ATOM 1028 OE2 GLU A 127 -29.754 -47.175 33.203 1.00 23.49 O1-
ATOM 1029 N VAL A 128 -33.277 -44.355 29.777 1.00 11.91 N
ATOM 1030 CA VAL A 128 -34.223 -45.278 29.199 1.00 12.31 C
ATOM 1031 C VAL A 128 -33.647 -45.812 27.903 1.00 12.37 C
ATOM 1032 O VAL A 128 -32.868 -45.146 27.241 1.00 11.47 O
ATOM 1033 CB VAL A 128 -35.596 -44.615 28.971 1.00 12.25 C
ATOM 1034 CG1 VAL A 128 -35.577 -43.712 27.768 1.00 14.21 C
ATOM 1035 CG2 VAL A 128 -36.695 -45.669 28.875 1.00 13.68 C
ATOM 1036 N THR A 129 -34.039 -47.013 27.568 1.00 11.44 N
ATOM 1037 CA THR A 129 -33.710 -47.622 26.298 1.00 11.74 C
ATOM 1038 C THR A 129 -34.974 -48.157 25.717 1.00 11.72 C
ATOM 1039 O THR A 129 -35.650 -48.946 26.349 1.00 12.06 O
ATOM 1040 CB THR A 129 -32.717 -48.739 26.467 1.00 12.35 C
ATOM 1041 CG2 THR A 129 -32.279 -49.273 25.129 1.00 13.72 C
ATOM 1042 OG1 THR A 129 -31.583 -48.262 27.170 1.00 14.12 O
ATOM 1043 N VAL A 130 -35.275 -47.742 24.502 1.00 11.66 N
ATOM 1044 CA VAL A 130 -36.463 -48.156 23.802 1.00 11.96 C
ATOM 1045 C VAL A 130 -36.172 -48.376 22.332 1.00 11.99 C
ATOM 1046 O VAL A 130 -35.114 -48.014 21.841 1.00 12.66 O
ATOM 1047 CB VAL A 130 -37.585 -47.117 23.923 1.00 12.09 C
ATOM 1048 CG1 VAL A 130 -38.013 -46.936 25.381 1.00 14.10 C
ATOM 1049 CG2 VAL A 130 -37.175 -45.786 23.328 1.00 14.30 C
ATOM 1050 N GLN A 131 -37.127 -48.936 21.634 1.00 11.64 N
ATOM 1051 CA GLN A 131 -37.059 -49.009 20.181 1.00 11.82 C
ATOM 1052 C GLN A 131 -38.270 -48.320 19.621 1.00 11.75 C
ATOM 1053 O GLN A 131 -39.372 -48.582 20.064 1.00 11.88 O
ATOM 1054 CB GLN A 131 -37.034 -50.444 19.683 1.00 12.18 C
ATOM 1055 CG GLN A 131 -35.873 -51.221 20.152 1.00 13.42 C
ATOM 1056 CD GLN A 131 -35.816 -52.576 19.527 1.00 13.38 C
ATOM 1057 NE2 GLN A 131 -35.811 -53.584 20.357 1.00 14.94 N
ATOM 1058 OE1 GLN A 131 -35.768 -52.713 18.310 1.00 14.37 O
ATOM 1059 N LEU A 132 -38.076 -47.453 18.639 1.00 11.74 N
ATOM 1060 CA LEU A 132 -39.193 -46.772 18.009 1.00 11.88 C
ATOM 1061 C LEU A 132 -38.856 -46.412 16.579 1.00 11.24 C
ATOM 1062 O LEU A 132 -37.702 -46.322 16.192 1.00 11.71 O
ATOM 1063 CB LEU A 132 -39.631 -45.530 18.772 1.00 11.75 C
ATOM 1064 CG LEU A 132 -38.825 -44.263 18.656 1.00 12.19 C
ATOM 1065 CD1 LEU A 132 -39.536 -43.167 19.452 1.00 13.11 C
ATOM 1066 CD2 LEU A 132 -37.410 -44.440 19.174 1.00 13.69 C
ATOM 1067 N ILE A 133 -39.893 -46.226 15.797 1.00 11.20 N
ATOM 1068 CA AILE A 133 -39.730 -45.841 14.398 0.50 11.31 C
ATOM 1069 CA BILE A 133 -39.759 -45.832 14.396 0.50 11.47 C
ATOM 1070 C ILE A 133 -39.498 -44.348 14.322 1.00 11.45 C
ATOM 1071 O ILE A 133 -40.204 -43.572 14.954 1.00 11.62 O
ATOM 1072 CB AILE A 133 -40.936 -46.249 13.564 0.50 11.49 C
ATOM 1073 CB BILE A 133 -41.033 -46.147 13.625 0.50 11.81 C
ATOM 1074 CG1AILE A 133 -41.037 -47.762 13.538 0.50 11.38 C
ATOM 1075 CG1BILE A 133 -41.165 -47.645 13.441 0.50 12.66 C
ATOM 1076 CG2AILE A 133 -40.821 -45.711 12.135 0.50 11.30 C
ATOM 1077 CG2BILE A 133 -41.038 -45.442 12.267 0.50 11.67 C
ATOM 1078 CD1AILE A 133 -42.293 -48.279 12.901 0.50 11.34 C
ATOM 1079 CD1BILE A 133 -40.296 -48.201 12.346 0.50 14.89 C
ATOM 1080 N ASN A 134 -38.485 -43.963 13.578 1.00 10.61 N
ATOM 1081 CA ASN A 134 -38.186 -42.571 13.326 1.00 11.47 C
ATOM 1082 C ASN A 134 -38.082 -42.358 11.822 1.00 11.51 C
ATOM 1083 O ASN A 134 -38.109 -43.310 11.042 1.00 11.98 O
ATOM 1084 CB ASN A 134 -36.871 -42.186 13.966 1.00 11.69 C
ATOM 1085 CG ASN A 134 -36.974 -41.786 15.420 1.00 12.75 C
ATOM 1086 ND2 ASN A 134 -38.161 -41.697 15.998 1.00 12.24 N
ATOM 1087 OD1 ASN A 134 -35.944 -41.539 16.012 1.00 14.12 O
ATOM 1088 N TYR A 135 -37.979 -41.105 11.411 1.00 11.66 N
ATOM 1089 CA TYR A 135 -38.043 -40.699 10.016 1.00 11.83 C
ATOM 1090 C TYR A 135 -36.919 -39.757 9.685 1.00 11.90 C
ATOM 1091 O TYR A 135 -36.595 -38.881 10.462 1.00 12.85 O
ATOM 1092 CB TYR A 135 -39.350 -39.969 9.747 1.00 12.31 C
ATOM 1093 CG TYR A 135 -40.565 -40.841 9.803 1.00 11.98 C
ATOM 1094 CD1 TYR A 135 -41.069 -41.292 11.009 1.00 11.89 C
ATOM 1095 CD2 TYR A 135 -41.226 -41.184 8.647 1.00 13.27 C
ATOM 1096 CE1 TYR A 135 -42.186 -42.085 11.064 1.00 11.22 C
ATOM 1097 CE2 TYR A 135 -42.349 -41.967 8.701 1.00 13.78 C
ATOM 1098 CZ TYR A 135 -42.819 -42.408 9.916 1.00 12.62 C
ATOM 1099 OH TYR A 135 -43.941 -43.191 9.982 1.00 14.03 O
ATOM 1100 N THR A 136 -36.351 -39.918 8.503 1.00 11.62 N
ATOM 1101 CA THR A 136 -35.366 -38.994 7.994 1.00 12.86 C
ATOM 1102 C THR A 136 -36.065 -37.780 7.425 1.00 12.97 C
ATOM 1103 O THR A 136 -37.279 -37.759 7.295 1.00 13.92 O
ATOM 1104 CB THR A 136 -34.509 -39.605 6.896 1.00 13.16 C
ATOM 1105 CG2 THR A 136 -33.933 -40.937 7.323 1.00 14.23 C
ATOM 1106 OG1 THR A 136 -35.287 -39.770 5.712 1.00 12.08 O
ATOM 1107 N LYS A 137 -35.291 -36.782 7.049 1.00 14.36 N
ATOM 1108 CA LYS A 137 -35.807 -35.557 6.457 1.00 14.95 C
ATOM 1109 C LYS A 137 -36.729 -35.811 5.280 1.00 15.56 C
ATOM 1110 O LYS A 137 -37.763 -35.160 5.128 1.00 16.88 O
ATOM 1111 CB LYS A 137 -34.640 -34.713 5.985 1.00 15.60 C
ATOM 1112 CG LYS A 137 -35.019 -33.366 5.443 1.00 15.41 C
ATOM 1113 CD LYS A 137 -33.814 -32.497 5.258 1.00 16.85 C
ATOM 1114 CE LYS A 137 -34.077 -31.365 4.310 1.00 18.61 C
ATOM 1115 NZ LYS A 137 -32.911 -30.492 4.103 1.00 19.12 N1+
ATOM 1116 N SER A 138 -36.349 -36.770 4.464 1.00 15.10 N
ATOM 1117 CA SER A 138 -37.095 -37.094 3.263 1.00 15.36 C
ATOM 1118 C SER A 138 -38.200 -38.104 3.511 1.00 15.49 C
ATOM 1119 O SER A 138 -38.866 -38.507 2.575 1.00 15.66 O
ATOM 1120 CB SER A 138 -36.148 -37.622 2.211 1.00 15.86 C
ATOM 1121 OG SER A 138 -35.604 -38.846 2.587 1.00 17.41 O
ATOM 1122 N GLY A 139 -38.390 -38.525 4.755 1.00 15.58 N
ATOM 1123 CA GLY A 139 -39.484 -39.404 5.104 1.00 15.33 C
ATOM 1124 C GLY A 139 -39.167 -40.875 5.125 1.00 15.42 C
ATOM 1125 O GLY A 139 -40.072 -41.674 5.261 1.00 15.57 O
ATOM 1126 N LYS A 140 -37.904 -41.239 4.967 1.00 15.25 N
ATOM 1127 CA LYS A 140 -37.504 -42.630 5.064 1.00 15.22 C
ATOM 1128 C LYS A 140 -37.605 -43.087 6.515 1.00 13.57 C
ATOM 1129 O LYS A 140 -37.104 -42.433 7.405 1.00 13.21 O
ATOM 1130 CB LYS A 140 -36.092 -42.851 4.546 1.00 15.57 C
ATOM 1131 CG LYS A 140 -35.651 -44.291 4.597 1.00 17.84 C
ATOM 1132 CD LYS A 140 -34.172 -44.470 4.342 1.00 19.85 C
ATOM 1133 CE LYS A 140 -33.732 -45.875 4.736 1.00 22.31 C
ATOM 1134 NZ LYS A 140 -33.975 -46.190 6.172 1.00 25.63 N1+
ATOM 1135 N LYS A 141 -38.225 -44.222 6.721 1.00 13.37 N
ATOM 1136 CA LYS A 141 -38.384 -44.789 8.046 1.00 14.04 C
ATOM 1137 C LYS A 141 -37.197 -45.617 8.427 1.00 12.99 C
ATOM 1138 O LYS A 141 -36.595 -46.302 7.596 1.00 13.78 O
ATOM 1139 CB LYS A 141 -39.600 -45.666 8.104 1.00 14.38 C
ATOM 1140 CG LYS A 141 -40.895 -44.924 8.230 1.00 17.33 C
ATOM 1141 CD LYS A 141 -42.057 -45.876 8.350 1.00 17.96 C
ATOM 1142 CE LYS A 141 -42.225 -46.716 7.115 1.00 20.44 C
ATOM 1143 NZ LYS A 141 -43.266 -47.743 7.317 1.00 21.07 N1+
ATOM 1144 N PHE A 142 -36.880 -45.585 9.706 1.00 12.02 N
ATOM 1145 CA PHE A 142 -35.933 -46.514 10.253 1.00 12.34 C
ATOM 1146 C PHE A 142 -36.338 -46.836 11.679 1.00 12.04 C
ATOM 1147 O PHE A 142 -36.918 -46.007 12.379 1.00 12.72 O
ATOM 1148 CB PHE A 142 -34.509 -45.987 10.205 1.00 12.47 C
ATOM 1149 CG PHE A 142 -34.297 -44.692 10.933 1.00 12.78 C
ATOM 1150 CD1 PHE A 142 -34.571 -43.493 10.318 1.00 13.31 C
ATOM 1151 CD2 PHE A 142 -33.796 -44.663 12.221 1.00 13.70 C
ATOM 1152 CE1 PHE A 142 -34.359 -42.305 10.979 1.00 14.01 C
ATOM 1153 CE2 PHE A 142 -33.585 -43.473 12.870 1.00 14.00 C
ATOM 1154 CZ PHE A 142 -33.866 -42.294 12.244 1.00 14.20 C
ATOM 1155 N TRP A 143 -36.035 -48.040 12.112 1.00 11.92 N
ATOM 1156 CA TRP A 143 -36.114 -48.370 13.527 1.00 11.98 C
ATOM 1157 C TRP A 143 -34.936 -47.787 14.228 1.00 12.15 C
ATOM 1158 O TRP A 143 -33.830 -47.819 13.731 1.00 12.55 O
ATOM 1159 CB TRP A 143 -36.155 -49.869 13.722 1.00 12.63 C
ATOM 1160 CG TRP A 143 -37.506 -50.417 13.574 1.00 12.68 C
ATOM 1161 CD1 TRP A 143 -38.048 -50.974 12.463 1.00 13.54 C
ATOM 1162 CD2 TRP A 143 -38.515 -50.458 14.590 1.00 12.57 C
ATOM 1163 CE2 TRP A 143 -39.639 -51.045 14.030 1.00 13.87 C
ATOM 1164 CE3 TRP A 143 -38.577 -50.045 15.920 1.00 12.66 C
ATOM 1165 NE1 TRP A 143 -39.330 -51.344 12.737 1.00 14.20 N
ATOM 1166 CZ2 TRP A 143 -40.814 -51.227 14.748 1.00 14.33 C
ATOM 1167 CZ3 TRP A 143 -39.752 -50.229 16.629 1.00 14.20 C
ATOM 1168 CH2 TRP A 143 -40.852 -50.812 16.033 1.00 14.20 C
ATOM 1169 N ASN A 144 -35.197 -47.239 15.399 1.00 11.52 N
ATOM 1170 CA ASN A 144 -34.212 -46.591 16.204 1.00 12.17 C
ATOM 1171 C ASN A 144 -34.189 -47.281 17.551 1.00 11.90 C
ATOM 1172 O ASN A 144 -35.144 -47.181 18.312 1.00 11.99 O
ATOM 1173 CB ASN A 144 -34.580 -45.123 16.323 1.00 11.87 C
ATOM 1174 CG ASN A 144 -33.666 -44.328 17.230 1.00 12.66 C
ATOM 1175 ND2 ASN A 144 -33.962 -43.042 17.364 1.00 13.56 N
ATOM 1176 OD1 ASN A 144 -32.716 -44.838 17.782 1.00 12.71 O
ATOM 1177 N LEU A 145 -33.127 -48.021 17.809 1.00 12.37 N
ATOM 1178 CA LEU A 145 -32.842 -48.538 19.139 1.00 12.48 C
ATOM 1179 C LEU A 145 -32.139 -47.406 19.834 1.00 12.44 C
ATOM 1180 O LEU A 145 -31.004 -47.084 19.519 1.00 13.05 O
ATOM 1181 CB LEU A 145 -31.999 -49.806 19.058 1.00 12.75 C
ATOM 1182 CG LEU A 145 -31.557 -50.463 20.345 1.00 14.24 C
ATOM 1183 CD1 LEU A 145 -32.717 -50.723 21.297 1.00 14.91 C
ATOM 1184 CD2 LEU A 145 -30.800 -51.720 20.054 1.00 14.43 C
ATOM 1185 N PHE A 146 -32.869 -46.773 20.729 1.00 11.97 N
ATOM 1186 CA PHE A 146 -32.541 -45.477 21.272 1.00 12.06 C
ATOM 1187 C PHE A 146 -32.220 -45.560 22.741 1.00 12.17 C
ATOM 1188 O PHE A 146 -32.953 -46.183 23.499 1.00 13.15 O
ATOM 1189 CB PHE A 146 -33.730 -44.542 21.086 1.00 12.77 C
ATOM 1190 CG PHE A 146 -33.575 -43.225 21.731 1.00 13.36 C
ATOM 1191 CD1 PHE A 146 -32.615 -42.349 21.315 1.00 13.21 C
ATOM 1192 CD2 PHE A 146 -34.378 -42.868 22.791 1.00 15.57 C
ATOM 1193 CE1 PHE A 146 -32.479 -41.134 21.933 1.00 13.60 C
ATOM 1194 CE2 PHE A 146 -34.232 -41.652 23.411 1.00 14.51 C
ATOM 1195 CZ PHE A 146 -33.282 -40.789 22.961 1.00 13.76 C
ATOM 1196 N HIS A 147 -31.141 -44.926 23.143 1.00 11.79 N
ATOM 1197 CA HIS A 147 -30.797 -44.847 24.546 1.00 12.27 C
ATOM 1198 C HIS A 147 -30.608 -43.414 24.942 1.00 12.25 C
ATOM 1199 O HIS A 147 -29.879 -42.689 24.281 1.00 12.60 O
ATOM 1200 CB HIS A 147 -29.530 -45.633 24.839 1.00 12.72 C
ATOM 1201 CG HIS A 147 -29.115 -45.542 26.263 1.00 12.51 C
ATOM 1202 CD2 HIS A 147 -28.166 -44.808 26.847 1.00 14.62 C
ATOM 1203 ND1 HIS A 147 -29.774 -46.192 27.273 1.00 12.93 N
ATOM 1204 CE1 HIS A 147 -29.231 -45.875 28.423 1.00 13.67 C
ATOM 1205 NE2 HIS A 147 -28.253 -45.040 28.194 1.00 14.08 N
ATOM 1206 N LEU A 148 -31.269 -43.037 26.027 1.00 12.63 N
ATOM 1207 CA ALEU A 148 -31.202 -41.713 26.627 0.50 12.94 C
ATOM 1208 CA BLEU A 148 -31.148 -41.720 26.583 0.50 13.32 C
ATOM 1209 C LEU A 148 -30.519 -41.816 27.944 1.00 13.73 C
ATOM 1210 O LEU A 148 -30.825 -42.697 28.704 1.00 13.66 O
ATOM 1211 CB ALEU A 148 -32.601 -41.187 26.940 0.50 13.68 C
ATOM 1212 CB BLEU A 148 -32.523 -41.090 26.681 0.50 14.63 C
ATOM 1213 CG ALEU A 148 -32.697 -39.898 27.750 0.50 12.70 C
ATOM 1214 CG BLEU A 148 -32.650 -39.686 27.228 0.50 14.94 C
ATOM 1215 CD1ALEU A 148 -32.477 -38.696 26.818 0.50 12.20 C
ATOM 1216 CD1BLEU A 148 -33.716 -38.943 26.473 0.50 17.57 C
ATOM 1217 CD2ALEU A 148 -34.012 -39.800 28.481 0.50 13.13 C
ATOM 1218 CD2BLEU A 148 -32.945 -39.693 28.707 0.50 15.56 C
ATOM 1219 N GLN A 149 -29.636 -40.897 28.234 1.00 13.85 N
ATOM 1220 CA GLN A 149 -29.226 -40.751 29.606 1.00 15.63 C
ATOM 1221 C GLN A 149 -28.796 -39.351 29.918 1.00 15.00 C
ATOM 1222 O GLN A 149 -28.248 -38.651 29.075 1.00 14.87 O
ATOM 1223 CB GLN A 149 -28.173 -41.758 29.980 1.00 16.52 C
ATOM 1224 CG GLN A 149 -26.894 -41.639 29.230 1.00 17.73 C
ATOM 1225 CD GLN A 149 -25.935 -42.719 29.647 1.00 18.33 C
ATOM 1226 NE2 GLN A 149 -24.747 -42.328 30.036 1.00 21.58 N
ATOM 1227 OE1 GLN A 149 -26.262 -43.897 29.614 1.00 19.37 O
ATOM 1228 N PRO A 150 -29.079 -38.930 31.144 1.00 14.20 N
ATOM 1229 CA PRO A 150 -28.634 -37.635 31.545 1.00 13.67 C
ATOM 1230 C PRO A 150 -27.163 -37.604 31.790 1.00 13.35 C
ATOM 1231 O PRO A 150 -26.588 -38.615 32.155 1.00 14.24 O
ATOM 1232 CB PRO A 150 -29.371 -37.416 32.865 1.00 14.17 C
ATOM 1233 CG PRO A 150 -29.624 -38.713 33.376 1.00 15.97 C
ATOM 1234 CD PRO A 150 -29.821 -39.596 32.228 1.00 14.63 C
ATOM 1235 N MET A 151 -26.579 -36.439 31.596 1.00 13.39 N
ATOM 1236 CA AMET A 151 -25.208 -36.215 31.962 0.60 13.96 C
ATOM 1237 CA BMET A 151 -25.201 -36.157 31.887 0.40 13.81 C
ATOM 1238 C MET A 151 -25.204 -35.273 33.126 1.00 13.36 C
ATOM 1239 O MET A 151 -25.766 -34.196 33.071 1.00 12.92 O
ATOM 1240 CB AMET A 151 -24.371 -35.626 30.843 0.60 14.47 C
ATOM 1241 CB BMET A 151 -24.604 -35.406 30.692 0.40 14.68 C
ATOM 1242 CG AMET A 151 -22.905 -35.675 31.176 0.60 14.72 C
ATOM 1243 CG BMET A 151 -23.156 -35.670 30.394 0.40 16.77 C
ATOM 1244 SD AMET A 151 -21.905 -34.544 30.238 0.60 17.15 S
ATOM 1245 SD BMET A 151 -22.036 -35.043 31.625 0.40 21.63 S
ATOM 1246 CE AMET A 151 -22.177 -33.059 31.155 0.60 18.20 C
ATOM 1247 CE BMET A 151 -22.558 -33.353 31.768 0.40 20.30 C
ATOM 1248 N ARG A 152 -24.565 -35.700 34.199 1.00 13.04 N
ATOM 1249 CA ARG A 152 -24.547 -34.961 35.453 1.00 13.29 C
ATOM 1250 C ARG A 152 -23.237 -34.256 35.646 1.00 13.08 C
ATOM 1251 O ARG A 152 -22.196 -34.739 35.206 1.00 13.81 O
ATOM 1252 CB ARG A 152 -24.782 -35.894 36.621 1.00 13.24 C
ATOM 1253 CG ARG A 152 -26.120 -36.525 36.628 1.00 13.71 C
ATOM 1254 CD ARG A 152 -26.303 -37.428 37.833 1.00 15.93 C
ATOM 1255 NE ARG A 152 -27.531 -38.155 37.660 1.00 17.94 N
ATOM 1256 CZ ARG A 152 -28.729 -37.675 37.933 1.00 19.40 C
ATOM 1257 NH1 ARG A 152 -28.886 -36.478 38.471 1.00 17.61 N1+
ATOM 1258 NH2 ARG A 152 -29.783 -38.421 37.684 1.00 20.93 N
ATOM 1259 N ASP A 153 -23.302 -33.117 36.305 1.00 11.85 N
ATOM 1260 CA ASP A 153 -22.130 -32.343 36.642 1.00 11.78 C
ATOM 1261 C ASP A 153 -21.546 -32.775 37.989 1.00 11.63 C
ATOM 1262 O ASP A 153 -21.988 -33.769 38.561 1.00 11.11 O
ATOM 1263 CB ASP A 153 -22.448 -30.853 36.589 1.00 12.34 C
ATOM 1264 CG ASP A 153 -23.404 -30.404 37.663 1.00 14.56 C
ATOM 1265 OD1 ASP A 153 -23.647 -31.128 38.646 1.00 12.74 O
ATOM 1266 OD2 ASP A 153 -23.897 -29.272 37.558 1.00 19.09 O1-
ATOM 1267 N GLN A 154 -20.444 -32.212 38.494 1.00 11.80 N
ATOM 1268 CA GLN A 154 -19.907 -32.778 39.782 1.00 12.46 C
ATOM 1269 C GLN A 154 -20.916 -32.646 40.936 1.00 11.85 C
ATOM 1270 O GLN A 154 -20.786 -33.441 41.889 1.00 10.47 O
ATOM 1271 CB GLN A 154 -18.460 -32.397 40.124 1.00 13.12 C
ATOM 1272 CG GLN A 154 -18.256 -32.032 41.588 1.00 15.44 C
ATOM 1273 CD GLN A 154 -16.996 -31.230 41.805 1.00 16.38 C
ATOM 1274 NE2 GLN A 154 -15.944 -31.592 41.089 1.00 21.96 N
ATOM 1275 OE1 GLN A 154 -16.961 -30.296 42.603 1.00 23.67 O
ATOM 1276 N LYS A 155 -21.878 -31.712 40.888 1.00 11.72 N
ATOM 1277 CA LYS A 155 -22.820 -31.705 41.996 1.00 11.94 C
ATOM 1278 C LYS A 155 -23.967 -32.671 41.784 1.00 11.63 C
ATOM 1279 O LYS A 155 -24.896 -32.732 42.587 1.00 11.78 O
ATOM 1280 CB LYS A 155 -23.326 -30.287 42.222 1.00 14.00 C
ATOM 1281 CG LYS A 155 -22.218 -29.287 42.485 1.00 16.66 C
ATOM 1282 CD LYS A 155 -21.231 -29.798 43.540 1.00 20.86 C
ATOM 1283 CE LYS A 155 -20.368 -28.722 44.160 1.00 21.48 C
ATOM 1284 NZ LYS A 155 -19.142 -28.395 43.385 1.00 25.23 N1+
ATOM 1285 N GLY A 156 -23.869 -33.465 40.740 1.00 11.27 N
ATOM 1286 CA GLY A 156 -24.873 -34.420 40.427 1.00 11.20 C
ATOM 1287 C GLY A 156 -26.068 -33.881 39.699 1.00 11.52 C
ATOM 1288 O GLY A 156 -27.005 -34.609 39.479 1.00 11.76 O
ATOM 1289 N ASP A 157 -26.053 -32.610 39.333 1.00 11.76 N
ATOM 1290 CA ASP A 157 -27.171 -32.028 38.619 1.00 12.02 C
ATOM 1291 C ASP A 157 -27.102 -32.331 37.138 1.00 11.73 C
ATOM 1292 O ASP A 157 -26.038 -32.368 36.545 1.00 12.48 O
ATOM 1293 CB ASP A 157 -27.209 -30.527 38.826 1.00 12.57 C
ATOM 1294 CG ASP A 157 -27.462 -30.142 40.270 1.00 14.47 C
ATOM 1295 OD1 ASP A 157 -28.226 -30.851 40.934 1.00 15.01 O
ATOM 1296 OD2 ASP A 157 -26.908 -29.137 40.724 1.00 18.34 O1-
ATOM 1297 N VAL A 158 -28.248 -32.569 36.552 1.00 11.96 N
ATOM 1298 CA VAL A 158 -28.308 -32.855 35.127 1.00 12.62 C
ATOM 1299 C VAL A 158 -28.010 -31.605 34.322 1.00 13.17 C
ATOM 1300 O VAL A 158 -28.666 -30.591 34.485 1.00 14.98 O
ATOM 1301 CB VAL A 158 -29.639 -33.454 34.739 1.00 12.60 C
ATOM 1302 CG1 VAL A 158 -29.761 -33.577 33.218 1.00 14.07 C
ATOM 1303 CG2 VAL A 158 -29.788 -34.795 35.385 1.00 14.16 C
ATOM 1304 N GLN A 159 -26.984 -31.704 33.499 1.00 12.76 N
ATOM 1305 CA GLN A 159 -26.502 -30.612 32.668 1.00 13.17 C
ATOM 1306 C GLN A 159 -26.917 -30.775 31.225 1.00 12.70 C
ATOM 1307 O GLN A 159 -27.269 -29.810 30.597 1.00 12.86 O
ATOM 1308 CB GLN A 159 -24.997 -30.565 32.780 1.00 13.02 C
ATOM 1309 CG GLN A 159 -24.310 -29.458 32.061 1.00 15.52 C
ATOM 1310 CD GLN A 159 -22.824 -29.478 32.292 1.00 17.39 C
ATOM 1311 NE2 GLN A 159 -22.087 -28.785 31.447 1.00 22.87 N
ATOM 1312 OE1 GLN A 159 -22.344 -30.120 33.212 1.00 21.11 O
ATOM 1313 N TYR A 160 -26.848 -31.997 30.692 1.00 12.03 N
ATOM 1314 CA TYR A 160 -27.231 -32.195 29.269 1.00 12.47 C
ATOM 1315 C TYR A 160 -27.614 -33.656 29.024 1.00 12.36 C
ATOM 1316 O TYR A 160 -26.935 -34.554 29.559 1.00 12.57 O
ATOM 1317 CB TYR A 160 -26.087 -31.776 28.341 1.00 14.42 C
ATOM 1318 CG TYR A 160 -24.965 -32.777 28.231 1.00 14.50 C
ATOM 1319 CD1 TYR A 160 -23.845 -32.687 29.040 1.00 14.45 C
ATOM 1320 CD2 TYR A 160 -25.020 -33.816 27.316 1.00 18.10 C
ATOM 1321 CE1 TYR A 160 -22.809 -33.602 28.946 1.00 15.84 C
ATOM 1322 CE2 TYR A 160 -23.993 -34.739 27.208 1.00 19.10 C
ATOM 1323 CZ TYR A 160 -22.883 -34.632 28.026 1.00 16.87 C
ATOM 1324 OH TYR A 160 -21.866 -35.538 27.928 1.00 19.22 O
ATOM 1325 N PHE A 161 -28.672 -33.878 28.238 1.00 12.09 N
ATOM 1326 CA PHE A 161 -29.077 -35.227 27.938 1.00 12.14 C
ATOM 1327 C PHE A 161 -28.326 -35.709 26.712 1.00 12.10 C
ATOM 1328 O PHE A 161 -28.083 -34.951 25.773 1.00 11.82 O
ATOM 1329 CB PHE A 161 -30.567 -35.318 27.691 1.00 12.10 C
ATOM 1330 CG PHE A 161 -31.396 -35.240 28.929 1.00 12.47 C
ATOM 1331 CD1 PHE A 161 -31.705 -36.372 29.629 1.00 12.74 C
ATOM 1332 CD2 PHE A 161 -31.913 -34.053 29.345 1.00 12.60 C
ATOM 1333 CE1 PHE A 161 -32.477 -36.317 30.764 1.00 13.41 C
ATOM 1334 CE2 PHE A 161 -32.700 -33.990 30.477 1.00 13.60 C
ATOM 1335 CZ PHE A 161 -32.974 -35.129 31.179 1.00 12.79 C
ATOM 1336 N ILE A 162 -27.969 -36.977 26.721 1.00 12.88 N
ATOM 1337 CA ILE A 162 -27.312 -37.641 25.609 1.00 13.00 C
ATOM 1338 C ILE A 162 -28.277 -38.648 25.061 1.00 12.85 C
ATOM 1339 O ILE A 162 -28.890 -39.386 25.818 1.00 12.75 O
ATOM 1340 CB ILE A 162 -26.077 -38.378 26.089 1.00 13.45 C
ATOM 1341 CG1 ILE A 162 -25.040 -37.388 26.600 1.00 14.72 C
ATOM 1342 CG2 ILE A 162 -25.510 -39.248 24.961 1.00 14.47 C
ATOM 1343 CD1 ILE A 162 -23.957 -38.033 27.445 1.00 15.50 C
ATOM 1344 N GLY A 163 -28.409 -38.680 23.749 1.00 12.44 N
ATOM 1345 CA GLY A 163 -29.251 -39.618 23.072 1.00 11.75 C
ATOM 1346 C GLY A 163 -28.463 -40.299 21.992 1.00 11.70 C
ATOM 1347 O GLY A 163 -27.788 -39.646 21.201 1.00 12.05 O
ATOM 1348 N VAL A 164 -28.534 -41.611 21.966 1.00 11.25 N
ATOM 1349 CA VAL A 164 -27.774 -42.420 21.018 1.00 11.86 C
ATOM 1350 C VAL A 164 -28.742 -43.256 20.238 1.00 12.02 C
ATOM 1351 O VAL A 164 -29.590 -43.926 20.829 1.00 12.20 O
ATOM 1352 CB VAL A 164 -26.774 -43.337 21.735 1.00 11.57 C
ATOM 1353 CG1 VAL A 164 -26.035 -44.234 20.752 1.00 12.91 C
ATOM 1354 CG2 VAL A 164 -25.791 -42.519 22.551 1.00 12.89 C
ATOM 1355 N GLN A 165 -28.598 -43.237 18.920 1.00 11.88 N
ATOM 1356 CA GLN A 165 -29.487 -43.940 18.033 1.00 12.74 C
ATOM 1357 C GLN A 165 -28.773 -45.043 17.283 1.00 13.39 C
ATOM 1358 O GLN A 165 -27.781 -44.804 16.590 1.00 13.72 O
ATOM 1359 CB GLN A 165 -30.056 -42.969 17.016 1.00 12.59 C
ATOM 1360 CG GLN A 165 -30.851 -41.845 17.625 1.00 13.50 C
ATOM 1361 CD GLN A 165 -30.028 -40.645 18.022 1.00 13.80 C
ATOM 1362 NE2 GLN A 165 -30.677 -39.701 18.692 1.00 14.61 N
ATOM 1363 OE1 GLN A 165 -28.846 -40.546 17.707 1.00 14.54 O
ATOM 1364 N LEU A 166 -29.277 -46.252 17.392 1.00 13.40 N
ATOM 1365 CA LEU A 166 -28.812 -47.339 16.544 1.00 13.22 C
ATOM 1366 C LEU A 166 -29.906 -47.630 15.556 1.00 13.00 C
ATOM 1367 O LEU A 166 -30.936 -48.178 15.892 1.00 12.18 O
ATOM 1368 CB LEU A 166 -28.465 -48.576 17.358 1.00 13.68 C
ATOM 1369 CG LEU A 166 -28.052 -49.799 16.557 1.00 14.60 C
ATOM 1370 CD1 LEU A 166 -26.889 -49.489 15.654 1.00 16.32 C
ATOM 1371 CD2 LEU A 166 -27.692 -50.935 17.490 1.00 15.13 C
ATOM 1372 N ASP A 167 -29.677 -47.241 14.318 1.00 13.61 N
ATOM 1373 CA ASP A 167 -30.651 -47.363 13.277 1.00 14.26 C
ATOM 1374 C ASP A 167 -30.635 -48.758 12.691 1.00 14.64 C
ATOM 1375 O ASP A 167 -29.573 -49.358 12.514 1.00 15.88 O
ATOM 1376 CB ASP A 167 -30.389 -46.328 12.184 1.00 14.14 C
ATOM 1377 CG ASP A 167 -28.988 -46.408 11.621 1.00 14.61 C
ATOM 1378 OD1 ASP A 167 -28.042 -46.185 12.380 1.00 14.50 O
ATOM 1379 OD2 ASP A 167 -28.850 -46.655 10.422 1.00 17.96 O1-
ATOM 1380 N GLY A 168 -31.800 -49.248 12.360 1.00 15.71 N
ATOM 1381 CA GLY A 168 -31.961 -50.541 11.737 1.00 16.48 C
ATOM 1382 C GLY A 168 -33.205 -50.613 10.891 1.00 16.84 C
ATOM 1383 O GLY A 168 -34.008 -49.705 10.866 1.00 17.19 O
ATOM 1384 N THR A 169 -33.357 -51.714 10.195 1.00 17.57 N
ATOM 1385 CA THR A 169 -34.496 -51.958 9.371 1.00 17.84 C
ATOM 1386 C THR A 169 -35.638 -52.610 10.127 1.00 17.55 C
ATOM 1387 O THR A 169 -36.760 -52.567 9.664 1.00 17.81 O
ATOM 1388 CB THR A 169 -34.095 -52.864 8.226 1.00 17.80 C
ATOM 1389 CG2 THR A 169 -33.091 -52.162 7.362 1.00 19.45 C
ATOM 1390 OG1 THR A 169 -33.519 -54.053 8.743 1.00 21.83 O
ATOM 1391 N GLU A 170 -35.371 -53.189 11.290 1.00 17.36 N
ATOM 1392 CA GLU A 170 -36.390 -53.932 12.016 1.00 17.43 C
ATOM 1393 C GLU A 170 -36.318 -53.726 13.509 1.00 16.04 C
ATOM 1394 O GLU A 170 -35.306 -53.314 14.023 1.00 15.68 O
ATOM 1395 CB GLU A 170 -36.278 -55.425 11.701 1.00 17.83 C
ATOM 1396 CG GLU A 170 -35.053 -56.114 12.250 1.00 20.77 C
ATOM 1397 CD GLU A 170 -34.896 -57.540 11.782 1.00 21.84 C
ATOM 1398 OE1 GLU A 170 -35.721 -58.017 10.991 1.00 26.27 O
ATOM 1399 OE2 GLU A 170 -33.930 -58.185 12.209 1.00 28.81 O1-
ATOM 1400 N HIS A 171 -37.423 -53.990 14.185 1.00 15.30 N
ATOM 1401 CA HIS A 171 -37.430 -54.119 15.626 1.00 15.02 C
ATOM 1402 C HIS A 171 -36.581 -55.322 15.958 1.00 14.73 C
ATOM 1403 O HIS A 171 -36.752 -56.362 15.361 1.00 16.13 O
ATOM 1404 CB HIS A 171 -38.847 -54.310 16.137 1.00 15.09 C
ATOM 1405 CG HIS A 171 -38.957 -54.370 17.622 1.00 15.36 C
ATOM 1406 CD2 HIS A 171 -39.184 -53.409 18.536 1.00 17.57 C
ATOM 1407 ND1 HIS A 171 -38.815 -55.533 18.329 1.00 17.63 N
ATOM 1408 CE1 HIS A 171 -38.952 -55.284 19.615 1.00 18.23 C
ATOM 1409 NE2 HIS A 171 -39.179 -54.004 19.767 1.00 18.72 N
ATOM 1410 N VAL A 172 -35.649 -55.174 16.870 1.00 13.48 N
ATOM 1411 CA VAL A 172 -34.742 -56.260 17.215 1.00 14.06 C
ATOM 1412 C VAL A 172 -35.073 -56.898 18.549 1.00 14.05 C
ATOM 1413 O VAL A 172 -35.678 -56.295 19.419 1.00 13.84 O
ATOM 1414 CB VAL A 172 -33.287 -55.811 17.192 1.00 14.06 C
ATOM 1415 CG1 VAL A 172 -32.882 -55.419 15.770 1.00 15.96 C
ATOM 1416 CG2 VAL A 172 -33.058 -54.676 18.153 1.00 14.75 C
ATOM 1417 N ARG A 173 -34.689 -58.154 18.676 1.00 14.34 N
ATOM 1418 CA ARG A 173 -34.936 -58.933 19.873 1.00 14.62 C
ATOM 1419 C ARG A 173 -33.702 -59.725 20.182 1.00 14.12 C
ATOM 1420 O ARG A 173 -32.769 -59.764 19.377 1.00 13.56 O
ATOM 1421 CB ARG A 173 -36.097 -59.877 19.653 1.00 14.69 C
ATOM 1422 CG ARG A 173 -35.900 -60.844 18.533 1.00 16.58 C
ATOM 1423 CD ARG A 173 -37.039 -61.813 18.510 1.00 17.36 C
ATOM 1424 NE ARG A 173 -37.064 -62.558 17.269 1.00 18.91 N
ATOM 1425 CZ ARG A 173 -36.281 -63.581 16.974 1.00 20.26 C
ATOM 1426 NH1 ARG A 173 -35.377 -64.001 17.821 1.00 19.83 N1+
ATOM 1427 NH2 ARG A 173 -36.401 -64.185 15.807 1.00 21.90 N
ATOM 1428 N ASP A 174 -33.715 -60.368 21.336 1.00 14.35 N
ATOM 1429 CA ASP A 174 -32.729 -61.381 21.669 1.00 14.14 C
ATOM 1430 C ASP A 174 -31.303 -60.912 21.402 1.00 13.48 C
ATOM 1431 O ASP A 174 -30.933 -59.890 21.926 1.00 13.34 O
ATOM 1432 CB ASP A 174 -33.108 -62.692 21.015 1.00 14.92 C
ATOM 1433 CG ASP A 174 -34.461 -63.163 21.481 1.00 17.46 C
ATOM 1434 OD1 ASP A 174 -34.742 -63.055 22.688 1.00 21.30 O
ATOM 1435 OD2 ASP A 174 -35.248 -63.602 20.648 1.00 21.77 O1-
ATOM 1436 N ALA A 175 -30.505 -61.636 20.633 1.00 12.51 N
ATOM 1437 CA ALA A 175 -29.102 -61.295 20.477 1.00 12.01 C
ATOM 1438 C ALA A 175 -28.889 -59.940 19.818 1.00 12.16 C
ATOM 1439 O ALA A 175 -28.051 -59.183 20.248 1.00 12.21 O
ATOM 1440 CB ALA A 175 -28.340 -62.378 19.713 1.00 13.11 C
ATOM 1441 N ALA A 176 -29.645 -59.626 18.782 1.00 12.13 N
ATOM 1442 CA ALA A 176 -29.470 -58.366 18.101 1.00 12.53 C
ATOM 1443 C ALA A 176 -29.820 -57.223 19.028 1.00 12.67 C
ATOM 1444 O ALA A 176 -29.161 -56.204 19.004 1.00 14.00 O
ATOM 1445 CB ALA A 176 -30.304 -58.305 16.859 1.00 12.61 C
ATOM 1446 N GLU A 177 -30.846 -57.401 19.859 1.00 12.68 N
ATOM 1447 CA AGLU A 177 -31.240 -56.388 20.823 0.60 12.44 C
ATOM 1448 CA BGLU A 177 -31.241 -56.392 20.830 0.40 12.60 C
ATOM 1449 C GLU A 177 -30.151 -56.218 21.857 1.00 12.26 C
ATOM 1450 O GLU A 177 -29.729 -55.119 22.129 1.00 12.43 O
ATOM 1451 CB AGLU A 177 -32.563 -56.753 21.474 0.60 12.51 C
ATOM 1452 CB BGLU A 177 -32.546 -56.772 21.518 0.40 12.50 C
ATOM 1453 CG AGLU A 177 -33.154 -55.696 22.394 0.60 13.98 C
ATOM 1454 CG BGLU A 177 -32.909 -55.903 22.714 0.40 13.21 C
ATOM 1455 CD AGLU A 177 -32.722 -55.814 23.846 0.60 17.19 C
ATOM 1456 CD BGLU A 177 -34.218 -56.273 23.363 0.40 14.13 C
ATOM 1457 OE1AGLU A 177 -31.932 -56.708 24.181 0.60 19.69 O
ATOM 1458 OE1BGLU A 177 -34.660 -57.416 23.226 0.40 17.91 O
ATOM 1459 OE2AGLU A 177 -33.198 -55.017 24.675 0.60 21.53 O1-
ATOM 1460 OE2BGLU A 177 -34.800 -55.412 24.033 0.40 17.36 O1-
ATOM 1461 N ARG A 178 -29.679 -57.321 22.408 1.00 12.50 N
ATOM 1462 CA ARG A 178 -28.655 -57.268 23.428 1.00 12.17 C
ATOM 1463 C ARG A 178 -27.400 -56.605 22.905 1.00 12.13 C
ATOM 1464 O ARG A 178 -26.871 -55.722 23.563 1.00 11.98 O
ATOM 1465 CB ARG A 178 -28.363 -58.662 23.939 1.00 11.80 C
ATOM 1466 CG ARG A 178 -27.126 -58.831 24.775 1.00 11.89 C
ATOM 1467 CD ARG A 178 -27.081 -57.982 26.003 1.00 12.10 C
ATOM 1468 NE ARG A 178 -28.141 -58.197 26.986 1.00 11.14 N
ATOM 1469 CZ ARG A 178 -28.127 -59.115 27.931 1.00 10.49 C
ATOM 1470 NH1 ARG A 178 -27.137 -59.968 28.050 1.00 10.17 N1+
ATOM 1471 NH2 ARG A 178 -29.115 -59.168 28.818 1.00 11.02 N
ATOM 1472 N GLU A 179 -26.930 -57.013 21.732 1.00 12.14 N
ATOM 1473 CA GLU A 179 -25.736 -56.405 21.153 1.00 12.24 C
ATOM 1474 C GLU A 179 -25.948 -54.943 20.825 1.00 12.63 C
ATOM 1475 O GLU A 179 -25.051 -54.135 21.005 1.00 13.15 O
ATOM 1476 CB GLU A 179 -25.260 -57.171 19.937 1.00 12.13 C
ATOM 1477 CG GLU A 179 -24.776 -58.527 20.298 1.00 12.02 C
ATOM 1478 CD GLU A 179 -24.213 -59.333 19.152 1.00 12.31 C
ATOM 1479 OE1 GLU A 179 -24.216 -58.875 17.996 1.00 14.87 O
ATOM 1480 OE2 GLU A 179 -23.756 -60.453 19.417 1.00 11.87 O1-
ATOM 1481 N GLY A 180 -27.144 -54.590 20.405 1.00 12.63 N
ATOM 1482 CA GLY A 180 -27.479 -53.214 20.123 1.00 12.66 C
ATOM 1483 C GLY A 180 -27.454 -52.375 21.369 1.00 13.05 C
ATOM 1484 O GLY A 180 -26.922 -51.279 21.367 1.00 13.88 O
ATOM 1485 N VAL A 181 -28.035 -52.878 22.450 1.00 13.08 N
ATOM 1486 CA VAL A 181 -28.060 -52.151 23.697 1.00 13.16 C
ATOM 1487 C VAL A 181 -26.666 -52.047 24.252 1.00 13.16 C
ATOM 1488 O VAL A 181 -26.287 -51.011 24.759 1.00 13.54 O
ATOM 1489 CB VAL A 181 -29.035 -52.768 24.717 1.00 13.00 C
ATOM 1490 CG1 VAL A 181 -28.954 -52.084 26.070 1.00 13.32 C
ATOM 1491 CG2 VAL A 181 -30.438 -52.725 24.172 1.00 12.97 C
ATOM 1492 N MET A 182 -25.871 -53.100 24.142 1.00 12.87 N
ATOM 1493 CA MET A 182 -24.480 -53.020 24.528 1.00 13.38 C
ATOM 1494 C MET A 182 -23.791 -51.881 23.806 1.00 13.80 C
ATOM 1495 O MET A 182 -23.090 -51.094 24.418 1.00 14.44 O
ATOM 1496 CB MET A 182 -23.765 -54.324 24.225 1.00 13.29 C
ATOM 1497 CG MET A 182 -24.124 -55.445 25.184 1.00 13.90 C
ATOM 1498 SD MET A 182 -23.622 -57.071 24.600 1.00 12.95 S
ATOM 1499 CE MET A 182 -21.877 -56.832 24.308 1.00 14.65 C
ATOM 1500 N LEU A 183 -23.992 -51.796 22.508 1.00 13.39 N
ATOM 1501 CA LEU A 183 -23.346 -50.775 21.699 1.00 14.03 C
ATOM 1502 C LEU A 183 -23.795 -49.380 22.068 1.00 13.84 C
ATOM 1503 O LEU A 183 -22.963 -48.504 22.276 1.00 13.63 O
ATOM 1504 CB LEU A 183 -23.595 -51.026 20.222 1.00 13.91 C
ATOM 1505 CG LEU A 183 -23.025 -50.024 19.241 1.00 15.24 C
ATOM 1506 CD1 LEU A 183 -21.547 -49.853 19.428 1.00 19.70 C
ATOM 1507 CD2 LEU A 183 -23.317 -50.493 17.846 1.00 16.87 C
ATOM 1508 N ILE A 184 -25.088 -49.153 22.181 1.00 13.39 N
ATOM 1509 CA ILE A 184 -25.559 -47.795 22.442 1.00 13.72 C
ATOM 1510 C ILE A 184 -25.259 -47.365 23.872 1.00 14.27 C
ATOM 1511 O ILE A 184 -25.015 -46.195 24.102 1.00 13.45 O
ATOM 1512 CB ILE A 184 -27.033 -47.584 22.089 1.00 13.78 C
ATOM 1513 CG1 ILE A 184 -27.947 -48.393 23.010 1.00 14.21 C
ATOM 1514 CG2 ILE A 184 -27.235 -47.864 20.591 1.00 13.94 C
ATOM 1515 CD1 ILE A 184 -29.397 -48.426 22.576 1.00 14.88 C
ATOM 1516 N LYS A 185 -25.240 -48.287 24.824 1.00 14.48 N
ATOM 1517 CA LYS A 185 -24.888 -47.936 26.199 1.00 15.11 C
ATOM 1518 C LYS A 185 -23.427 -47.583 26.283 1.00 14.97 C
ATOM 1519 O LYS A 185 -23.081 -46.611 26.916 1.00 15.22 O
ATOM 1520 CB LYS A 185 -25.224 -49.062 27.173 1.00 16.18 C
ATOM 1521 CG LYS A 185 -24.928 -48.770 28.627 1.00 17.13 C
ATOM 1522 CD LYS A 185 -25.744 -47.630 29.195 1.00 18.82 C
ATOM 1523 CE LYS A 185 -25.398 -47.386 30.649 1.00 20.79 C
ATOM 1524 NZ LYS A 185 -26.037 -46.179 31.199 1.00 22.42 N1+
ATOM 1525 N LYS A 186 -22.570 -48.374 25.662 1.00 14.93 N
ATOM 1526 CA LYS A 186 -21.157 -48.080 25.631 1.00 15.20 C
ATOM 1527 C LYS A 186 -20.919 -46.739 24.968 1.00 14.81 C
ATOM 1528 O LYS A 186 -20.130 -45.936 25.441 1.00 15.05 O
ATOM 1529 CB LYS A 186 -20.377 -49.168 24.900 1.00 16.20 C
ATOM 1530 CG LYS A 186 -18.890 -48.930 24.773 1.00 17.71 C
ATOM 1531 CD LYS A 186 -18.227 -48.883 26.109 1.00 22.43 C
ATOM 1532 CE LYS A 186 -16.727 -48.885 25.956 1.00 23.67 C
ATOM 1533 NZ LYS A 186 -16.068 -49.467 27.130 1.00 27.05 N1+
ATOM 1534 N THR A 187 -21.610 -46.497 23.872 1.00 14.13 N
ATOM 1535 CA THR A 187 -21.497 -45.241 23.165 1.00 14.16 C
ATOM 1536 C THR A 187 -21.920 -44.099 24.072 1.00 13.84 C
ATOM 1537 O THR A 187 -21.243 -43.095 24.138 1.00 13.10 O
ATOM 1538 CB THR A 187 -22.322 -45.255 21.886 1.00 13.81 C
ATOM 1539 CG2 THR A 187 -22.260 -43.900 21.164 1.00 13.90 C
ATOM 1540 OG1 THR A 187 -21.819 -46.269 21.018 1.00 15.19 O
ATOM 1541 N ALA A 188 -23.029 -44.250 24.779 1.00 13.80 N
ATOM 1542 CA ALA A 188 -23.491 -43.206 25.682 1.00 14.20 C
ATOM 1543 C ALA A 188 -22.478 -42.904 26.757 1.00 14.24 C
ATOM 1544 O ALA A 188 -22.250 -41.754 27.092 1.00 14.46 O
ATOM 1545 CB ALA A 188 -24.828 -43.560 26.307 1.00 14.52 C
ATOM 1546 N GLU A 189 -21.863 -43.963 27.294 1.00 14.65 N
ATOM 1547 CA GLU A 189 -20.839 -43.822 28.364 1.00 15.79 C
ATOM 1548 C GLU A 189 -19.528 -43.322 27.746 1.00 15.56 C
ATOM 1549 O GLU A 189 -18.491 -43.374 28.436 1.00 16.37 O
ATOM 1550 CB GLU A 189 -20.633 -45.157 29.083 1.00 16.13 C
ATOM 1551 CG GLU A 189 -21.897 -45.993 29.177 1.00 19.01 C
ATOM 1552 CD GLU A 189 -21.693 -47.389 29.739 1.00 20.19 C
ATOM 1553 OE1 GLU A 189 -20.648 -47.999 29.438 1.00 26.32 O
ATOM 1554 OE2 GLU A 189 -22.579 -47.863 30.477 1.00 27.71 O1-
ATOM 1555 N ASN A 190 -19.585 -42.857 26.493 1.00 15.19 N
ATOM 1556 CA ASN A 190 -18.380 -42.345 25.785 1.00 15.52 C
ATOM 1557 C ASN A 190 -18.626 -40.896 25.350 1.00 14.97 C
ATOM 1558 O ASN A 190 -17.637 -40.169 25.132 1.00 14.21 O
ATOM 1559 CB ASN A 190 -18.005 -43.229 24.592 1.00 16.11 C
ATOM 1560 CG ASN A 190 -17.489 -44.592 25.004 1.00 19.76 C
ATOM 1561 ND2 ASN A 190 -17.505 -45.539 24.080 1.00 22.15 N
ATOM 1562 OD1 ASN A 190 -17.079 -44.788 26.145 1.00 23.81 O
ATOM 1563 N ILE A 191 -19.898 -40.503 25.231 1.00 14.25 N
ATOM 1564 CA ILE A 191 -20.265 -39.116 24.810 1.00 14.56 C
ATOM 1565 C ILE A 191 -20.497 -38.261 26.062 1.00 14.04 C
ATOM 1566 O ILE A 191 -20.862 -37.078 25.909 1.00 14.69 O
ATOM 1567 CB ILE A 191 -21.504 -39.133 23.892 1.00 14.20 C
ATOM 1568 CG1 ILE A 191 -21.293 -40.032 22.671 1.00 15.65 C
ATOM 1569 CG2 ILE A 191 -21.898 -37.719 23.491 1.00 14.39 C
ATOM 1570 CD1 ILE A 191 -20.073 -39.678 21.852 1.00 18.64 C
ATOM 1571 N ASP A 192 -20.291 -38.845 27.247 1.00 14.35 N
ATOM 1572 CA ASP A 192 -20.483 -38.117 28.530 1.00 14.54 C
ATOM 1573 C ASP A 192 -19.158 -38.097 29.301 1.00 14.42 C
ATOM 1574 O ASP A 192 -19.079 -37.387 30.324 1.00 14.40 O
ATOM 1575 CB ASP A 192 -21.618 -38.732 29.353 1.00 15.20 C
ATOM 1576 CG ASP A 192 -21.310 -38.826 30.837 1.00 16.81 C
ATOM 1577 OD1 ASP A 192 -20.408 -39.608 31.199 1.00 22.57 O
ATOM 1578 OD2 ASP A 192 -21.974 -38.116 31.619 1.00 20.30 O1-
ATOM 1579 N GLU A 193 -18.161 -38.844 28.817 1.00 13.42 N
ATOM 1580 CA GLU A 193 -16.830 -38.911 29.480 1.00 13.58 C
ATOM 1581 C GLU A 193 -15.877 -37.910 28.817 1.00 13.69 C
ATOM 1582 O GLU A 193 -14.990 -37.386 29.520 1.00 13.77 O
ATOM 1583 CB GLU A 193 -16.270 -40.333 29.406 1.00 13.51 C
ATOM 1584 CG GLU A 193 -16.373 -41.091 30.717 1.00 13.51 C
ATOM 1585 CD GLU A 193 -15.138 -41.004 31.598 1.00 14.73 C
ATOM 1586 OE1 GLU A 193 -14.384 -40.021 31.460 1.00 14.02 O
ATOM 1587 OE2 GLU A 193 -14.934 -41.920 32.419 1.00 20.13 O1-
ATOM 1588 N SER A 194 -16.058 -37.661 27.515 1.00 21.64 N
ATOM 1589 CA SER A 194 -15.184 -36.708 26.767 1.00 20.59 C
ATOM 1590 C SER A 194 -15.142 -35.288 27.349 1.00 21.36 C
ATOM 1591 O SER A 194 -16.141 -34.553 27.221 1.00 20.57 O
ATOM 1592 CB SER A 194 -15.553 -36.684 25.304 1.00 20.96 C
ATOM 1593 OG SER A 194 -16.865 -36.174 25.123 1.00 24.20 O
ATOM 1594 N THR A 195 -14.000 -34.945 27.955 1.00 20.67 N
ATOM 1595 CA THR A 195 -13.734 -33.618 28.572 1.00 22.35 C
ATOM 1596 C THR A 195 -12.215 -33.423 28.666 1.00 22.08 C
ATOM 1597 O THR A 195 -11.485 -34.430 28.562 1.00 22.44 O
ATOM 1598 CB THR A 195 -14.401 -33.488 29.949 1.00 23.82 C
ATOM 1599 CG2 THR A 195 -15.746 -32.798 29.891 1.00 24.78 C
ATOM 1600 OG1 THR A 195 -14.544 -34.785 30.530 1.00 30.22 O
ATOM 1601 N ALA A 196 -11.761 -32.181 28.860 1.00 20.26 N
ATOM 1602 CA ALA A 196 -10.311 -31.888 28.955 1.00 21.60 C
ATOM 1603 C ALA A 196 -9.684 -32.708 30.090 1.00 21.69 C
ATOM 1604 O ALA A 196 -10.297 -32.790 31.173 1.00 21.38 O
ATOM 1605 CB ALA A 196 -10.093 -30.408 29.154 1.00 21.62 C
ATOM 1606 N THR A 197 -8.506 -33.288 29.841 1.00 20.00 N
ATOM 1607 CA THR A 197 -7.781 -34.087 30.867 1.00 21.52 C
ATOM 1608 C THR A 197 -6.314 -33.644 30.915 1.00 22.06 C
ATOM 1609 O THR A 197 -5.563 -33.992 29.983 1.00 23.41 O
ATOM 1610 CB THR A 197 -7.897 -35.590 30.583 1.00 22.70 C
ATOM 1611 CG2 THR A 197 -9.130 -36.214 31.199 1.00 24.38 C
ATOM 1612 OG1 THR A 197 -7.915 -35.775 29.167 1.00 24.73 O
ATOM 1613 N ILE A 198 -5.933 -32.908 31.965 1.00 19.83 N
ATOM 1614 CA ILE A 198 -4.531 -32.416 32.124 1.00 21.16 C
ATOM 1615 C ILE A 198 -3.671 -33.549 32.696 1.00 21.04 C
ATOM 1616 O ILE A 198 -4.141 -34.239 33.622 1.00 21.39 O
ATOM 1617 CB ILE A 198 -4.491 -31.159 33.016 1.00 21.15 C
ATOM 1618 CG1 ILE A 198 -5.550 -30.135 32.602 1.00 19.98 C
ATOM 1619 CG2 ILE A 198 -3.096 -30.552 33.032 1.00 22.19 C
ATOM 1620 CD1 ILE A 198 -5.519 -28.858 33.411 1.00 20.80 C
ATOM 1621 N SER A 199 -2.459 -33.723 32.158 1.00 21.37 N
ATOM 1622 CA SER A 199 -1.533 -34.788 32.626 1.00 21.89 C
ATOM 1623 C SER A 199 -0.107 -34.233 32.721 1.00 22.32 C
ATOM 1624 O SER A 199 0.127 -33.113 32.226 1.00 22.97 O
ATOM 1625 CB SER A 199 -1.594 -35.992 31.722 1.00 23.76 C
ATOM 1626 OG SER A 199 -2.919 -36.496 31.640 1.00 28.89 O
ATOM 1627 N GLY A 200 0.803 -34.997 33.334 1.00 21.65 N
ATOM 1628 CA GLY A 200 2.209 -34.574 33.488 1.00 22.12 C
ATOM 1629 C GLY A 200 2.328 -33.310 34.322 1.00 21.70 C
ATOM 1630 O GLY A 200 3.032 -32.378 33.885 1.00 22.76 O
ATOM 1631 N LEU A 201 1.662 -33.280 35.481 1.00 21.33 N
ATOM 1632 CA LEU A 201 1.701 -32.097 36.383 1.00 20.67 C
ATOM 1633 C LEU A 201 2.657 -32.379 37.547 1.00 21.53 C
ATOM 1634 O LEU A 201 3.099 -33.538 37.681 1.00 20.17 O
ATOM 1635 CB LEU A 201 0.284 -31.811 36.891 1.00 20.68 C
ATOM 1636 CG LEU A 201 -0.705 -31.315 35.837 1.00 21.25 C
ATOM 1637 CD1 LEU A 201 -2.025 -30.917 36.479 1.00 20.92 C
ATOM 1638 CD2 LEU A 201 -0.121 -30.150 35.053 1.00 20.10 C
ATOM 1639 N SER A 202 2.956 -31.353 38.350 1.00 21.01 N
ATOM 1640 CA SER A 202 3.871 -31.500 39.513 1.00 22.31 C
ATOM 1641 C SER A 202 3.055 -31.724 40.792 1.00 22.39 C
ATOM 1642 O SER A 202 2.404 -30.766 41.253 1.00 21.14 O
ATOM 1643 CB SER A 202 4.775 -30.301 39.643 1.00 23.44 C
ATOM 1644 OG SER A 202 5.831 -30.360 38.695 1.00 26.05 O
ATOM 1645 N PRO A 203 3.058 -32.943 41.377 1.00 21.85 N
ATOM 1646 CA PRO A 203 2.298 -33.221 42.601 1.00 22.52 C
ATOM 1647 C PRO A 203 2.603 -32.192 43.700 1.00 23.45 C
ATOM 1648 O PRO A 203 3.747 -32.089 44.104 1.00 23.84 O
ATOM 1649 CB PRO A 203 2.809 -34.605 43.026 1.00 21.93 C
ATOM 1650 CG PRO A 203 3.230 -35.254 41.726 1.00 22.34 C
ATOM 1651 CD PRO A 203 3.786 -34.118 40.892 1.00 21.98 C
ATOM 1652 N GLY A 204 1.575 -31.462 44.147 1.00 24.07 N
ATOM 1653 CA GLY A 204 1.738 -30.440 45.199 1.00 24.21 C
ATOM 1654 C GLY A 204 1.838 -29.042 44.615 1.00 25.82 C
ATOM 1655 O GLY A 204 1.365 -28.093 45.271 1.00 27.88 O
ATOM 1656 N VAL A 205 2.432 -28.920 43.423 1.00 23.33 N
ATOM 1657 CA VAL A 205 2.589 -27.598 42.747 1.00 23.80 C
ATOM 1658 C VAL A 205 1.201 -27.068 42.370 1.00 22.30 C
ATOM 1659 O VAL A 205 0.408 -27.843 41.799 1.00 21.40 O
ATOM 1660 CB VAL A 205 3.506 -27.702 41.512 1.00 23.34 C
ATOM 1661 CG1 VAL A 205 3.138 -26.679 40.448 1.00 25.19 C
ATOM 1662 CG2 VAL A 205 4.975 -27.582 41.888 1.00 24.80 C
ATOM 1663 N ASP A 206 0.929 -25.797 42.682 1.00 22.04 N
ATOM 1664 CA ASP A 206 -0.383 -25.170 42.368 1.00 21.94 C
ATOM 1665 C ASP A 206 -0.467 -24.899 40.861 1.00 21.68 C
ATOM 1666 O ASP A 206 0.575 -24.567 40.262 1.00 22.46 O
ATOM 1667 CB ASP A 206 -0.604 -23.897 43.190 1.00 22.82 C
ATOM 1668 CG ASP A 206 -0.893 -24.169 44.656 1.00 26.74 C
ATOM 1669 OD1 ASP A 206 -1.809 -24.969 44.934 1.00 27.82 O
ATOM 1670 OD2 ASP A 206 -0.200 -23.579 45.509 1.00 30.37 O1-
ATOM 1671 N TYR A 207 -1.665 -25.040 40.284 1.00 21.38 N
ATOM 1672 CA TYR A 207 -1.873 -24.807 38.830 1.00 20.53 C
ATOM 1673 C TYR A 207 -3.144 -23.975 38.623 1.00 20.63 C
ATOM 1674 O TYR A 207 -4.087 -24.104 39.429 1.00 21.38 O
ATOM 1675 CB TYR A 207 -1.957 -26.139 38.081 1.00 20.46 C
ATOM 1676 CG TYR A 207 -0.638 -26.847 37.900 1.00 19.84 C
ATOM 1677 CD2 TYR A 207 -0.317 -27.965 38.652 1.00 20.66 C
ATOM 1678 CD1 TYR A 207 0.292 -26.402 36.975 1.00 22.43 C
ATOM 1679 CE2 TYR A 207 0.892 -28.622 38.492 1.00 19.32 C
ATOM 1680 CE1 TYR A 207 1.506 -27.046 36.802 1.00 21.62 C
ATOM 1681 CZ TYR A 207 1.807 -28.161 37.563 1.00 21.57 C
ATOM 1682 OH TYR A 207 3.001 -28.802 37.399 1.00 22.12 O
ATOM 1683 N THR A 208 -3.159 -23.150 37.571 1.00 18.90 N
ATOM 1684 CA THR A 208 -4.332 -22.290 37.257 1.00 19.04 C
ATOM 1685 C THR A 208 -4.959 -22.746 35.935 1.00 19.40 C
ATOM 1686 O THR A 208 -4.534 -22.241 34.877 1.00 19.36 O
ATOM 1687 CB THR A 208 -3.935 -20.809 37.210 1.00 19.95 C
ATOM 1688 CG2 THR A 208 -5.024 -19.925 36.642 1.00 19.42 C
ATOM 1689 OG1 THR A 208 -3.619 -20.391 38.539 1.00 21.10 O
ATOM 1690 N ILE A 209 -5.928 -23.664 36.004 1.00 18.68 N
ATOM 1691 CA ILE A 209 -6.615 -24.186 34.784 1.00 18.87 C
ATOM 1692 C ILE A 209 -7.575 -23.111 34.263 1.00 18.76 C
ATOM 1693 O ILE A 209 -8.350 -22.567 35.075 1.00 17.85 O
ATOM 1694 CB ILE A 209 -7.348 -25.507 35.092 1.00 18.61 C
ATOM 1695 CG1 ILE A 209 -6.428 -26.521 35.778 1.00 21.34 C
ATOM 1696 CG2 ILE A 209 -7.979 -26.080 33.832 1.00 21.73 C
ATOM 1697 CD1 ILE A 209 -6.242 -26.277 37.257 1.00 24.25 C
ATOM 1698 N THR A 210 -7.517 -22.822 32.959 1.00 17.50 N
ATOM 1699 CA THR A 210 -8.397 -21.796 32.338 1.00 18.26 C
ATOM 1700 C THR A 210 -9.025 -22.366 31.061 1.00 18.31 C
ATOM 1701 O THR A 210 -8.267 -22.834 30.189 1.00 18.42 O
ATOM 1702 CB THR A 210 -7.623 -20.502 32.055 1.00 18.89 C
ATOM 1703 CG2 THR A 210 -8.510 -19.381 31.559 1.00 17.81 C
ATOM 1704 OG1 THR A 210 -6.970 -20.104 33.261 1.00 19.01 O
ATOM 1705 N VAL A 211 -10.358 -22.324 30.967 1.00 17.90 N
ATOM 1706 CA VAL A 211 -11.087 -22.849 29.772 1.00 17.45 C
ATOM 1707 C VAL A 211 -11.592 -21.663 28.942 1.00 17.78 C
ATOM 1708 O VAL A 211 -12.294 -20.802 29.507 1.00 18.03 O
ATOM 1709 CB VAL A 211 -12.243 -23.781 30.182 1.00 17.45 C
ATOM 1710 CG1 VAL A 211 -13.007 -24.298 28.973 1.00 18.72 C
ATOM 1711 CG2 VAL A 211 -11.759 -24.935 31.046 1.00 15.50 C
ATOM 1712 N TYR A 212 -11.241 -21.631 27.652 1.00 17.26 N
ATOM 1713 CA TYR A 212 -11.670 -20.534 26.744 1.00 18.19 C
ATOM 1714 C TYR A 212 -12.740 -21.060 25.780 1.00 18.51 C
ATOM 1715 O TYR A 212 -12.647 -22.229 25.355 1.00 18.96 O
ATOM 1716 CB TYR A 212 -10.468 -19.967 25.984 1.00 19.51 C
ATOM 1717 CG TYR A 212 -9.449 -19.265 26.846 1.00 18.54 C
ATOM 1718 CD1 TYR A 212 -8.449 -19.973 27.492 1.00 19.06 C
ATOM 1719 CD2 TYR A 212 -9.481 -17.891 27.017 1.00 21.20 C
ATOM 1720 CE1 TYR A 212 -7.509 -19.337 28.285 1.00 20.23 C
ATOM 1721 CE2 TYR A 212 -8.549 -17.239 27.806 1.00 22.30 C
ATOM 1722 CZ TYR A 212 -7.559 -17.964 28.443 1.00 21.37 C
ATOM 1723 OH TYR A 212 -6.636 -17.329 29.223 1.00 21.13 O
ATOM 1724 N ALA A 213 -13.722 -20.215 25.451 1.00 17.79 N
ATOM 1725 CA ALA A 213 -14.817 -20.600 24.530 1.00 16.48 C
ATOM 1726 C ALA A 213 -14.752 -19.737 23.264 1.00 16.54 C
ATOM 1727 O ALA A 213 -14.944 -18.510 23.373 1.00 16.70 O
ATOM 1728 CB ALA A 213 -16.148 -20.462 25.226 1.00 18.21 C
ATOM 1729 N TRP A 214 -14.491 -20.365 22.113 1.00 17.00 N
ATOM 1730 CA TRP A 214 -14.403 -19.639 20.818 1.00 16.56 C
ATOM 1731 C TRP A 214 -15.603 -20.006 19.937 1.00 18.14 C
ATOM 1732 O TRP A 214 -15.705 -21.183 19.538 1.00 17.76 O
ATOM 1733 CB TRP A 214 -13.073 -19.946 20.118 1.00 19.97 C
ATOM 1734 CG TRP A 214 -11.904 -19.201 20.684 1.00 19.09 C
ATOM 1735 CD1 TRP A 214 -11.171 -19.534 21.787 1.00 18.66 C
ATOM 1736 CD2 TRP A 214 -11.326 -17.986 20.173 1.00 18.36 C
ATOM 1737 CE2 TRP A 214 -10.250 -17.652 21.023 1.00 18.80 C
ATOM 1738 CE3 TRP A 214 -11.609 -17.152 19.086 1.00 20.09 C
ATOM 1739 NE1 TRP A 214 -10.180 -18.613 21.997 1.00 18.66 N
ATOM 1740 CZ2 TRP A 214 -9.462 -16.520 20.816 1.00 19.60 C
ATOM 1741 CZ3 TRP A 214 -10.831 -16.034 18.883 1.00 19.11 C
ATOM 1742 CH2 TRP A 214 -9.773 -15.725 19.737 1.00 17.73 C
ATOM 1743 N GLY A 215 -16.470 -19.029 19.653 1.00 16.82 N
ATOM 1744 CA GLY A 215 -17.663 -19.258 18.815 1.00 17.52 C
ATOM 1745 C GLY A 215 -17.660 -18.375 17.578 1.00 18.03 C
ATOM 1746 O GLY A 215 -16.675 -17.636 17.384 1.00 19.24 O
ATOM 1747 N GLU A 216 -18.724 -18.451 16.773 1.00 17.86 N
ATOM 1748 CA GLU A 216 -18.837 -17.636 15.532 1.00 18.16 C
ATOM 1749 C GLU A 216 -19.970 -16.618 15.699 1.00 19.84 C
ATOM 1750 O GLU A 216 -20.961 -16.943 16.382 1.00 19.20 O
ATOM 1751 CB GLU A 216 -19.083 -18.540 14.322 1.00 21.10 C
ATOM 1752 CG GLU A 216 -18.499 -17.995 13.032 1.00 21.91 C
ATOM 1753 CD GLU A 216 -18.536 -18.961 11.861 1.00 27.25 C
ATOM 1754 OE1 GLU A 216 -19.639 -19.434 11.521 1.00 22.20 O
ATOM 1755 OE2 GLU A 216 -17.462 -19.238 11.291 1.00 27.82 O1-
ATOM 1756 N ASP A 217 -19.819 -15.435 15.093 1.00 19.64 N
ATOM 1757 CA ASP A 217 -20.850 -14.365 15.182 1.00 19.76 C
ATOM 1758 C ASP A 217 -21.758 -14.436 13.948 1.00 18.71 C
ATOM 1759 O ASP A 217 -21.734 -15.472 13.255 1.00 18.68 O
ATOM 1760 CB ASP A 217 -20.209 -12.984 15.339 1.00 20.07 C
ATOM 1761 CG ASP A 217 -19.205 -12.657 14.248 1.00 20.11 C
ATOM 1762 OD1 ASP A 217 -19.326 -13.233 13.149 1.00 18.62 O
ATOM 1763 OD2 ASP A 217 -18.310 -11.828 14.506 1.00 20.76 O1-
ATOM 1764 N SER A 218 -22.524 -13.370 13.695 1.00 17.82 N
ATOM 1765 CA SER A 218 -23.446 -13.318 12.529 1.00 19.36 C
ATOM 1766 C SER A 218 -22.687 -12.843 11.285 1.00 20.32 C
ATOM 1767 O SER A 218 -23.204 -13.036 10.167 1.00 21.58 O
ATOM 1768 CB SER A 218 -24.633 -12.436 12.819 1.00 19.38 C
ATOM 1769 OG SER A 218 -24.220 -11.102 13.078 1.00 22.44 O
ATOM 1770 N ALA A 219 -21.507 -12.246 11.483 1.00 20.23 N
ATOM 1771 CA ALA A 219 -20.681 -11.745 10.359 1.00 20.00 C
ATOM 1772 C ALA A 219 -19.847 -12.894 9.781 1.00 19.75 C
ATOM 1773 O ALA A 219 -19.323 -12.740 8.659 1.00 20.95 O
ATOM 1774 CB ALA A 219 -19.806 -10.610 10.832 1.00 21.19 C
ATOM 1775 N GLY A 220 -19.734 -13.998 10.526 1.00 18.99 N
ATOM 1776 CA GLY A 220 -18.960 -15.172 10.077 1.00 18.88 C
ATOM 1777 C GLY A 220 -17.549 -15.166 10.641 1.00 20.09 C
ATOM 1778 O GLY A 220 -16.714 -15.951 10.149 1.00 18.81 O
ATOM 1779 N TYR A 221 -17.294 -14.311 11.637 1.00 19.55 N
ATOM 1780 CA TYR A 221 -15.951 -14.214 12.268 1.00 19.92 C
ATOM 1781 C TYR A 221 -15.956 -14.976 13.598 1.00 19.55 C
ATOM 1782 O TYR A 221 -17.036 -15.125 14.204 1.00 18.61 O
ATOM 1783 CB TYR A 221 -15.554 -12.748 12.462 1.00 21.42 C
ATOM 1784 CG TYR A 221 -14.908 -12.106 11.260 1.00 20.90 C
ATOM 1785 CD2 TYR A 221 -15.660 -11.398 10.337 1.00 24.16 C
ATOM 1786 CD1 TYR A 221 -13.544 -12.206 11.042 1.00 23.81 C
ATOM 1787 CE2 TYR A 221 -15.076 -10.806 9.230 1.00 24.64 C
ATOM 1788 CE1 TYR A 221 -12.943 -11.620 9.941 1.00 24.30 C
ATOM 1789 CZ TYR A 221 -13.712 -10.917 9.030 1.00 24.01 C
ATOM 1790 OH TYR A 221 -13.127 -10.336 7.942 1.00 26.32 O
ATOM 1791 N MET A 222 -14.779 -15.442 14.030 1.00 18.91 N
ATOM 1792 CA MET A 222 -14.647 -16.199 15.304 1.00 19.41 C
ATOM 1793 C MET A 222 -14.222 -15.240 16.421 1.00 21.07 C
ATOM 1794 O MET A 222 -13.247 -14.490 16.218 1.00 21.32 O
ATOM 1795 CB MET A 222 -13.606 -17.315 15.170 1.00 20.17 C
ATOM 1796 CG MET A 222 -13.819 -18.198 13.955 1.00 21.90 C
ATOM 1797 SD MET A 222 -15.166 -19.386 14.186 1.00 21.85 S
ATOM 1798 CE MET A 222 -14.815 -19.962 15.846 1.00 23.35 C
ATOM 1799 N PHE A 223 -14.933 -15.272 17.553 1.00 19.42 N
ATOM 1800 CA PHE A 223 -14.619 -14.390 18.709 1.00 18.98 C
ATOM 1801 C PHE A 223 -14.374 -15.249 19.955 1.00 19.48 C
ATOM 1802 O PHE A 223 -14.721 -16.447 19.940 1.00 19.66 O
ATOM 1803 CB PHE A 223 -15.751 -13.385 18.939 1.00 18.69 C
ATOM 1804 CG PHE A 223 -17.078 -14.002 19.303 1.00 17.84 C
ATOM 1805 CD1 PHE A 223 -17.786 -14.758 18.382 1.00 19.23 C
ATOM 1806 CD2 PHE A 223 -17.621 -13.827 20.565 1.00 18.51 C
ATOM 1807 CE1 PHE A 223 -19.006 -15.324 18.716 1.00 18.21 C
ATOM 1808 CE2 PHE A 223 -18.841 -14.394 20.899 1.00 20.02 C
ATOM 1809 CZ PHE A 223 -19.531 -15.142 19.974 1.00 19.93 C
ATOM 1810 N MET A 224 -13.793 -14.645 20.997 1.00 19.96 N
ATOM 1811 CA MET A 224 -13.499 -15.366 22.265 1.00 20.71 C
ATOM 1812 C MET A 224 -14.537 -14.971 23.323 1.00 19.55 C
ATOM 1813 O MET A 224 -14.902 -13.780 23.376 1.00 18.60 O
ATOM 1814 CB MET A 224 -12.097 -15.022 22.777 1.00 19.82 C
ATOM 1815 CG MET A 224 -11.663 -15.862 23.963 1.00 20.13 C
ATOM 1816 SD MET A 224 -10.070 -15.332 24.644 1.00 25.62 S
ATOM 1817 CE MET A 224 -10.603 -14.027 25.750 1.00 22.73 C
ATOM 1818 N TYR A 225 -14.986 -15.940 24.127 1.00 17.71 N
ATOM 1819 CA TYR A 225 -15.993 -15.681 25.190 1.00 18.45 C
ATOM 1820 C TYR A 225 -15.274 -15.412 26.518 1.00 18.25 C
ATOM 1821 O TYR A 225 -14.029 -15.347 26.527 1.00 16.94 O
ATOM 1822 CB TYR A 225 -16.963 -16.859 25.309 1.00 18.70 C
ATOM 1823 CG TYR A 225 -18.237 -16.710 24.516 1.00 19.51 C
ATOM 1824 CD1 TYR A 225 -19.234 -15.840 24.922 1.00 19.57 C
ATOM 1825 CD2 TYR A 225 -18.447 -17.440 23.358 1.00 17.34 C
ATOM 1826 CE1 TYR A 225 -20.407 -15.697 24.199 1.00 21.11 C
ATOM 1827 CE2 TYR A 225 -19.614 -17.310 22.623 1.00 19.61 C
ATOM 1828 CZ TYR A 225 -20.598 -16.435 23.045 1.00 20.66 C
ATOM 1829 OH TYR A 225 -21.751 -16.300 22.327 1.00 25.81 O
ATOM 1830 N SER A 226 -16.045 -15.263 27.600 1.00 16.58 N
ATOM 1831 CA SER A 226 -15.474 -14.998 28.947 1.00 16.10 C
ATOM 1832 C SER A 226 -14.776 -16.258 29.473 1.00 17.21 C
ATOM 1833 O SER A 226 -15.471 -17.268 29.701 1.00 16.33 O
ATOM 1834 CB SER A 226 -16.538 -14.521 29.901 1.00 16.03 C
ATOM 1835 OG SER A 226 -16.128 -13.331 30.560 1.00 16.14 O
ATOM 1836 N PRO A 227 -13.439 -16.244 29.674 1.00 18.23 N
ATOM 1837 CA PRO A 227 -12.717 -17.417 30.177 1.00 17.18 C
ATOM 1838 C PRO A 227 -12.939 -17.605 31.685 1.00 17.52 C
ATOM 1839 O PRO A 227 -13.012 -16.617 32.393 1.00 17.37 O
ATOM 1840 CB PRO A 227 -11.249 -17.061 29.901 1.00 18.13 C
ATOM 1841 CG PRO A 227 -11.219 -15.552 29.992 1.00 20.52 C
ATOM 1842 CD PRO A 227 -12.553 -15.103 29.431 1.00 18.73 C
ATOM 1843 N ILE A 228 -13.041 -18.862 32.129 1.00 14.51 N
ATOM 1844 CA ILE A 228 -13.258 -19.177 33.574 1.00 14.98 C
ATOM 1845 C ILE A 228 -12.021 -19.906 34.111 1.00 15.19 C
ATOM 1846 O ILE A 228 -11.745 -21.027 33.640 1.00 15.15 O
ATOM 1847 CB ILE A 228 -14.542 -20.009 33.767 1.00 14.18 C
ATOM 1848 CG1 ILE A 228 -14.843 -20.251 35.248 1.00 14.30 C
ATOM 1849 CG2 ILE A 228 -14.463 -21.312 32.987 1.00 12.98 C
ATOM 1850 CD1 ILE A 228 -16.116 -21.025 35.496 1.00 16.34 C
ATOM 1851 N SER A 229 -11.313 -19.286 35.060 1.00 13.57 N
ATOM 1852 CA SER A 229 -10.095 -19.891 35.661 1.00 14.53 C
ATOM 1853 C SER A 229 -10.424 -20.454 37.048 1.00 14.52 C
ATOM 1854 O SER A 229 -11.450 -20.043 37.625 1.00 14.18 O
ATOM 1855 CB SER A 229 -8.971 -18.890 35.726 1.00 15.82 C
ATOM 1856 OG SER A 229 -9.358 -17.745 36.472 1.00 22.24 O
ATOM 1857 N ILE A 230 -9.579 -21.358 37.554 1.00 14.40 N
ATOM 1858 CA ILE A 230 -9.791 -21.980 38.896 1.00 15.92 C
ATOM 1859 C ILE A 230 -8.465 -22.584 39.373 1.00 16.26 C
ATOM 1860 O ILE A 230 -7.910 -23.437 38.651 1.00 15.86 O
ATOM 1861 CB ILE A 230 -10.914 -23.035 38.840 1.00 15.36 C
ATOM 1862 CG1 ILE A 230 -11.436 -23.382 40.237 1.00 16.80 C
ATOM 1863 CG2 ILE A 230 -10.454 -24.274 38.087 1.00 17.73 C
ATOM 1864 CD1 ILE A 230 -12.023 -24.770 40.346 1.00 17.74 C
ATOM 1865 N ASN A 231 -7.986 -22.152 40.544 1.00 18.10 N
ATOM 1866 CA ASN A 231 -6.708 -22.661 41.111 1.00 20.53 C
ATOM 1867 C ASN A 231 -6.948 -24.035 41.749 1.00 20.77 C
ATOM 1868 O ASN A 231 -7.914 -24.165 42.526 1.00 20.17 O
ATOM 1869 CB ASN A 231 -6.098 -21.675 42.111 1.00 21.83 C
ATOM 1870 CG ASN A 231 -5.717 -20.353 41.479 1.00 26.19 C
ATOM 1871 ND2 ASN A 231 -5.521 -19.334 42.299 1.00 33.88 N
ATOM 1872 OD1 ASN A 231 -5.602 -20.252 40.259 1.00 31.16 O
ATOM 1873 N TYR A 232 -6.095 -25.012 41.426 1.00 20.72 N
ATOM 1874 CA TYR A 232 -6.221 -26.387 41.978 1.00 23.11 C
ATOM 1875 C TYR A 232 -4.843 -27.059 41.988 1.00 23.29 C
ATOM 1876 O TYR A 232 -3.979 -26.676 41.174 1.00 24.33 O
ATOM 1877 CB TYR A 232 -7.232 -27.201 41.166 1.00 23.02 C
ATOM 1878 CG TYR A 232 -7.731 -28.449 41.850 1.00 23.94 C
ATOM 1879 CD1 TYR A 232 -8.738 -28.391 42.799 1.00 26.25 C
ATOM 1880 CD2 TYR A 232 -7.198 -29.692 41.549 1.00 25.20 C
ATOM 1881 CE1 TYR A 232 -9.203 -29.532 43.431 1.00 29.25 C
ATOM 1882 CE2 TYR A 232 -7.651 -30.843 42.171 1.00 25.36 C
ATOM 1883 CZ TYR A 232 -8.658 -30.763 43.117 1.00 27.88 C
ATOM 1884 OH TYR A 232 -9.110 -31.893 43.735 1.00 31.27 O
ATOM 1885 N ARG A 233 -4.653 -28.031 42.887 1.00 26.07 N
ATOM 1886 CA ARG A 233 -3.361 -28.761 43.000 1.00 28.29 C
ATOM 1887 C ARG A 233 -3.634 -30.212 43.412 1.00 28.94 C
ATOM 1888 O ARG A 233 -4.598 -30.439 44.170 1.00 28.09 O
ATOM 1889 CB ARG A 233 -2.443 -28.066 44.010 1.00 28.98 C
ATOM 1890 CG ARG A 233 -2.895 -28.202 45.457 1.00 32.15 C
ATOM 1891 CD ARG A 233 -1.768 -27.950 46.441 1.00 38.11 C
ATOM 1892 NE ARG A 233 -2.240 -27.881 47.817 1.00 44.33 N
ATOM 1893 CZ ARG A 233 -2.732 -26.788 48.389 1.00 45.79 C
ATOM 1894 NH1 ARG A 233 -3.135 -26.824 49.648 1.00 46.94 N1+
ATOM 1895 NH2 ARG A 233 -2.819 -25.663 47.702 1.00 47.54 N
ATOM 1896 N THR A 234 -2.812 -31.148 42.927 1.00 29.80 N
ATOM 1897 CA THR A 234 -2.974 -32.590 43.255 1.00 33.11 C
ATOM 1898 C THR A 234 -2.420 -32.857 44.660 1.00 35.60 C
ATOM 1899 O THR A 234 -1.604 -32.042 45.135 1.00 36.12 O
ATOM 1900 CB THR A 234 -2.292 -33.476 42.205 1.00 32.96 C
ATOM 1901 CG2 THR A 234 -2.991 -33.443 40.863 1.00 32.37 C
ATOM 1902 OG1 THR A 234 -0.943 -33.033 42.058 1.00 32.50 O
ATOM 1903 N CYS A 235 -2.855 -33.957 45.286 1.00 38.97 N
ATOM 1904 CA CYS A 235 -2.398 -34.334 46.652 1.00 41.53 C
ATOM 1905 C CYS A 235 -2.528 -33.128 47.590 1.00 42.37 C
ATOM 1906 O CYS A 235 -1.842 -33.142 48.631 1.00 44.28 O
ATOM 1907 CB CYS A 235 -0.953 -34.818 46.629 1.00 41.85 C
ATOM 1908 SG CYS A 235 -0.546 -35.808 45.167 1.00 45.34 S
TER 1909 CYS A 235
END

## Sheet: Fig 2c
OptoMB			background
frame	time (sec)	Mean	frame	time (sec)	Mean
1	0	1298.21	1	0	1401.06
2	20	1277.45	2	20	1407.13
3	40	1268.29	3	40	1410.51
4	60	1262.5	4	60	1485
5	80	1271.21	5	80	1498.13
6	100	1283.06	6	100	1507.89
7	120	1245.5	7	120	1521.4
8	140	1279.42	8	140	1523.6
9	160	1275.05	9	160	1525.51
10	180	1286.65	10	180	1518.32
11	200	1268.58	11	200	1510.21
12	220	1266.93	12	220	1488.57
13	240	1280.08	13	240	1486.05
14	260	1272.19	14	260	1467.48
15	280	1282.55	15	280	1471.98
16	300	1268.4	16	300	1463.62
17	320	1280.06	17	320	1464.28
18	340	1279.73	18	340	1440.09
19	360	1281.01	19	360	1452.64
20	380	1280.96	20	380	1437.19
21	400	1283.43	21	400	1425.24
22	420	1275.78	22	420	1419.51
23	440	1282.96	23	440	1411.66
24	460	1273.44	24	460	1392.28
25	480	1282.41	25	480	1385.58
26	500	1287.65	26	500	1388.68
27	520	1289.13	27	520	1372.72
28	540	1298.23	28	540	1370.82
29	560	1288.5	29	560	1355.19
30	580	1282.41	30	580	1350.13
31	600	1302.48	31	600	1345.53
32	620	1299.56	32	620	1326.21
33	640	1283.02	33	640	1330.73
34	660	1305.81	34	660	1313.99
35	680	1302.72	35	680	1304.56
36	700	1301.19	36	700	1304.51
37	720	1321.65	37	720	1285.21
38	740	1329.46	38	740	1295.49
39	760	1341.68	39	760	1277.25
40	780	1324.29	40	780	1284.94
41	800	1291.76	41	800	1283.47
42	820	1289.78	42	820	1280.56
43	840	1327.52	43	840	1260.09
44	860	1315.48	44	860	1253.71
45	880	1314.66	45	880	1257.55
46	900	1320.9	46	900	1251.19
47	920	1325.18	47	920	1245.95
48	940	1320.77	48	940	1248.85
49	960	1361.82	49	960	1232.03
50	980	1364.14	50	980	1237.55
51	1000	1379.38	51	1000	1223.4
52	1020	1369.23	52	1020	1220.65
53	1040	1327.17	53	1040	1219.27
54	1060	1316.03	54	1060	1219.38
55	1080	1334.66	55	1080	1223.45
56	1100	1318.11	56	1100	1206.85
57	1120	1295.95	57	1120	1212.61
58	1140	1305.38	58	1140	1210.41
59	1160	1303.92	59	1160	1197.58
60	1180	1303.82	60	1180	1210.62
61	1200	1307.8	61	1200	1202.39
62	1220	1312.51	62	1220	1206.1
63	1240	1303.43	63	1240	1199.35
64	1260	1285.97	64	1260	1209.1
65	1280	1314.65	65	1280	1198.02
66	1300	1294.99	66	1300	1203.76
67	1320	1307.73	67	1320	1199.72
68	1340	1315.29	68	1340	1201.38
69	1360	1294.27	69	1360	1207.38
70	1380	1309.35	70	1380	1197.81
71	1400	1289.02	71	1400	1194.49
72	1420	1298.66	72	1420	1191.87
73	1440	1306.39	73	1440	1180.62
74	1460	1294.23	74	1460	1197.17
75	1480	1305.8	75	1480	1198.41
76	1500	1303.86	76	1500	1186.46
77	1520	1299.83	77	1520	1184.29
78	1540	1298.44	78	1540	1189.87
79	1560	1283.09	79	1560	1186.66
80	1580	1302.74	80	1580	1182.74
81	1600	1292.32	81	1600	1186.24
82	1620	1303.61	82	1620	1182.35
83	1640	1303.06	83	1640	1177.66
84	1660	1307.54	84	1660	1185.98
85	1680	1320.92	85	1680	1181.95
86	1700	1298.38	86	1700	1186.94
87	1720	1293.82	87	1720	1175.52
88	1740	1289.57	88	1740	1179.49
89	1760	1307.67	89	1760	1194.03
90	1780	1290.99	90	1780	1194.4
91	1800	1288.82	91	1800	1187.46
92	1820	1294.51	92	1820	1192.28
93	1840	1283.94	93	1840	1192.65
94	1860	1300.43	94	1860	1184.83
95	1880	1302.72	95	1880	1179.06
96	1900	1307.98	96	1900	1175.05
97	1920	1297.59	97	1920	1191.31
98	1940	1310.95	98	1940	1183.13
99	1960	1303.93	99	1960	1194.27
100	1980	1309.33	100	1980	1177.37
101	2000	1292.36	101	2000	1182.74
102	2020	1295.64	102	2020	1179.69
103	2040	1318.49	103	2040	1179.74
104	2060	1304.57	104	2060	1182.9
105	2080	1298.04	105	2080	1179.12
106	2100	1299.99	106	2100	1186.15
107	2120	1301.4	107	2120	1190.39
108	2140	1285.94	108	2140	1184.02
109	2160	1301.05	109	2160	1174.68
110	2180	1312.32	110	2180	1171.1
111	2200	1282.83	111	2200	1180.05
112	2220	1304.87
113	2240	1297.46
114	2260	1307.15
115	2280	1318.68
116	2300	1297.94
117	2320	1296.27
118	2340	1301.49
119	2360	1307.52
120	2380	1303.8
121	2400	1310.26
OptoMB_C450V			background
frame	time (sec)	Mean	frame	time (sec)	Mean
1	0	8554.24	1	0	1829.04
2	20	8630.57	2	20	1846.69
3	40	8587.05	3	40	1848.96
4	60	8288.78	4	60	1819.56
5	80	8250.63	5	80	1817.25
6	100	8250.19	6	100	1832.08
7	120	8255.66	7	120	1816.53
8	140	8223.11	8	140	1807.13
9	160	8219.7	9	160	1805.34
10	180	8195.44	10	180	1824.58
11	200	8208.46	11	200	1820.07
12	220	8187.52	12	220	1821.76
13	240	8169.71	13	240	1808.17
14	260	8158.75	14	260	1819.46
15	280	8160.45	15	280	1829.47
16	300	8134.14	16	300	1835.69
17	320	8148.53	17	320	1831.65
18	340	8150.32	18	340	1833.73
19	360	8109.47	19	360	1830.37
20	380	8099.41	20	380	1836.14
21	400	8097.56	21	400	1824.17
22	420	8083.38	22	420	1849.17
23	440	8069.02	23	440	1821.63
24	460	8041.21	24	460	1836.54
25	480	8023.89	25	480	1834.03
26	500	8003.26	26	500	1830.81
27	520	8018.42	27	520	1844.83
28	540	7989.49	28	540	1838.15
29	560	8004.04	29	560	1842.61
30	580	7970.77	30	580	1837.45
31	600	7957.25	31	600	1834.8
32	620	7933.02	32	620	1820.42
33	640	7917.93	33	640	1840.31
34	660	7919.58	34	660	1829.08
35	680	7898.34	35	680	1835.54
36	700	7891.28	36	700	1825.81
37	720	7876.65	37	720	1844.6
38	740	7864.37	38	740	1849.53
39	760	7843.56	39	760	1842.06
40	780	7806.4	40	780	1847.94
41	800	7803.15	41	800	1834.85
42	820	7806.27	42	820	1831.27
43	840	7771.64	43	840	1839.37
44	860	7753.06	44	860	1844.88
45	880	7714.23	45	880	1844.76
46	900	7726.11	46	900	1814.23
47	920	7712.45	47	920	1828.59
48	940	7714.1	48	940	1830.46
49	960	7701.23	49	960	1844.31
50	980	7668.92	50	980	1843.34
51	1000	7662.11	51	1000	1845.01
52	1020	7648.41	52	1020	1849.69
53	1040	7618.69	53	1040	1840.23
54	1060	7619.11	54	1060	1830.79
55	1080	7592.34	55	1080	1823.46
56	1100	7591.77	56	1100	1825.38
57	1120	7575.99	57	1120	1830.61
58	1140	7582.04	58	1140	1829.32
59	1160	7563.21	59	1160	1822.91
60	1180	7545.76	60	1180	1832.23
61	1200	7527.27	61	1200	1858.87
62	1220	7522.58	62	1220	1837.38
63	1240	7518.28	63	1240	1834.11
64	1260	7494.74	64	1260	1828
65	1280	7472.77	65	1280	1839.42
66	1300	7451.24	66	1300	1831.95
67	1320	7433.04	67	1320	1831.56
68	1340	7431.54	68	1340	1830.97
69	1360	7429.58	69	1360	1832.57
70	1380	7412.33	70	1380	1822.99
71	1400	7413.8	71	1400	1849.23
72	1420	7369.77	72	1420	1834.97
73	1440	7378.85	73	1440	1829.99
74	1460	7366.83	74	1460	1855.22
75	1480	7370.49	75	1480	1852.89
76	1500	7348.43	76	1500	1839.7
77	1520	7364.05	77	1520	1883.25
78	1540	7365.58	78	1540	1886.24
79	1560	7349.05	79	1560	1865.22
80	1580	7376.08	80	1580	1898.44
81	1600	7326.08	81	1600	1884.52
82	1620	7334.23	82	1620	1902.68
83	1640	7336.44	83	1640	1886.3
84	1660	7304.59	84	1660	1906.06
85	1680	7313.7	85	1680	1873.55
86	1700	7288.37	86	1700	1886.03
87	1720	7271.84	87	1720	1900.15
88	1740	7261.12	88	1740	1888.61
89	1760	7257.27	89	1760	1883.88
90	1780	7254.9	90	1780	1892.62
91	1800	7266.89	91	1800	1904.06
92	1820	7239.43	92	1820	1907.58
93	1840	7240	93	1840	1905.21
94	1860	7219.18	94	1860	1899.77
95	1880	7197.92	95	1880	1907.19
96	1900	7194.32	96	1900	1886.82
97	1920	7197.93	97	1920	1910.61
98	1940	7164.75	98	1940	1892.86
99	1960	7173.19	99	1960	1914.01
100	1980	7136.2	100	1980	1890.14
101	2000	7134.06	101	2000	1891.72
102	2020	7153.51	102	2020	1910.62
103	2040	7130.01	103	2040	1919.99
104	2060	7112.85	104	2060	1916.87
105	2080	7102.32	105	2080	1916.08
106	2100	7111.45	106	2100	1922.1
107	2120	7083.49	107	2120	1907.06
108	2140	7096.81	108	2140	1925.77
109	2160	7050.64	109	2160	1928.96
110	2180	7041.79	110	2180	1925.37
111	2200	7037.08	111	2200	1929.83

## Sheet: Fig 2e
OptoMB_illuminated			OptoMB_not illuminated			background
frame	time (sec)	Mean	frame	time (sec)	Mean	frame	time (sec)	Mean
1	0	5766.84	1	0	5818.35	1	0	1253.8
2	30	5247.01	2	30	5757.05	2	30	1350.54
3	60	4896.74	3	60	5672.24	3	60	1370.86
4	90	4671.61	4	90	5556.16	4	90	1365.76
5	120	4441.21	5	120	5458.53	5	120	1361.3
6	150	4250.82	6	150	5353.41	6	150	1355.14
7	180	4083.57	7	180	5271.3	7	180	1338.35
8	210	3925.97	8	210	5200.42	8	210	1332.34
9	240	3782.54	9	240	5125.84	9	240	1312.59
10	270	3669.16	10	270	5057.54	10	270	1305.09
11	300	3549.7	11	300	5041.74	11	300	1304.21
12	330	3427.45	12	330	4973.35	12	330	1285.3
13	360	3324.7	13	360	4939.44	13	360	1276.15
14	390	3240.47	14	390	4873.36	14	390	1269.67
15	420	3161.16	15	420	4832.78	15	420	1250.99
16	450	3071.74	16	450	4796.67	16	450	1250.48
17	480	2997.77	17	480	4765.08	17	480	1251.97
18	510	2925.2	18	510	4714.38	18	510	1235.88
19	540	2846.67	19	540	4664.78	19	540	1227.77
20	570	2792.21	20	570	4631.51	20	570	1233.51
21	600	2728.75	21	600	4594.62	21	600	1220.43
22	630	2676.1	22	630	4575.11	22	630	1221.34
23	660	2623.49	23	660	4542.26	23	660	1199.38
24	690	2587.01	24	690	4512.86	24	690	1212.83
25	720	2532.21	25	720	4470.17	25	720	1211.27
26	750	2489.01	26	750	4465.4	26	750	1198.82
27	780	2452.98	27	780	4428.16	27	780	1198.15
28	810	2413.07	28	810	4399.61	28	810	1192.45
29	840	2375.23	29	840	4378.17	29	840	1175.76
30	870	2328.82	30	870	4353.92	30	870	1184.44
31	900	2314.25	31	900	4321.15	31	900	1188.77
32	930	2283.96	32	930	4297.45	32	930	1174.96
33	960	2252.63	33	960	4282.23	33	960	1171.16
34	990	2214.18	34	990	4250.6	34	990	1164.13
35	1020	2197.65	35	1020	4235.09	35	1020	1165.62
36	1050	2167.91	36	1050	4221.42	36	1050	1162.3
37	1080	2156.87	37	1080	4196.04	37	1080	1171.26
38	1110	2126.03	38	1110	4154.17	38	1110	1155.4
39	1140	2103.01	39	1140	4144.17	39	1140	1153.55
40	1170	2082.57	40	1170	4129.79	40	1170	1157.41
41	1200	2064.68	41	1200	4105.72	41	1200	1144.63
42	1230	2047.02	42	1230	4075.37	42	1230	1156.81
43	1260	2029.67	43	1260	4072.33	43	1260	1148.26
44	1290	2019.3	44	1290	4050.59	44	1290	1145.87
45	1320	1989.88	45	1320	4042.86	45	1320	1146.52
46	1350	1972.49	46	1350	4004.87	46	1350	1135.39
47	1380	1967.61	47	1380	4012.43	47	1380	1138.69
48	1410	1951.42	48	1410	3982.66	48	1410	1144.57
49	1440	1938.41	49	1440	3973.36	49	1440	1132.91
50	1470	1915.92	50	1470	3944.74	50	1470	1147.45
51	1500	1919.71	51	1500	3953.03	51	1500	1136.88
52	1530	1918.69	52	1530	3956.04	52	1530	1145.63
53	1560	1907.12	53	1560	3939.57	53	1560	1135.07
54	1590	1886.46	54	1590	3917.05	54	1590	1139.61
55	1620	1880.01	55	1620	3899.86	55	1620	1137.24
56	1650	1866.59	56	1650	3888.56	56	1650	1136.3
57	1680	1856.73	57	1680	3872.21	57	1680	1131.88
58	1710	1838.82	58	1710	3866.34	58	1710	1137.66
59	1740	1840.62	59	1740	3843.51	59	1740	1131.55
60	1770	1826.49	60	1770	3831.31	60	1770	1127.3
61	1800	1819.92	61	1800	3815.73	61	1800	1126.43
62	1830	1814.73	62	1830	3788.39	62	1830	1131.11
63	1860	1803.9	63	1860	3773.37	63	1860	1124.37
64	1890	1795.23	64	1890	3774.39	64	1890	1118.44
65	1920	1794.31	65	1920	3754.04	65	1920	1119.17
66	1950	1788.92	66	1950	3735.37	66	1950	1118.82
67	1980	1776.07	67	1980	3725.67	67	1980	1121.73
68	2010	1769.07	68	2010	3714	68	2010	1109.6
69	2040	1754.58	69	2040	3700.42	69	2040	1115.68
70	2070	1757.22	70	2070	3680.1	70	2070	1119.37
71	2100	1904.2	71	2100	3736.04	71	2100	1095.05
72	2130	2094.18	72	2130	3825.41	72	2130	1051.88
73	2160	2255.59	73	2160	3886.2	73	2160	1031.24
74	2190	2418.97	74	2190	3998.43	74	2190	1019.51
75	2220	2529.97	75	2220	4054.54	75	2220	1028.53
76	2250	2638.83	76	2250	4123.13	76	2250	1035.95
77	2280	2728.5	77	2280	4164.92	77	2280	1048
78	2310	2811.02	78	2310	4226.39	78	2310	1056.05
79	2340	2877.53	79	2340	4255.86	79	2340	1058.9
80	2370	2919.94	80	2370	4281.3	80	2370	1071.26
81	2400	2980.86	81	2400	4306.18	81	2400	1068.94
82	2430	3006.77	82	2430	4331.07	82	2430	1082.61
83	2460	3049.11	83	2460	4352.99	83	2460	1095.03
84	2490	3071.36	84	2490	4356.22	84	2490	1100.15
85	2520	3101.09	85	2520	4367.3	85	2520	1094.72
86	2550	3110.27	86	2550	4373.55	86	2550	1103.85
87	2580	3139.77	87	2580	4368.48	87	2580	1106.46
88	2610	3180.14	88	2610	4411.2	88	2610	1113.55
89	2640	3194.42	89	2640	4406.83	89	2640	1120.23
90	2670	3213.43	90	2670	4423.11	90	2670	1116.11
91	2700	3226.97	91	2700	4417.08	91	2700	1114.75
92	2730	3232.39	92	2730	4425.9	92	2730	1121.02
93	2760	3242.41	93	2760	4432.73	93	2760	1127.64
94	2790	3272.13	94	2790	4448.18	94	2790	1130.59
95	2820	3289.32	95	2820	4446.56	95	2820	1136.48
96	2850	3302.35	96	2850	4439.98	96	2850	1136.68
97	2880	3304.12	97	2880	4440.85	97	2880	1141.38
98	2910	3313.25	98	2910	4457.14	98	2910	1138.84
99	2940	3328.3	99	2940	4453.58	99	2940	1135.38
100	2970	3332.3	100	2970	4474.42	100	2970	1146.64
101	3000	3339.45	101	3000	4448.94	101	3000	1137.81
102	3030	3341.05	102	3030	4467.64	102	3030	1142.33
103	3060	3359.25	103	3060	4457.05	103	3060	1139.65
104	3090	3362.51	104	3090	4459.31	104	3090	1143.85
105	3120	3390.13	105	3120	4454.07	105	3120	1147.75
106	3150	3376.44	106	3150	4453.89	106	3150	1150.37
107	3180	3391.65	107	3180	4453.12	107	3180	1152.11
108	3210	3406.94	108	3210	4464.47	108	3210	1143.89
109	3240	3402.47	109	3240	4464.61	109	3240	1153.19
110	3270	3414.48	110	3270	4474.49	110	3270	1156.12
111	3300	3420.63	111	3300	4474.89	111	3300	1162.99
112	3330	3417.64	112	3330	4480.57	112	3330	1160.46
113	3360	3436.82	113	3360	4483.01	113	3360	1160.55
114	3390	3437.61	114	3390	4475	114	3390	1157.97
115	3420	3452.93	115	3420	4475.16	115	3420	1165.22
116	3450	3447.4	116	3450	4483.82	116	3450	1164.39
117	3480	3461.08	117	3480	4479.39	117	3480	1171.79
118	3510	3459.35	118	3510	4476.42	118	3510	1164.39
119	3540	3483.94	119	3540	4484.77	119	3540	1171.27
120	3570	3477.63	120	3570	4475.01	120	3570	1168.91
121	3600	3480.87	121	3600	4483.6	121	3600	1163.79

## Sheet: Fig 3a
C450V
Concentrations used in order	31	6	3	1	0.6	0.4	0.2	0
A2		B2		C2		D2		E2		F2		G2		H2		Temperature
0	0	0	0	0	0	0	0	0	0	0	0	0	0	0	0	0	0
0.2	-0.00062758	0.2	-0.00661047	0.2	0.00262281	0.2	0.00040236	0.2	-0.00582492	0.2	-0.00225203	0.2	0.00042152	0.2	-0.00121703	0.2	0
0.41	-0.00192599	0.41	-0.00269805	0.41	-0.00177311	0.41	0.00363912	0.41	-0.00601313	0.41	-0.00221364	0.41	-0.00165273	0.41	-0.00200446	0.41	0
0.61	-0.00089983	0.61	-0.00317324	0.61	-0.00092953	0.61	0.00027793	0.61	-0.00623332	0.61	-0.00534586	0.61	0.00251421	0.61	0.00189089	0.61	0
0.81	-0.00505736	0.81	-0.0009053	0.81	0.00274224	0.81	-0.00346056	0.81	-0.00165973	0.81	-0.00420178	0.81	0.00127577	0.81	0.00165824	0.81	0
1	-0.00444949	1	0.00328182	1	-0.00071294	1	-0.00307046	1	-0.0020085	1	-0.00422885	1	0.00173862	1	0.00385072	1	0
1.2	0.00041569	1.2	-0.0008424	1.2	0.00069045	1.2	-0.00136034	1.2	-0.00906495	1.2	-0.00048458	1.2	0.00164786	1.2	-0.00270585	1.2	0
1.41	0.00019615	1.41	-0.00249417	1.41	0.00521577	1.41	-0.00094062	1.41	-0.00394724	1.41	0.002428	1.41	0.00191193	1.41	0.0038358	1.41	0
1.61	-0.00052258	1.61	-0.00551051	1.61	0.00384604	1.61	0.00817957	1.61	0.00086212	1.61	-0.00361837	1.61	0.00230012	1.61	0.00578298	1.61	0
1.81	0.00122352	1.81	-0.00299763	1.81	0.00283044	1.81	-0.00324984	1.81	-0.00724038	1.81	-0.00232167	1.81	0.0113911	1.81	0.00308361	1.81	0
2	-0.00460455	2	-0.00326704	2	0.00198942	2	-0.00440905	2	-0.00808313	2	-0.00736602	2	0.00081017	2	0.00231258	2	0
2.2	0.00352044	2.2	0.00491896	2.2	0.00222351	2.2	0.00222894	2.2	0.00208952	2.2	0.00111431	2.2	-0.0025084	2.2	0.00264138	2.2	0
2.41	0.00046865	2.41	-0.00049949	2.41	0.0005301	2.41	0.00539314	2.41	0.00031885	2.41	-0.00129556	2.41	0.00179738	2.41	0.00082349	2.41	0
2.61	-0.00284514	2.61	-0.00506359	2.61	0.00958299	2.61	0.00166223	2.61	-0.00459036	2.61	-0.00487673	2.61	0.00729051	2.61	0.00096303	2.61	0
2.81	0.00379549	2.81	-0.00059153	2.81	0.0043639	2.81	0.00388748	2.81	-0.00328758	2.81	-0.00309247	2.81	0.00188039	2.81	-0.00107407	2.81	0
3	0.0011987	3	0.00022934	3	0.00356077	3	0.00233659	3	-0.00082173	3	-0.0064696	3	0.00240164	3	0.00356765	3	0
3.2	0.00155123	3.2	-0.00167003	3.2	0.00415205	3.2	0.00185895	3.2	0.00129253	3.2	-0.00074181	3.2	0.0060844	3.2	0.00055684	3.2	0
3.41	0.00090647	3.41	-0.00416854	3.41	0.00593748	3.41	-0.00065573	3.41	-0.00368985	3.41	-0.00878923	3.41	-0.00316547	3.41	0.00123236	3.41	0
3.61	0.00136672	3.61	-0.00161649	3.61	0.0025834	3.61	0.00221204	3.61	0.00033731	3.61	-0.00458102	3.61	0.00077579	3.61	0.00412251	3.61	0
3.81	-0.00078176	3.81	-0.00203451	3.81	0.00461161	3.81	0.00027685	3.81	-0.00017487	3.81	-0.00487356	3.81	0.00444777	3.81	0.00403989	3.81	0
4	-0.00185106	4	-0.0009696	4	0.00556241	4	0.00109787	4	-0.00989793	4	-0.00174288	4	0.00643493	4	0.00688177	4	0
4.2	0.00115463	4.2	-0.00360101	4.2	0.00680612	4.2	0.00369633	4.2	-0.00358423	4.2	-0.00588554	4.2	0.0048868	4.2	0.00397866	4.2	0
4.41	0.00099112	4.41	-0.0017244	4.41	0.00718244	4.41	-0.00275558	4.41	0.00194846	4.41	0.00198475	4.41	0.00644899	4.41	0.00741336	4.41	0
4.61	0.00249777	4.61	-2.927e-05	4.61	0.0008441	4.61	0.00011901	4.61	-0.00057941	4.61	-0.00571324	4.61	0.00028691	4.61	0.00295132	4.61	0
4.81	0.00216227	4.81	0.00281444	4.81	0.0017295	4.81	0.00188776	4.81	-0.00446971	4.81	-0.00196418	4.81	0.0014521	4.81	0.00633151	4.81	0
5	-0.00022226	5	0.00191473	5	0.00030188	5	-5.203e-05	5	-0.00076583	5	0.00431148	5	0.00661014	5	0.00535124	5	0
5.2	0.00109302	5.2	-0.00156294	5.2	0.00931973	5.2	-0.00172313	5.2	-0.00457173	5.2	-0.00154266	5.2	0.00572041	5.2	0.00655836	5.2	0
5.41	-0.00231125	5.41	-0.00368691	5.41	0.00813619	5.41	0.00206728	5.41	-0.00692579	5.41	-0.00287167	5.41	0.00124614	5.41	0.00501148	5.41	0
5.61	0.00060782	5.61	-0.00164157	5.61	0.00443929	5.61	-0.0005742	5.61	-0.00780296	5.61	0.00090069	5.61	0.00862491	5.61	0.00206724	5.61	0
5.81	0.00146908	5.81	-0.00409713	5.81	0.00762575	5.81	0.00334986	5.81	-0.0014174	5.81	-0.00313011	5.81	0.0017431	5.81	0.00845709	5.81	0
6	0.00181883	6	0.00142274	6	0.00737818	6	-0.00036312	6	0.00043785	6	-0.0008969	6	0.00365463	6	0.00392459	6	0
6.2	0.00122986	6.2	-0.00504372	6.2	0.0026247	6.2	0.00245622	6.2	-0.00362767	6.2	-0.00358026	6.2	0.00334643	6.2	0.00538768	6.2	0
6.41	0.00204518	6.41	-0.00189863	6.41	0.00312065	6.41	0.00158773	6.41	-0.00158049	6.41	-0.00185738	6.41	0.00849861	6.41	0.00618641	6.41	0
6.61	0.0011303	6.61	-0.00163273	6.61	0.00179776	6.61	0.00015526	6.61	0.00393193	6.61	0.00045896	6.61	0.00358892	6.61	0.00468881	6.61	0
6.81	0.00024795	6.81	-0.00231794	6.81	0.00767306	6.81	0.00089613	6.81	-0.00211764	6.81	0.00252361	6.81	0.00154671	6.81	0.00436171	6.81	0
7	0.0007183	7	0.00022329	7	0.00459978	7	-0.00494001	7	-0.00250246	7	-0.00225379	7	0.00630154	7	0.00581154	7	0
7.2	0.00045553	7.2	-0.0001471	7.2	0.00428833	7.2	0.00324465	7.2	0.0016983	7.2	-0.00288386	7.2	0.00487887	7.2	0.00414114	7.2	0
7.41	-0.00322329	7.41	-0.00116801	7.41	0.00824517	7.41	0.00357084	7.41	-0.00112487	7.41	-0.00098181	7.41	0.0053837	7.41	0.00505037	7.41	0
7.61	0.00114585	7.61	-0.00401134	7.61	0.00476074	7.61	0.00401101	7.61	-0.00658961	7.61	-0.00238533	7.61	0.00442155	7.61	0.00365524	7.61	0
7.81	0.00103172	7.81	-0.00398827	7.81	0.0017409	7.81	0.00356504	7.81	-0.00497734	7.81	0.00111063	7.81	0.00105393	7.81	0.00822556	7.81	0
8	0.00255611	8	0.00056025	8	-2.477e-05	8	0.0020979	8	0.00387156	8	-0.0056857	8	0.00195806	8	0.00428497	8	0
8.2	-0.00121098	8.2	-0.00057431	8.2	0.00606895	8.2	0.00058934	8.2	-0.00228973	8.2	-0.00219738	8.2	0.00873083	8.2	0.00217273	8.2	0
8.41	0.00459996	8.41	-0.00047629	8.41	0.00921078	8.41	0.00419759	8.41	-0.0051523	8.41	-0.00544262	8.41	0.00492282	8.41	0.00506123	8.41	0
8.61	0.00010142	8.61	0.00023453	8.61	0.01138	8.61	0.00128809	8.61	-0.00252015	8.61	0.00032933	8.61	0.00214823	8.61	0.00540094	8.61	0
8.81	-0.00306789	8.81	-0.00118791	8.81	0.00695678	8.81	-0.003336	8.81	-0.00241934	8.81	0.00223294	8.81	0.00301469	8.81	0.00724886	8.81	0
9	0.00552833	9	-7.636e-05	9	0.00277762	9	0.00274938	9	-0.0041322	9	0.00185426	9	0.00696051	9	0.00356274	9	0
9.2	0.00287272	9.2	-0.00378495	9.2	0.00138924	9.2	0.00215208	9.2	-0.00624124	9.2	-0.00032137	9.2	0.00265634	9.2	0.00944593	9.2	0
9.41	-0.00127172	9.41	-0.00143467	9.41	0.00091658	9.41	0.00261947	9.41	0.00245871	9.41	0.00159705	9.41	0.00654728	9.41	0.00574637	9.41	0
9.61	0.00263333	9.61	-0.00442251	9.61	0.0057297	9.61	0.00351951	9.61	-0.00122142	9.61	0.00518414	9.61	0.00573682	9.61	0.00502157	9.61	0
9.81	0.00129652	9.81	-0.00227057	9.81	0.00862935	9.81	0.00613558	9.81	-0.00164945	9.81	-0.00130391	9.81	0.00189967	9.81	0.00562193	9.81	0
10	-0.00040288	10	-0.00028258	10	0.0095219	10	0.00421943	10	-0.00385776	10	-0.00219088	10	0.00193051	10	0.00452889	10	0
10.2	-0.00184272	10.2	-0.00268804	10.2	0.00797983	10.2	0.00068632	10.2	-0.00123215	10.2	-0.00280282	10.2	0.0131438	10.2	0.00636375	10.2	0
10.41	0.00361813	10.41	-0.00120785	10.41	0.0049798	10.41	0.00433947	10.41	-0.00469192	10.41	-0.00247706	10.41	0.00409375	10.41	0.0051565	10.41	0
10.61	0.00307305	10.61	-0.00609152	10.61	0.0019627	10.61	0.00012513	10.61	-0.0059477	10.61	0.00192782	10.61	0.00539013	10.61	0.00518373	10.61	0
10.81	0.00473606	10.81	-0.00300445	10.81	0.00235396	10.81	-0.00324253	10.81	0.00250761	10.81	0.00187695	10.81	0.00740245	10.81	0.00502438	10.81	0
11	0.00232285	11	-0.00392143	11	-1.386e-05	11	0.00281271	11	-0.00165322	11	0.00058931	11	0.00157725	11	0.00879775	11	0
11.2	0.00391876	11.2	-0.00183371	11.2	0.00989552	11.2	0.00547881	11.2	-0.00453317	11.2	-0.00365312	11.2	0.00140947	11.2	0.00258832	11.2	0
11.41	0.00105569	11.41	-0.00287139	11.41	0.00888563	11.41	0.0035628	11.41	-0.00332712	11.41	-0.00129919	11.41	0.00786116	11.41	0.00298205	11.41	0
11.61	0.00054587	11.61	-2.798e-05	11.61	0.00650867	11.61	0.0029718	11.61	0.00295261	11.61	-0.00059437	11.61	0.00348345	11.61	0.00465776	11.61	0
11.81	0.00070158	11.81	-0.00159302	11.81	0.00382755	11.81	0.0026063	11.81	0.00271081	11.81	-0.00174254	11.81	0.00660544	11.81	0.00935453	11.81	0
12	-0.00290889	12	-0.00421608	12	0.00300962	12	0.00689287	12	-0.00925862	12	0.00185396	12	0.0065304	12	0.00567058	12	0
12.2	-0.00318322	12.2	9.07e-05	12.2	0.00394349	12.2	0.00128657	12.2	-0.00074152	12.2	-0.00162773	12.2	0.00578985	12.2	0.00363682	12.2	0
12.41	0.00240244	12.41	0.00050103	12.41	0.00153115	12.41	0.00416338	12.41	-0.00050798	12.41	-0.00753252	12.41	0.0010725	12.41	0.00838007	12.41	0
12.61	0.00153994	12.61	-0.00021203	12.61	0.00377335	12.61	0.00128818	12.61	-0.00594106	12.61	0.00247371	12.61	0.00587983	12.61	0.00525597	12.61	0
12.81	0.00254104	12.81	-0.00425444	12.81	0.00662806	12.81	0.00079917	12.81	-0.00648406	12.81	-0.00128283	12.81	0.00407308	12.81	0.0103785	12.81	0
13	0.00078456	13	-0.00831824	13	0.00835862	13	-0.00085541	13	0.00096458	13	-0.00167448	13	0.00220445	13	0.00629796	13	0
13.2	-0.00208331	13.2	-0.00212431	13.2	0.00759776	13.2	0.00373371	13.2	-0.00468826	13.2	0.0007173	13.2	0.00530964	13.2	0.00367735	13.2	0
13.41	0.00347496	13.41	0.0005136	13.41	0.00535326	13.41	0.00241486	13.41	-0.00850186	13.41	0.00218798	13.41	0.00557972	13.41	0.00569353	13.41	0
13.61	-1.271e-05	13.61	-0.00083778	13.61	0.00394876	13.61	0.00135708	13.61	-0.00256871	13.61	-0.00499044	13.61	0.00160313	13.61	0.00627479	13.61	0
13.81	0.0010248	13.81	-0.00364233	13.81	-0.00014682	13.81	-0.00165873	13.81	0.00254812	13.81	-0.0012214	13.81	0.00194691	13.81	0.00728196	13.81	0
14	0.00017781	14	-0.00290163	14	0.00579761	14	0.00173123	14	-0.00495792	14	-0.00436495	14	0.0102084	14	0.00981171	14	0
14.2	0.00095638	14.2	0.00055737	14.2	0.00133408	14.2	0.00584581	14.2	-0.00880518	14.2	0.00147073	14.2	0.00600781	14.2	0.00345607	14.2	0
14.41	-0.00110001	14.41	-0.00328795	14.41	0.00389725	14.41	0.00606536	14.41	0.00534581	14.41	-0.00152534	14.41	0.00456916	14.41	0.0047573	14.41	0
14.61	-0.00024365	14.61	-0.00359395	14.61	0.00774561	14.61	-0.00200491	14.61	0.00017974	14.61	-0.00296903	14.61	0.00473228	14.61	0.00504622	14.61	0
14.81	0.00308231	14.81	-0.00137139	14.81	0.00127248	14.81	-0.00100623	14.81	-0.00733537	14.81	0.00017896	14.81	0.00074494	14.81	0.00669747	14.81	0
15	0.00257593	15	-0.00179368	15	0.00077208	15	0.00395171	15	0.00111983	15	-0.00107265	15	0.00301207	15	0.00485057	15	0
15.2	0.00407763	15.2	-0.00207613	15.2	0.00584748	15.2	0.00083275	15.2	0.00619416	15.2	0.00062644	15.2	0.00220875	15.2	0.0070524	15.2	0
15.41	-0.00211148	15.41	-0.00080233	15.41	0.00023489	15.41	-0.00027709	15.41	-0.00311087	15.41	-0.00018775	15.41	-0.0011177	15.41	0.0064618	15.41	0
15.61	-0.00082666	15.61	-0.00582501	15.61	0.00373078	15.61	0.00489244	15.61	-0.00484119	15.61	0.00157324	15.61	0.0063655	15.61	0.0107149	15.61	0
15.81	0.00137733	15.81	0.00348013	15.81	0.00752768	15.81	0.00068946	15.81	-0.00113986	15.81	0.0001973	15.81	0.012789	15.81	0.00624085	15.81	0
16	0.00057228	16	0.00271635	16	0.00407053	16	0.00584034	16	0.00280853	16	-0.00172967	16	0.0036724	16	0.00806511	16	0
16.2	-0.00022425	16.2	-0.00138593	16.2	0.00545654	16.2	0.00036365	16.2	-0.00443104	16.2	-0.00448634	16.2	-0.00100424	16.2	0.00425511	16.2	0
16.41	-4.286e-05	16.41	-0.0001092	16.41	-0.00230994	16.41	0.00051972	16.41	-0.0047685	16.41	-0.00041846	16.41	0.0030869	16.41	0.00795993	16.41	0
16.61	0.00013899	16.61	0.00044377	16.61	0.00263223	16.61	0.00312723	16.61	-0.00188521	16.61	-0.00247711	16.61	0.00297108	16.61	0.00733949	16.61	0
16.81	0.00040287	16.81	-0.00426315	16.81	0.00626815	16.81	0.0051689	16.81	-0.0016551	16.81	-0.00256538	16.81	0.00264012	16.81	0.00815317	16.81	0
17	-0.00032712	17	-0.00150645	17	0.00143969	17	0.00119048	17	-0.003678	17	-0.00114991	17	0.00505275	17	0.0095351	17	0
17.21	-0.00183448	17.21	-0.00419733	17.21	0.00581165	17.21	0.00430301	17.21	-0.00312291	17.21	0.00077227	17.21	0.00531747	17.21	0.00955216	17.21	0
17.41	-0.00071104	17.41	-0.0041759	17.41	0.00859423	17.41	-0.00074811	17.41	0.0017181	17.41	0.00128222	17.41	0.00358103	17.41	0.00709258	17.41	0
17.61	0.0030782	17.61	-0.00576494	17.61	0.005554	17.61	0.00050101	17.61	-0.00402752	17.61	-0.00030408	17.61	0.00645606	17.61	0.00596239	17.61	0
17.81	-0.00320861	17.81	-0.00311651	17.81	0.00311371	17.81	0.00407921	17.81	-0.00562646	17.81	-0.0035924	17.81	0.00157795	17.81	0.00771791	17.81	0
18	-0.00245506	18	-0.00074947	18	-0.00048223	18	0.00159088	18	-0.00143864	18	-0.00411774	18	-0.00169258	18	0.0129433	18	0
18.21	0.00196955	18.21	-0.00389781	18.21	0.0014496	18.21	0.00062574	18.21	-0.00606014	18.21	-0.00264376	18.21	0.00308991	18.21	0.00527689	18.21	0
18.41	-0.00141645	18.41	-0.00340577	18.41	0.00459338	18.41	0.00118067	18.41	-0.0079602	18.41	-0.00118205	18.41	0.00990198	18.41	0.00699643	18.41	0
18.61	-0.00495369	18.61	-0.0101744	18.61	0.00430585	18.61	-0.00077491	18.61	-0.00330576	18.61	-0.00298692	18.61	0.00566806	18.61	0.00484243	18.61	0
18.81	-0.0011784	18.81	-0.00388092	18.81	0.00034098	18.81	0.00426969	18.81	-0.00130461	18.81	0.00154349	18.81	0.00068052	18.81	0.00486756	18.81	0
19	-0.0012639	19	-0.00375714	19	0.00116329	19	-0.00418318	19	-0.00510382	19	0.00067937	19	0.00523918	19	0.00743149	19	0
19.2	-0.00075378	19.2	-0.00476836	19.2	0.00233057	19.2	-0.00349638	19.2	-0.00929699	19.2	-0.00646226	19.2	-0.00076443	19.2	0.00907912	19.2	0
19.41	-0.00338762	19.41	-0.0024981	19.41	0.00100642	19.41	0.00076866	19.41	0.00165304	19.41	-0.00429309	19.41	0.00061772	19.41	0.00508799	19.41	0
19.61	-0.00141785	19.61	-0.00269269	19.61	0.00815545	19.61	0.00068843	19.61	0.00054101	19.61	-0.00147295	19.61	0.00607311	19.61	0.00802875	19.61	0
19.81	-0.00352509	19.81	-0.00151435	19.81	-0.00405571	19.81	-0.00093786	19.81	-0.00461001	19.81	-0.0026136	19.81	0.00299883	19.81	0.00882416	19.81	0
20	0.00367272	20	-0.00588131	20	0.00327661	20	0.00238534	20	-0.00451945	20	-0.00491248	20	0.00578228	20	0.00869278	20	0
20.21	-0.00119524	20.21	-0.00300316	20.21	0.00469106	20.21	0.00150328	20.21	-0.00163472	20.21	0.00292298	20.21	0.00356732	20.21	0.00812987	20.21	0
20.41	0.00126419	20.41	-0.00219338	20.41	0.00387152	20.41	0.00241141	20.41	-0.00300481	20.41	-0.00829224	20.41	0.00677882	20.41	0.00928032	20.41	0
20.61	-0.00229777	20.61	-0.0053741	20.61	0.00245182	20.61	-0.00109564	20.61	-0.00818092	20.61	-0.00180916	20.61	-0.00087155	20.61	0.00893927	20.61	0
20.81	0.00134614	20.81	0.00095836	20.81	-0.0002803	20.81	-0.0030589	20.81	-0.00267149	20.81	-0.00038364	20.81	0.00497801	20.81	0.00623121	20.81	0
21	0.0028903	21	-0.00662092	21	0.00472886	21	0.0040883	21	0.00364516	21	-0.0034898	21	0.00408141	21	0.00469101	21	0
21.21	0.00279297	21.21	-0.00156617	21.21	0.00074755	21.21	0.00027678	21.21	-0.00378064	21.21	0.00154002	21.21	0.00033461	21.21	0.0017563	21.21	0
21.41	-0.00403905	21.41	-0.00055817	21.41	0.00351318	21.41	0.00287581	21.41	-0.00611086	21.41	0.0042527	21.41	0.00745349	21.41	0.00439214	21.41	0
21.61	-0.00283957	21.61	-0.00384193	21.61	0.0118019	21.61	-0.00120232	21.61	-0.00208956	21.61	0.0014671	21.61	0.00670706	21.61	0.00709665	21.61	0
21.81	-0.00136764	21.81	-0.00385493	21.81	0.006588	21.81	0.00478382	21.81	-0.00659529	21.81	-0.00456705	21.81	-0.00058856	21.81	0.00273975	21.81	0
22	-0.00233846	22	-0.00394907	22	0.0026169	22	0.00513118	22	-0.00737639	22	-0.0063527	22	-0.00216031	22	0.00855157	22	0
22.21	-0.00262724	22.21	-0.00190693	22.21	0.00926065	22.21	0.000772	22.21	-0.00184347	22.21	-0.00065057	22.21	0.00592875	22.21	0.00786202	22.21	0
22.41	-0.00408468	22.41	-0.00305927	22.41	-0.0060454	22.41	-0.00133978	22.41	-0.00271759	22.41	0.00265946	22.41	0.00199263	22.41	0.00786298	22.41	0
22.61	7.508e-05	22.61	-0.00270606	22.61	0.00203675	22.61	0.00035137	22.61	-0.012142	22.61	0.00379864	22.61	0.00380897	22.61	0.0084592	22.61	0
22.81	-0.00093888	22.81	-0.00257691	22.81	0.00429076	22.81	-0.00125267	22.81	-0.00756728	22.81	-0.00093192	22.81	0.00476841	22.81	0.00659233	22.81	0
23	0.00054039	23	2.734e-05	23	0.00598597	23	0.00294976	23	-0.00315732	23	-0.00343959	23	0.00291839	23	0.00866912	23	0
23.21	0.00094137	23.21	-0.00230202	23.21	0.00575618	23.21	0.00401286	23.21	-0.00404913	23.21	-0.00438481	23.21	0.00188119	23.21	0.00600588	23.21	0
23.41	0.00379407	23.41	-0.00555789	23.41	0.00501797	23.41	-0.00150474	23.41	-0.00889807	23.41	-0.00173946	23.41	0.00460833	23.41	0.0075355	23.41	0
23.61	0.00049166	23.61	-0.00522265	23.61	0.00017535	23.61	-0.00417443	23.61	-0.00685803	23.61	-0.00122119	23.61	0.0036042	23.61	0.00697672	23.61	0
23.81	-0.00076787	23.81	-0.00676986	23.81	0.00166276	23.81	-0.00277017	23.81	0.00120211	23.81	-0.00015437	23.81	0.00349424	23.81	0.00517763	23.81	0
24	-0.00462338	24	-0.00532139	24	-0.00110431	24	0.00079134	24	-0.00882673	24	0.00205838	24	0.00554315	24	0.00928369	24	0
24.21	0.00042982	24.21	-0.00617883	24.21	0.00302129	24.21	-0.0027915	24.21	-0.0100296	24.21	-0.00360973	24.21	0.00185323	24.21	0.01133	24.21	0
24.41	0.00071947	24.41	-0.0026745	24.41	0.0105722	24.41	0.00135697	24.41	-0.00565272	24.41	0.00440806	24.41	0.00078123	24.41	0.00895802	24.41	0
24.61	-0.00349956	24.61	-0.00180067	24.61	0.00415066	24.61	-0.00217116	24.61	-0.00095082	24.61	0.00016625	24.61	0.00429191	24.61	0.00732809	24.61	0
24.81	-0.0015262	24.81	-0.00670863	24.81	0.00182501	24.81	0.00209258	24.81	-0.00349145	24.81	-0.00337708	24.81	-0.00112671	24.81	0.00767223	24.81	0
25	0.00152926	25	-0.00237327	25	0.00125631	25	0.0065468	25	-0.00830566	25	-0.00349652	25	0.00262401	25	0.00691704	25	0
25.21	-0.00442683	25.21	-0.00577002	25.21	-0.00432755	25.21	-0.00177916	25.21	-0.00114512	25.21	0.00109786	25.21	0.00026922	25.21	0.00693221	25.21	0
25.41	0.00128821	25.41	-0.0034501	25.41	0.00039837	25.41	-0.00414366	25.41	-0.00321507	25.41	-0.0059102	25.41	0.00050162	25.41	0.00758187	25.41	0
25.61	-0.00147183	25.61	-0.00053349	25.61	0.00145855	25.61	-0.00024371	25.61	-0.00724004	25.61	-0.00657625	25.61	0.00241015	25.61	0.0030355	25.61	0
25.81	-0.00129147	25.81	-0.00410255	25.81	0.00191131	25.81	0.00524388	25.81	-0.00384179	25.81	0.00650321	25.81	0.00637832	25.81	0.00506586	25.81	0
26	0.00063766	26	-0.00610056	26	0.00631078	26	-0.00178186	26	-0.00585115	26	0.00261924	26	-0.00049657	26	0.00385996	26	0
26.21	-0.00362735	26.21	-0.00366031	26.21	0.00160361	26.21	-0.00051962	26.21	-0.00978262	26.21	-0.00171215	26.21	-0.00249945	26.21	0.00543381	26.21	0
26.41	-0.00112381	26.41	-0.00517989	26.41	0.00361095	26.41	-0.00256289	26.41	-0.00466721	26.41	0.00251224	26.41	0.0053634	26.41	0.00936013	26.41	0
26.61	0.00112691	26.61	-0.00293744	26.61	0.00315821	26.61	0.00067358	26.61	-0.00351372	26.61	-0.00788467	26.61	0.00238623	26.61	0.0072499	26.61	0
26.81	-0.00500924	26.81	-0.00771818	26.81	-0.00244722	26.81	0.00224396	26.81	-0.00269101	26.81	-0.00446855	26.81	-0.00072431	26.81	0.00660964	26.81	0
27	-0.00241894	27	-0.00273466	27	0.00031995	27	0.0005755	27	-0.00976683	27	-0.0063774	27	0.00165677	27	0.0106718	27	0
27.21	-0.00341959	27.21	-0.00724473	27.21	-0.00100902	27.21	-0.00405966	27.21	-0.00982463	27.21	0.00471706	27.21	0.00489516	27.21	0.00914993	27.21	0
27.41	-0.00128521	27.41	-0.00390822	27.41	-0.00391117	27.41	-0.00127816	27.41	-0.00340244	27.41	0.00067102	27.41	0.00248248	27.41	0.0051873	27.41	0
27.61	-0.00425521	27.61	-0.00647685	27.61	0.00197232	27.61	-0.0043263	27.61	-0.00659284	27.61	-0.00472284	27.61	0.00354709	27.61	0.00305986	27.61	0
27.81	-0.00241898	27.81	-0.00879911	27.81	0.00578978	27.81	0.00010168	27.81	-0.00459426	27.81	-0.00154106	27.81	0.00300493	27.81	0.00496601	27.81	0
28	0.00178817	28	-0.00028646	28	0.00727821	28	-0.00256306	28	-0.00608113	28	-0.00273685	28	-0.00121956	28	0.0070943	28	0
28.21	-0.00045143	28.21	-0.00240463	28.21	-0.00474438	28.21	-0.00139939	28.21	-0.00047945	28.21	-0.00618208	28.21	0.00041242	28.21	0.00641825	28.21	0
28.41	-2.68e-05	28.41	-0.0038709	28.41	-0.00222823	28.41	-0.00232674	28.41	-0.0115222	28.41	0.00113495	28.41	0.00569974	28.41	0.00286274	28.41	0
28.61	0.00050314	28.61	-0.00578949	28.61	0.00074901	28.61	5.621e-05	28.61	-0.00692482	28.61	-0.0091815	28.61	0.00599281	28.61	0.00958127	28.61	0
28.81	0.00120773	28.81	-0.00364599	28.81	0.00427182	28.81	-0.00068178	28.81	0.00053165	28.81	-0.00767921	28.81	0.00131747	28.81	0.00559516	28.81	0
29	0.00314312	29	-0.00807771	29	0.00797089	29	0.00045758	29	-0.00590636	29	-0.00094846	29	0.00093632	29	0.00639805	29	0
29.21	-0.00329881	29.21	-0.00609062	29.21	0.00611352	29.21	-0.0080056	29.21	-0.00894021	29.21	-0.00037006	29.21	0.00752922	29.21	0.00435619	29.21	0
29.41	-0.00064371	29.41	-0.00377897	29.41	0.00497571	29.41	-0.00031854	29.41	-0.00322037	29.41	-0.00299038	29.41	0.00381757	29.41	0.0104543	29.41	0
29.61	-0.00244919	29.61	-0.00773201	29.61	-0.00177164	29.61	0.00200989	29.61	-0.00526397	29.61	0.00105348	29.61	0.00299672	29.61	0.00829803	29.61	0
29.81	-0.00081046	29.81	-0.00506895	29.81	0.00266938	29.81	-0.00045618	29.81	-0.0065978	29.81	-0.00257337	29.81	0.00137463	29.81	0.00857225	29.81	0
30.01	0.350718	30.01	0.103329	30.01	0.0632649	30.01	0.0784225	30.01	0.0880142	30.01	0.0380852	30.01	0.149056	30.01	0.144875	30.01	0
30.22	0.392682	30.22	0.145382	30.22	0.111406	30.22	0.122622	30.22	0.133679	30.22	0.0832669	30.22	0.197101	30.22	0.19403	30.22	0
30.42	0.437588	30.42	0.197694	30.42	0.156885	30.42	0.171495	30.42	0.177375	30.42	0.121309	30.42	0.238597	30.42	0.230738	30.42	0
30.62	0.484889	30.62	0.235018	30.62	0.196196	30.62	0.208608	30.62	0.218564	30.62	0.173316	30.62	0.2879	30.62	0.281306	30.62	0
30.83	0.527058	30.83	0.277779	30.83	0.246307	30.83	0.255858	30.83	0.262112	30.83	0.211695	30.83	0.322182	30.83	0.320991	30.83	0
31.03	0.566475	31.03	0.318244	31.03	0.287375	31.03	0.298991	31.03	0.308833	31.03	0.253388	31.03	0.366603	31.03	0.366849	31.03	0
31.22	0.603962	31.22	0.356684	31.22	0.318103	31.22	0.331108	31.22	0.347712	31.22	0.288122	31.22	0.407278	31.22	0.400388	31.22	0
31.42	0.643517	31.42	0.39637	31.42	0.366442	31.42	0.3749	31.42	0.384133	31.42	0.33149	31.42	0.448718	31.42	0.441858	31.42	0
31.62	0.683292	31.62	0.43271	31.62	0.40487	31.62	0.411096	31.62	0.419287	31.62	0.372416	31.62	0.480811	31.62	0.484069	31.62	0
31.83	0.721865	31.83	0.475452	31.83	0.43722	31.83	0.446626	31.83	0.45781	31.83	0.415113	31.83	0.526334	31.83	0.515479	31.83	0
32.01	0.757065	32.01	0.508313	32.01	0.47189	32.01	0.487476	32.01	0.492441	32.01	0.44834	32.01	0.560743	32.01	0.554583	32.01	0
32.22	0.793486	32.22	0.543435	32.22	0.51326	32.22	0.522136	32.22	0.530505	32.22	0.48155	32.22	0.596237	32.22	0.59107	32.22	0
32.42	0.829093	32.42	0.582975	32.42	0.545902	32.42	0.558869	32.42	0.566029	32.42	0.514887	32.42	0.62681	32.42	0.623558	32.42	0
32.62	0.86514	32.62	0.61253	32.62	0.585465	32.62	0.596036	32.62	0.60339	32.62	0.557256	32.62	0.666891	32.62	0.654573	32.62	0
32.83	0.903562	32.83	0.648098	32.83	0.619708	32.83	0.626191	32.83	0.637945	32.83	0.593234	32.83	0.705662	32.83	0.690316	32.83	0
33.03	0.938257	33.03	0.682901	33.03	0.6511	33.03	0.662914	33.03	0.667456	33.03	0.626315	33.03	0.736474	33.03	0.726798	33.03	0
33.22	0.965206	33.22	0.7134	33.22	0.684723	33.22	0.692333	33.22	0.705253	33.22	0.657694	33.22	0.768883	33.22	0.759471	33.22	0
33.42	0.998359	33.42	0.750292	33.42	0.720786	33.42	0.732252	33.42	0.731274	33.42	0.688815	33.42	0.801294	33.42	0.79062	33.42	0
33.62	1.03796	33.62	0.780383	33.62	0.747021	33.62	0.760928	33.62	0.770043	33.62	0.723287	33.62	0.840318	33.62	0.828143	33.62	0
33.83	1.06535	33.83	0.813692	33.83	0.780899	33.83	0.794357	33.83	0.800932	33.83	0.755425	33.83	0.873142	33.83	0.864347	33.83	0
34.03	1.09791	34.03	0.844878	34.03	0.817628	34.03	0.83084	34.03	0.830009	34.03	0.786034	34.03	0.905637	34.03	0.895317	34.03	0
34.22	1.13062	34.22	0.874227	34.22	0.846266	34.22	0.856738	34.22	0.859511	34.22	0.822293	34.22	0.932927	34.22	0.920564	34.22	0
34.42	1.16233	34.42	0.907705	34.42	0.885617	34.42	0.890589	34.42	0.893801	34.42	0.852179	34.42	0.973993	34.42	0.954573	34.42	0
34.62	1.19369	34.62	0.94273	34.62	0.914716	34.62	0.92139	34.62	0.927776	34.62	0.87949	34.62	0.997694	34.62	0.987383	34.62	0
34.83	1.22668	34.83	0.974826	34.83	0.938286	34.83	0.957675	34.83	0.956326	34.83	0.916593	34.83	1.03142	34.83	1.01486	34.83	0
35.03	1.25864	35.03	1.00908	35.03	0.972196	35.03	0.986069	35.03	0.9911	35.03	0.948903	35.03	1.06149	35.03	1.04882	35.03	0
35.22	1.28147	35.22	1.03455	35.22	1.00162	35.22	1.01562	35.22	1.01509	35.22	0.976955	35.22	1.08931	35.22	1.08311	35.22	0
35.42	1.31357	35.42	1.06402	35.42	1.03517	35.42	1.04672	35.42	1.04599	35.42	1.00601	35.42	1.11271	35.42	1.10966	35.42	0
35.62	1.3431	35.62	1.09719	35.62	1.06623	35.62	1.0819	35.62	1.07579	35.62	1.04176	35.62	1.14166	35.62	1.13827	35.62	0
35.83	1.37175	35.83	1.13609	35.83	1.09292	35.83	1.10644	35.83	1.11185	35.83	1.07102	35.83	1.17294	35.83	1.17325	35.83	0
36.03	1.40551	36.03	1.15888	36.03	1.12625	36.03	1.14211	36.03	1.13664	36.03	1.0979	36.03	1.21708	36.03	1.20014	36.03	0
36.22	1.43165	36.22	1.1878	36.22	1.14769	36.22	1.16444	36.22	1.16362	36.22	1.11976	36.22	1.24406	36.22	1.23234	36.22	0
36.42	1.46216	36.42	1.21218	36.42	1.17657	36.42	1.1981	36.42	1.19839	36.42	1.15881	36.42	1.27299	36.42	1.258	36.42	0
36.62	1.49489	36.62	1.24433	36.62	1.20791	36.62	1.22656	36.62	1.22641	36.62	1.1791	36.62	1.30153	36.62	1.28632	36.62	0
36.83	1.5181	36.83	1.27744	36.83	1.23386	36.83	1.25264	36.83	1.25576	36.83	1.21548	36.83	1.327	36.83	1.31863	36.83	0
37.03	1.54769	37.03	1.30476	37.03	1.27057	37.03	1.28346	37.03	1.28318	37.03	1.24396	37.03	1.36213	37.03	1.34284	37.03	0
37.22	1.57836	37.22	1.32919	37.22	1.29857	37.22	1.3082	37.22	1.30674	37.22	1.27391	37.22	1.38916	37.22	1.37069	37.22	0
37.42	1.599	37.42	1.3595	37.42	1.32241	37.42	1.34118	37.42	1.33886	37.42	1.29827	37.42	1.42226	37.42	1.40029	37.42	0
37.62	1.63046	37.62	1.39222	37.62	1.35505	37.62	1.36634	37.62	1.36413	37.62	1.3243	37.62	1.45043	37.62	1.42554	37.62	0
37.83	1.65949	37.83	1.41839	37.83	1.37725	37.83	1.39596	37.83	1.39385	37.83	1.35278	37.83	1.47315	37.83	1.45598	37.83	0
38.03	1.6903	38.03	1.44652	38.03	1.40208	38.03	1.41595	38.03	1.42524	38.03	1.38246	38.03	1.49772	38.03	1.48666	38.03	0
38.22	1.71178	38.22	1.46828	38.22	1.4279	38.22	1.44327	38.22	1.45213	38.22	1.41531	38.22	1.53015	38.22	1.50912	38.22	0
38.42	1.74055	38.42	1.4991	38.42	1.46261	38.42	1.47722	38.42	1.47604	38.42	1.44156	38.42	1.5643	38.42	1.5395	38.42	0
38.62	1.77145	38.62	1.52042	38.62	1.487	38.62	1.50194	38.62	1.50611	38.62	1.46625	38.62	1.59163	38.62	1.56349	38.62	0
38.83	1.79757	38.83	1.55442	38.83	1.51467	38.83	1.53033	38.83	1.53553	38.83	1.49177	38.83	1.61347	38.83	1.59394	38.83	0
39.03	1.81613	39.03	1.58106	39.03	1.54133	39.03	1.56113	39.03	1.55641	39.03	1.51493	39.03	1.6381	39.03	1.62027	39.03	0
39.22	1.84263	39.22	1.60848	39.22	1.56219	39.22	1.5801	39.22	1.5832	39.22	1.54668	39.22	1.6691	39.22	1.64467	39.22	0
39.42	1.87245	39.42	1.62919	39.42	1.58858	39.42	1.61094	39.42	1.60938	39.42	1.56955	39.42	1.69637	39.42	1.67241	39.42	0
39.62	1.89775	39.62	1.66069	39.62	1.61902	39.62	1.63621	39.62	1.63813	39.62	1.59735	39.62	1.72476	39.62	1.69663	39.62	0
39.83	1.92259	39.83	1.68653	39.83	1.64491	39.83	1.65853	39.83	1.65845	39.83	1.62588	39.83	1.74953	39.83	1.72452	39.83	0
40.01	1.94484	40.01	1.71238	40.01	1.66681	40.01	1.68712	40.01	1.68657	40.01	1.6467	40.01	1.77729	40.01	1.74584	40.01	0
40.22	1.97231	40.22	1.73655	40.22	1.69051	40.22	1.70987	40.22	1.71018	40.22	1.67396	40.22	1.80231	40.22	1.77512	40.22	0
40.42	1.99696	40.42	1.76045	40.42	1.71953	40.42	1.74311	40.42	1.74098	40.42	1.69707	40.42	1.82619	40.42	1.79701	40.42	0
40.62	2.02547	40.62	1.78479	40.62	1.74238	40.62	1.7663	40.62	1.76612	40.62	1.7197	40.62	1.8538	40.62	1.82563	40.62	0
40.83	2.04896	40.83	1.81303	40.83	1.76554	40.83	1.78215	40.83	1.79239	40.83	1.74829	40.83	1.88328	40.83	1.8461	40.83	0
41.03	2.06697	41.03	1.83717	41.03	1.78896	41.03	1.81505	41.03	1.81998	41.03	1.77624	41.03	1.90496	41.03	1.87345	41.03	0
41.22	2.09423	41.22	1.86147	41.22	1.81045	41.22	1.83699	41.22	1.83872	41.22	1.79788	41.22	1.92794	41.22	1.90093	41.22	0
41.42	2.12556	41.42	1.8847	41.42	1.83642	41.42	1.85852	41.42	1.86216	41.42	1.82415	41.42	1.96122	41.42	1.924	41.42	0
41.62	2.14813	41.62	1.90995	41.62	1.87423	41.62	1.88701	41.62	1.88955	41.62	1.84061	41.62	1.97905	41.62	1.94788	41.62	0
41.83	2.16683	41.83	1.93519	41.83	1.88445	41.83	1.90893	41.83	1.91337	41.83	1.87411	41.83	1.99979	41.83	1.97289	41.83	0
42.01	2.19204	42.01	1.95506	42.01	1.90694	42.01	1.9306	42.01	1.93224	42.01	1.89746	42.01	2.02691	42.01	1.99392	42.01	0
42.22	2.21935	42.22	1.98086	42.22	1.93822	42.22	1.96326	42.22	1.95473	42.22	1.9224	42.22	2.05092	42.22	2.0185	42.22	0
42.42	2.23724	42.42	2.0039	42.42	1.95613	42.42	1.98439	42.42	1.98316	42.42	1.94038	42.42	2.07199	42.42	2.03986	42.42	0
42.62	2.26181	42.62	2.0285	42.62	1.978	42.62	2.00542	42.62	2.01109	42.62	1.97059	42.62	2.09816	42.62	2.06204	42.62	0
42.83	2.28931	42.83	2.05672	42.83	2.01126	42.83	2.03104	42.83	2.02413	42.83	1.99154	42.83	2.11956	42.83	2.09114	42.83	0
43.03	2.30833	43.03	2.08098	43.03	2.03321	43.03	2.05038	43.03	2.05453	43.03	2.01558	43.03	2.14749	43.03	2.11816	43.03	0
43.22	2.32961	43.22	2.09917	43.22	2.04525	43.22	2.07494	43.22	2.0788	43.22	2.04054	43.22	2.16351	43.22	2.13368	43.22	0
43.42	2.3583	43.42	2.12039	43.42	2.07563	43.42	2.09701	43.42	2.09832	43.42	2.06209	43.42	2.19096	43.42	2.15934	43.42	0
43.62	2.38168	43.62	2.14505	43.62	2.09971	43.62	2.12065	43.62	2.11984	43.62	2.08175	43.62	2.21978	43.62	2.17908	43.62	0
43.83	2.40159	43.83	2.16365	43.83	2.11495	43.83	2.14311	43.83	2.14411	43.83	2.10617	43.83	2.24181	43.83	2.20102	43.83	0
44.01	2.42098	44.01	2.1861	44.01	2.13972	44.01	2.16656	44.01	2.16675	44.01	2.13042	44.01	2.26374	44.01	2.22711	44.01	0
44.22	2.44566	44.22	2.21143	44.22	2.16359	44.22	2.19223	44.22	2.18625	44.22	2.14747	44.22	2.27891	44.22	2.24995	44.22	0
44.42	2.46301	44.42	2.23578	44.42	2.18565	44.42	2.21058	44.42	2.20915	44.42	2.17769	44.42	2.3143	44.42	2.26738	44.42	0
44.62	2.48964	44.62	2.25503	44.62	2.20891	44.62	2.23242	44.62	2.23202	44.62	2.19261	44.62	2.33603	44.62	2.29346	44.62	0
44.83	2.51198	44.83	2.28023	44.83	2.22585	44.83	2.25281	44.83	2.25902	44.83	2.21422	44.83	2.3524	44.83	2.31674	44.83	0
45.03	2.53224	45.03	2.2928	45.03	2.24538	45.03	2.27795	45.03	2.27916	45.03	2.24185	45.03	2.37363	45.03	2.33608	45.03	0
45.22	2.55328	45.22	2.31971	45.22	2.26789	45.22	2.29537	45.22	2.29999	45.22	2.26082	45.22	2.39687	45.22	2.35366	45.22	0
45.42	2.57102	45.42	2.34221	45.42	2.29338	45.42	2.32313	45.42	2.32025	45.42	2.27633	45.42	2.41941	45.42	2.38015	45.42	0
45.62	2.59278	45.62	2.36152	45.62	2.31181	45.62	2.33688	45.62	2.33893	45.62	2.29188	45.62	2.43582	45.62	2.40135	45.62	0
45.83	2.61448	45.83	2.38339	45.83	2.33329	45.83	2.35973	45.83	2.35725	45.83	2.32382	45.83	2.46336	45.83	2.42224	45.83	0
46.01	2.63376	46.01	2.40079	46.01	2.3557	46.01	2.38335	46.01	2.38053	46.01	2.34163	46.01	2.48145	46.01	2.43562	46.01	0
46.22	2.65507	46.22	2.42436	46.22	2.37586	46.22	2.41123	46.22	2.40138	46.22	2.36479	46.22	2.50086	46.22	2.45771	46.22	0
46.42	2.68113	46.42	2.44331	46.42	2.3922	46.42	2.42429	46.42	2.42107	46.42	2.38708	46.42	2.52913	46.42	2.48159	46.42	0
46.62	2.69665	46.62	2.47019	46.62	2.4147	46.62	2.44506	46.62	2.44862	46.62	2.40398	46.62	2.54677	46.62	2.50072	46.62	0
46.83	2.72024	46.83	2.48653	46.83	2.43441	46.83	2.46718	46.83	2.46595	46.83	2.42713	46.83	2.56635	46.83	2.52973	46.83	0
47.03	2.74195	47.03	2.50815	47.03	2.45638	47.03	2.48524	47.03	2.4873	47.03	2.45259	47.03	2.58759	47.03	2.5453	47.03	0
47.22	2.75942	47.22	2.52284	47.22	2.47248	47.22	2.50509	47.22	2.50544	47.22	2.46629	47.22	2.60877	47.22	2.56185	47.22	0
47.42	2.77705	47.42	2.54647	47.42	2.49999	47.42	2.52852	47.42	2.52114	47.42	2.4863	47.42	2.62599	47.42	2.58315	47.42	0
47.62	2.80008	47.62	2.5655	47.62	2.51337	47.62	2.54922	47.62	2.5465	47.62	2.51066	47.62	2.64147	47.62	2.60494	47.62	0
47.83	2.81406	47.83	2.58162	47.83	2.53651	47.83	2.56441	47.83	2.56457	47.83	2.5297	47.83	2.67248	47.83	2.626	47.83	0
48.03	2.83699	48.03	2.6099	48.03	2.55322	48.03	2.58636	48.03	2.58384	48.03	2.54119	48.03	2.68626	48.03	2.64545	48.03	0
48.22	2.85097	48.22	2.62219	48.22	2.5645	48.22	2.60625	48.22	2.60304	48.22	2.56046	48.22	2.70547	48.22	2.65714	48.22	0
48.42	2.87623	48.42	2.64757	48.42	2.58927	48.42	2.62366	48.42	2.62258	48.42	2.57905	48.42	2.72785	48.42	2.68387	48.42	0
48.62	2.89507	48.62	2.66718	48.62	2.60991	48.62	2.64461	48.62	2.63944	48.62	2.59772	48.62	2.74598	48.62	2.70743	48.62	0
48.83	2.90822	48.83	2.68369	48.83	2.62514	48.83	2.66039	48.83	2.66107	48.83	2.62269	48.83	2.76775	48.83	2.72133	48.83	0
49.03	2.93171	49.03	2.70416	49.03	2.65386	49.03	2.68156	49.03	2.68284	49.03	2.64612	49.03	2.79296	49.03	2.73684	49.03	0
49.22	2.94664	49.22	2.72373	49.22	2.66947	49.22	2.70024	49.22	2.69685	49.22	2.65691	49.22	2.8076	49.22	2.76104	49.22	0
49.42	2.96828	49.42	2.73689	49.42	2.68206	49.42	2.72015	49.42	2.71364	49.42	2.67821	49.42	2.81962	49.42	2.77694	49.42	0
49.62	2.98685	49.62	2.75538	49.62	2.70139	49.62	2.73378	49.62	2.73418	49.62	2.695	49.62	2.84157	49.62	2.79682	49.62	0
49.83	3.00125	49.83	2.77252	49.83	2.728	49.83	2.7594	49.83	2.75232	49.83	2.7152	49.83	2.85931	49.83	2.81583	49.83	0
50.03	3.02041	50.03	2.78792	50.03	2.7372	50.03	2.77588	50.03	2.77452	50.03	2.73375	50.03	2.87814	50.03	2.83309	50.03	0
50.22	3.045	50.22	2.80883	50.22	2.75779	50.22	2.79093	50.22	2.78547	50.22	2.75027	50.22	2.89588	50.22	2.84753	50.22	0
50.42	3.05255	50.42	2.83501	50.42	2.78096	50.42	2.81004	50.42	2.80628	50.42	2.76958	50.42	2.91818	50.42	2.86672	50.42	0
50.62	3.07662	50.62	2.84506	50.62	2.79533	50.62	2.82821	50.62	2.82113	50.62	2.78219	50.62	2.93635	50.62	2.88902	50.62	0
50.83	3.09474	50.83	2.86524	50.83	2.80346	50.83	2.84568	50.83	2.84393	50.83	2.80165	50.83	2.95462	50.83	2.9003	50.83	0
51.03	3.10783	51.03	2.88421	51.03	2.82539	51.03	2.86327	51.03	2.85761	51.03	2.82251	51.03	2.96347	51.03	2.91975	51.03	0
51.22	3.1282	51.22	2.89736	51.22	2.8457	51.22	2.88682	51.22	2.8791	51.22	2.8373	51.22	2.98538	51.22	2.93549	51.22	0
51.42	3.1444	51.42	2.91615	51.42	2.85258	51.42	2.89268	51.42	2.89238	51.42	2.85747	51.42	3.00631	51.42	2.96087	51.42	0
51.62	3.15881	51.62	2.9325	51.62	2.88088	51.62	2.90984	51.62	2.90102	51.62	2.86832	51.62	3.0197	51.62	2.97074	51.62	0
51.83	3.17706	51.83	2.94773	51.83	2.89413	51.83	2.93548	51.83	2.92275	51.83	2.88134	51.83	3.04588	51.83	2.98815	51.83	0
52.01	3.1962	52.01	2.96678	52.01	2.90989	52.01	2.95353	52.01	2.94604	52.01	2.90711	52.01	3.05888	52.01	3.00549	52.01	0
52.22	3.21114	52.22	2.98191	52.22	2.92627	52.22	2.96488	52.22	2.95792	52.22	2.92003	52.22	3.07405	52.22	3.02423	52.22	0
52.42	3.23049	52.42	3.00324	52.42	2.94459	52.42	2.98346	52.42	2.97633	52.42	2.93503	52.42	3.09318	52.42	3.04091	52.42	0
52.62	3.24663	52.62	3.0169	52.62	2.95416	52.62	2.99779	52.62	2.99373	52.62	2.95487	52.62	3.10397	52.62	3.05325	52.62	0
52.83	3.26238	52.83	3.03177	52.83	2.97535	52.83	3.0129	52.83	3.01267	52.83	2.97433	52.83	3.12692	52.83	3.07621	52.83	0
53.03	3.27873	53.03	3.05073	53.03	2.99807	53.03	3.03837	53.03	3.02603	53.03	2.98467	53.03	3.13862	53.03	3.08851	53.03	0
53.22	3.29093	53.22	3.06799	53.22	3.0091	53.22	3.05292	53.22	3.04429	53.22	2.99985	53.22	3.1571	53.22	3.09978	53.22	0
53.42	3.31099	53.42	3.08059	53.42	3.02556	53.42	3.06706	53.42	3.05862	53.42	3.02126	53.42	3.1804	53.42	3.1247	53.42	0
53.62	3.32938	53.62	3.09704	53.62	3.04386	53.62	3.08427	53.62	3.07681	53.62	3.03745	53.62	3.19284	53.62	3.14007	53.62	0
53.83	3.34305	53.83	3.11088	53.83	3.05184	53.83	3.09938	53.83	3.09087	53.83	3.04877	53.83	3.21085	53.83	3.15262	53.83	0
54.01	3.35752	54.01	3.12802	54.01	3.06347	54.01	3.10839	54.01	3.10482	54.01	3.0663	54.01	3.21853	54.01	3.16521	54.01	0
54.22	3.37171	54.22	3.14428	54.22	3.09193	54.22	3.12608	54.22	3.12002	54.22	3.08474	54.22	3.24431	54.22	3.18226	54.22	0
54.42	3.39163	54.42	3.16373	54.42	3.09917	54.42	3.14539	54.42	3.13831	54.42	3.0945	54.42	3.25284	54.42	3.2029	54.42	0
54.62	3.40652	54.62	3.17357	54.62	3.11469	54.62	3.16233	54.62	3.15232	54.62	3.11393	54.62	3.27455	54.62	3.21535	54.62	0
54.83	3.42373	54.83	3.19458	54.83	3.1422	54.83	3.17416	54.83	3.16798	54.83	3.12777	54.83	3.2912	54.83	3.22992	54.83	0
55.03	3.43571	55.03	3.20686	55.03	3.14597	55.03	3.19197	55.03	3.17999	55.03	3.14293	55.03	3.29868	55.03	3.25268	55.03	0
55.22	3.44889	55.22	3.22359	55.22	3.15713	55.22	3.21052	55.22	3.20035	55.22	3.15687	55.22	3.31298	55.22	3.25999	55.22	0
55.42	3.4676	55.42	3.23897	55.42	3.17662	55.42	3.21736	55.42	3.21438	55.42	3.16626	55.42	3.33695	55.42	3.27401	55.42	0
55.62	3.47784	55.62	3.24926	55.62	3.19344	55.62	3.23553	55.62	3.22554	55.62	3.18769	55.62	3.34727	55.62	3.28901	55.62	0
55.83	3.49313	55.83	3.27091	55.83	3.20778	55.83	3.2497	55.83	3.24482	55.83	3.20442	55.83	3.37014	55.83	3.31123	55.83	0
56.01	3.50595	56.01	3.28478	56.01	3.22258	56.01	3.26281	56.01	3.25568	56.01	3.2167	56.01	3.37916	56.01	3.32184	56.01	0
56.22	3.5191	56.22	3.30057	56.22	3.243	56.22	3.28321	56.22	3.26944	56.22	3.23342	56.22	3.39565	56.22	3.33396	56.22	0
56.42	3.53669	56.42	3.30717	56.42	3.24969	56.42	3.2908	56.42	3.28346	56.42	3.23962	56.42	3.41122	56.42	3.34905	56.42	0
56.62	3.55048	56.62	3.32736	56.62	3.26742	56.62	3.30757	56.62	3.301	56.62	3.26303	56.62	3.42079	56.62	3.36678	56.62	0
56.83	3.56686	56.83	3.34608	56.83	3.27794	56.83	3.3222	56.83	3.31119	56.83	3.27483	56.83	3.44166	56.83	3.38006	56.83	0
57.03	3.57815	57.03	3.35682	57.03	3.29228	57.03	3.34165	57.03	3.33189	57.03	3.29016	57.03	3.45392	57.03	3.38699	57.03	0
57.22	3.59443	57.22	3.37032	57.22	3.30562	57.22	3.35015	57.22	3.34074	57.22	3.30228	57.22	3.47127	57.22	3.40242	57.22	0
57.42	3.60436	57.42	3.38198	57.42	3.32687	57.42	3.36804	57.42	3.35609	57.42	3.3158	57.42	3.4785	57.42	3.41949	57.42	0
57.62	3.62319	57.62	3.39495	57.62	3.33611	57.62	3.3797	57.62	3.3729	57.62	3.33225	57.62	3.49194	57.62	3.43101	57.62	0
57.83	3.63644	57.83	3.41333	57.83	3.34953	57.83	3.39151	57.83	3.38268	57.83	3.34452	57.83	3.50947	57.83	3.4418	57.83	0
58.01	3.64844	58.01	3.42866	58.01	3.36351	58.01	3.40139	58.01	3.39892	58.01	3.35314	58.01	3.5248	58.01	3.46617	58.01	0
58.22	3.66145	58.22	3.43893	58.22	3.3792	58.22	3.41861	58.22	3.41453	58.22	3.37093	58.22	3.53589	58.22	3.47595	58.22	0
58.42	3.67863	58.42	3.44883	58.42	3.39016	58.42	3.43055	58.42	3.42757	58.42	3.38906	58.42	3.55305	58.42	3.4869	58.42	0
58.62	3.68836	58.62	3.46663	58.62	3.4018	58.62	3.44727	58.62	3.44186	58.62	3.39372	58.62	3.56472	58.62	3.5002	58.62	0
58.83	3.69922	58.83	3.481	58.83	3.41559	58.83	3.45859	58.83	3.45209	58.83	3.40975	58.83	3.58024	58.83	3.51295	58.83	0
59.03	3.71699	59.03	3.49385	59.03	3.43313	59.03	3.47487	59.03	3.46831	59.03	3.42272	59.03	3.59701	59.03	3.52611	59.03	0
59.22	3.72395	59.22	3.50101	59.22	3.43994	59.22	3.48623	59.22	3.4779	59.22	3.43916	59.22	3.60748	59.22	3.53701	59.22	0
59.42	3.74359	59.42	3.51781	59.42	3.45653	59.42	3.49694	59.42	3.49215	59.42	3.45616	59.42	3.61996	59.42	3.54861	59.42	0
59.62	3.7552	59.62	3.53029	59.62	3.46396	59.62	3.51274	59.62	3.50298	59.62	3.4626	59.62	3.63385	59.62	3.5672	59.62	0
59.83	3.76651	59.83	3.54774	59.83	3.48068	59.83	3.53104	59.83	3.51622	59.83	3.4743	59.83	3.64594	59.83	3.57577	59.83	0
60.01	3.77881	60.01	3.55549	60.01	3.49639	60.01	3.54094	60.01	3.52739	60.01	3.48691	60.01	3.65646	60.01	3.59244	60.01	0
60.22	3.79246	60.22	3.56651	60.22	3.50136	60.22	3.55378	60.22	3.5373	60.22	3.49891	60.22	3.66787	60.22	3.61036	60.22	0
60.42	3.80441	60.42	3.57642	60.42	3.51732	60.42	3.56126	60.42	3.55315	60.42	3.50792	60.42	3.68661	60.42	3.61491	60.42	0
60.62	3.81842	60.62	3.59764	60.62	3.53498	60.62	3.57761	60.62	3.56655	60.62	3.5278	60.62	3.69781	60.62	3.63	60.62	0
60.83	3.83421	60.83	3.60716	60.83	3.54237	60.83	3.58854	60.83	3.57698	60.83	3.53673	60.83	3.70628	60.83	3.63616	60.83	0
61.03	3.84758	61.03	3.62102	61.03	3.55751	61.03	3.60507	61.03	3.59181	61.03	3.55329	61.03	3.72754	61.03	3.6553	61.03	0
61.22	3.85775	61.22	3.62777	61.22	3.57083	61.22	3.61677	61.22	3.60408	61.22	3.56242	61.22	3.73192	61.22	3.66377	61.22	0
61.42	3.86903	61.42	3.6456	61.42	3.57927	61.42	3.62873	61.42	3.61466	61.42	3.56912	61.42	3.7463	61.42	3.67369	61.42	0
61.62	3.87882	61.62	3.65532	61.62	3.58806	61.62	3.63544	61.62	3.62493	61.62	3.58746	61.62	3.76269	61.62	3.68808	61.62	0
61.83	3.89199	61.83	3.66667	61.83	3.60719	61.83	3.6525	61.83	3.63441	61.83	3.59702	61.83	3.76544	61.83	3.70317	61.83	0
62.01	3.9036	62.01	3.6752	62.01	3.61615	62.01	3.66394	62.01	3.65069	62.01	3.60656	62.01	3.78331	62.01	3.71414	62.01	0
62.22	3.91582	62.22	3.68757	62.22	3.62732	62.22	3.66911	62.22	3.65954	62.22	3.62009	62.22	3.7974	62.22	3.72574	62.22	0
62.42	3.92603	62.42	3.70353	62.42	3.64491	62.42	3.68567	62.42	3.6762	62.42	3.6342	62.42	3.81136	62.42	3.74525	62.42	0
62.62	3.93701	62.62	3.71169	62.62	3.65106	62.62	3.69566	62.62	3.69163	62.62	3.63997	62.62	3.81808	62.62	3.75034	62.62	0
62.83	3.95144	62.83	3.72862	62.83	3.6619	62.83	3.70849	62.83	3.7042	62.83	3.65468	62.83	3.83124	62.83	3.7614	62.83	0
63.03	3.96273	63.03	3.73774	63.03	3.67676	63.03	3.72338	63.03	3.71008	63.03	3.66686	63.03	3.84694	63.03	3.77011	63.03	0
63.22	3.97165	63.22	3.74589	63.22	3.68302	63.22	3.72809	63.22	3.72022	63.22	3.67718	63.22	3.85805	63.22	3.78512	63.22	0
63.42	3.9838	63.42	3.75687	63.42	3.69279	63.42	3.7449	63.42	3.73641	63.42	3.69086	63.42	3.86037	63.42	3.79561	63.42	0
63.62	3.99515	63.62	3.77254	63.62	3.7093	63.62	3.75569	63.62	3.74082	63.62	3.70067	63.62	3.88287	63.62	3.80608	63.62	0
63.83	4.01011	63.83	3.78169	63.83	3.71526	63.83	3.7672	63.83	3.75492	63.83	3.70957	63.83	3.89326	63.83	3.82274	63.83	0
64.01	4.01663	64.01	3.79508	64.01	3.71982	64.01	3.77615	64.01	3.76439	64.01	3.71543	64.01	3.90003	64.01	3.82807	64.01	0
64.22	4.02872	64.22	3.80383	64.22	3.74351	64.22	3.78709	64.22	3.77841	64.22	3.73582	64.22	3.91071	64.22	3.83665	64.22	0
64.42	4.03867	64.42	3.81621	64.42	3.75498	64.42	3.80434	64.42	3.78417	64.42	3.74995	64.42	3.92357	64.42	3.84931	64.42	0
64.62	4.05059	64.62	3.82943	64.62	3.75577	64.62	3.81219	64.62	3.79902	64.62	3.75344	64.62	3.93695	64.62	3.85905	64.62	0
64.83	4.06299	64.83	3.83527	64.83	3.76971	64.83	3.82115	64.83	3.80358	64.83	3.76423	64.83	3.94699	64.83	3.8719	64.83	0
65.03	4.07647	65.03	3.85203	65.03	3.78614	65.03	3.82949	65.03	3.82176	65.03	3.77609	65.03	3.96059	65.03	3.88614	65.03	0
65.22	4.0857	65.22	3.85888	65.22	3.79506	65.22	3.84272	65.22	3.83441	65.22	3.78705	65.22	3.97006	65.22	3.89044	65.22	0
65.42	4.09513	65.42	3.86834	65.42	3.80298	65.42	3.85605	65.42	3.83638	65.42	3.79665	65.42	3.97603	65.42	3.90299	65.42	0
65.62	4.10283	65.62	3.87657	65.62	3.81997	65.62	3.86372	65.62	3.85619	65.62	3.81037	65.62	3.98652	65.62	3.91158	65.62	0
65.83	4.11548	65.83	3.88721	65.83	3.81903	65.83	3.87309	65.83	3.86371	65.83	3.81652	65.83	3.99831	65.83	3.92344	65.83	0
66.01	4.12334	66.01	3.89873	66.01	3.83216	66.01	3.88358	66.01	3.86732	66.01	3.82991	66.01	4.00684	66.01	3.93487	66.01	0
66.22	4.13386	66.22	3.91566	66.22	3.84712	66.22	3.89237	66.22	3.87997	66.22	3.83245	66.22	4.02466	66.22	3.94329	66.22	0
66.42	4.14559	66.42	3.92596	66.42	3.85766	66.42	3.90246	66.42	3.89338	66.42	3.84447	66.42	4.03759	66.42	3.9531	66.42	0
66.62	4.15546	66.62	3.93212	66.62	3.87278	66.62	3.91447	66.62	3.9033	66.62	3.86172	66.62	4.04454	66.62	3.95765	66.62	0
66.83	4.16322	66.83	3.94249	66.83	3.88059	66.83	3.92349	66.83	3.91626	66.83	3.86875	66.83	4.05207	66.83	3.97648	66.83	0
67.03	4.17527	67.03	3.95174	67.03	3.883	67.03	3.93452	67.03	3.9259	67.03	3.87921	67.03	4.06156	67.03	3.98581	67.03	0
67.22	4.1863	67.22	3.96028	67.22	3.88803	67.22	3.93731	67.22	3.92891	67.22	3.89018	67.22	4.0753	67.22	3.9965	67.22	0
67.42	4.19217	67.42	3.97382	67.42	3.90567	67.42	3.947	67.42	3.94095	67.42	3.90026	67.42	4.08785	67.42	4.00545	67.42	0
67.62	4.20773	67.62	3.98061	67.62	3.91665	67.62	3.96588	67.62	3.95669	67.62	3.90822	67.62	4.09298	67.62	4.01775	67.62	0
67.83	4.21634	67.83	3.99011	67.83	3.92588	67.83	3.97526	67.83	3.96152	67.83	3.91949	67.83	4.10837	67.83	4.0245	67.83	0
68.01	4.22523	68.01	3.99765	68.01	3.93712	68.01	3.98124	68.01	3.97199	68.01	3.93135	68.01	4.12106	68.01	4.03042	68.01	0
68.22	4.23381	68.22	4.01223	68.22	3.94629	68.22	3.99396	68.22	3.9774	68.22	3.94096	68.22	4.12764	68.22	4.04487	68.22	0
68.42	4.2422	68.42	4.02204	68.42	3.94733	68.42	4.00242	68.42	3.98956	68.42	3.94549	68.42	4.12953	68.42	4.0532	68.42	0
68.62	4.25441	68.62	4.02987	68.62	3.96278	68.62	4.00949	68.62	3.9992	68.62	3.95703	68.62	4.14575	68.62	4.06353	68.62	0
68.83	4.261	68.83	4.0431	68.83	3.97743	68.83	4.02968	68.83	4.00408	68.83	3.96672	68.83	4.15604	68.83	4.07072	68.83	0
69.03	4.27253	69.03	4.04719	69.03	3.98058	69.03	4.0341	69.03	4.02306	69.03	3.97718	69.03	4.16181	69.03	4.07996	69.03	0
69.22	4.2828	69.22	4.06387	69.22	3.99544	69.22	4.04011	69.22	4.02869	69.22	3.985	69.22	4.17505	69.22	4.09319	69.22	0
69.42	4.29304	69.42	4.0709	69.42	4.00905	69.42	4.04808	69.42	4.04165	69.42	3.99152	69.42	4.17844	69.42	4.09765	69.42	0
69.62	4.30395	69.62	4.07833	69.62	4.00658	69.62	4.05966	69.62	4.04369	69.62	4.00622	69.62	4.18964	69.62	4.10754	69.62	0
69.83	4.30899	69.83	4.08106	69.83	4.01681	69.83	4.06537	69.83	4.05469	69.83	4.01529	69.83	4.20353	69.83	4.12319	69.83	0
70.03	4.6334	70.03	4.37378	70.03	4.1929	70.03	4.19652	70.03	4.20991	70.03	4.1682	70.03	4.41879	70.03	4.45308	70.03	0
70.23	4.63315	70.23	4.37031	70.23	4.19648	70.23	4.19635	70.23	4.20593	70.23	4.17042	70.23	4.42766	70.23	4.44938	70.23	0
70.43	4.63423	70.43	4.36507	70.43	4.19718	70.43	4.19487	70.43	4.20712	70.43	4.16655	70.43	4.42378	70.43	4.45172	70.43	0
70.64	4.63209	70.64	4.36571	70.64	4.18571	70.64	4.18826	70.64	4.20232	70.64	4.17065	70.64	4.41586	70.64	4.45048	70.64	0
70.84	4.62892	70.84	4.36203	70.84	4.19084	70.84	4.19365	70.84	4.20323	70.84	4.16627	70.84	4.41444	70.84	4.44459	70.84	0
71.03	4.62911	71.03	4.36323	71.03	4.18468	71.03	4.18444	71.03	4.19996	71.03	4.16375	71.03	4.41511	71.03	4.44208	71.03	0
71.23	4.62562	71.23	4.35981	71.23	4.18157	71.23	4.18721	71.23	4.19709	71.23	4.15642	71.23	4.40938	71.23	4.44155	71.23	0
71.43	4.62402	71.43	4.35718	71.43	4.18518	71.43	4.18266	71.43	4.19596	71.43	4.15473	71.43	4.40643	71.43	4.43652	71.43	0
71.64	4.61902	71.64	4.35147	71.64	4.1874	71.64	4.18136	71.64	4.19472	71.64	4.15384	71.64	4.40821	71.64	4.42841	71.64	0
71.84	4.61703	71.84	4.35718	71.84	4.17291	71.84	4.17809	71.84	4.18443	71.84	4.1497	71.84	4.40332	71.84	4.43032	71.84	0
72.03	4.61439	72.03	4.35459	72.03	4.17409	72.03	4.17144	72.03	4.18249	72.03	4.14812	72.03	4.39446	72.03	4.42868	72.03	0
72.23	4.61549	72.23	4.34208	72.23	4.16692	72.23	4.17034	72.23	4.17989	72.23	4.14365	72.23	4.39533	72.23	4.42914	72.23	0
72.43	4.60995	72.43	4.34775	72.43	4.16326	72.43	4.17028	72.43	4.17688	72.43	4.14074	72.43	4.39278	72.43	4.4223	72.43	0
72.64	4.60731	72.64	4.34467	72.64	4.16826	72.64	4.16985	72.64	4.17863	72.64	4.13977	72.64	4.39363	72.64	4.41747	72.64	0
72.84	4.61088	72.84	4.33652	72.84	4.16518	72.84	4.16155	72.84	4.17473	72.84	4.13907	72.84	4.39067	72.84	4.42586	72.84	0
73.03	4.60422	73.03	4.33821	73.03	4.16682	73.03	4.16641	73.03	4.17344	73.03	4.13016	73.03	4.38702	73.03	4.40789	73.03	0
73.23	4.60373	73.23	4.33666	73.23	4.16067	73.23	4.15992	73.23	4.16997	73.23	4.13869	73.23	4.38566	73.23	4.41091	73.23	0
73.43	4.59976	73.43	4.32878	73.43	4.16061	73.43	4.1535	73.43	4.168	73.43	4.12979	73.43	4.38063	73.43	4.41478	73.43	0
73.64	4.59322	73.64	4.33254	73.64	4.15302	73.64	4.15833	73.64	4.16688	73.64	4.13047	73.64	4.38262	73.64	4.41134	73.64	0
73.84	4.59356	73.84	4.32643	73.84	4.15301	73.84	4.15207	73.84	4.16524	73.84	4.12666	73.84	4.37728	73.84	4.40135	73.84	0
74.03	4.58968	74.03	4.32354	74.03	4.15104	74.03	4.15064	74.03	4.15666	74.03	4.12485	74.03	4.37683	74.03	4.40295	74.03	0
74.23	4.59213	74.23	4.32288	74.23	4.14541	74.23	4.14877	74.23	4.16339	74.23	4.12292	74.23	4.37794	74.23	4.40489	74.23	0
74.43	4.58509	74.43	4.32115	74.43	4.15231	74.43	4.14923	74.43	4.15827	74.43	4.1189	74.43	4.36803	74.43	4.40058	74.43	0
74.64	4.59209	74.64	4.32279	74.64	4.1535	74.64	4.14301	74.64	4.15392	74.64	4.12005	74.64	4.36942	74.64	4.39759	74.64	0
74.84	4.58285	74.84	4.31917	74.84	4.14797	74.84	4.14099	74.84	4.15317	74.84	4.11829	74.84	4.36691	74.84	4.3977	74.84	0
75.03	4.58391	75.03	4.31918	75.03	4.14168	75.03	4.13889	75.03	4.15481	75.03	4.11181	75.03	4.35838	75.03	4.39807	75.03	0
75.23	4.57943	75.23	4.31185	75.23	4.13417	75.23	4.13522	75.23	4.15047	75.23	4.11781	75.23	4.36011	75.23	4.38681	75.23	0
75.43	4.5786	75.43	4.30864	75.43	4.13358	75.43	4.13482	75.43	4.14957	75.43	4.11175	75.43	4.36306	75.43	4.38953	75.43	0
75.64	4.57672	75.64	4.31339	75.64	4.13122	75.64	4.13415	75.64	4.14859	75.64	4.11567	75.64	4.36085	75.64	4.39317	75.64	0
75.84	4.57454	75.84	4.3074	75.84	4.13514	75.84	4.13504	75.84	4.14365	75.84	4.10538	75.84	4.35393	75.84	4.38618	75.84	0
76.03	4.5695	76.03	4.30567	76.03	4.13574	76.03	4.1274	76.03	4.14475	76.03	4.10355	76.03	4.35573	76.03	4.38657	76.03	0
76.23	4.57411	76.23	4.30113	76.23	4.13326	76.23	4.1305	76.23	4.13746	76.23	4.10425	76.23	4.3507	76.23	4.37723	76.23	0
76.43	4.56684	76.43	4.30197	76.43	4.12978	76.43	4.12366	76.43	4.14022	76.43	4.10152	76.43	4.34945	76.43	4.38108	76.43	0
76.64	4.56874	76.64	4.30094	76.64	4.12048	76.64	4.12072	76.64	4.13841	76.64	4.09512	76.64	4.35046	76.64	4.37972	76.64	0
76.84	4.56438	76.84	4.30067	76.84	4.12222	76.84	4.1276	76.84	4.13617	76.84	4.1015	76.84	4.34215	76.84	4.37183	76.84	0
77.03	4.56787	77.03	4.29781	77.03	4.1146	77.03	4.12181	77.03	4.1318	77.03	4.09397	77.03	4.3436	77.03	4.37455	77.03	0
77.23	4.56472	77.23	4.29155	77.23	4.12106	77.23	4.12264	77.23	4.12961	77.23	4.09637	77.23	4.33903	77.23	4.37906	77.23	0
77.43	4.56007	77.43	4.2899	77.43	4.11573	77.43	4.12221	77.43	4.12667	77.43	4.08924	77.43	4.34059	77.43	4.36796	77.43	0
77.64	4.55921	77.64	4.28815	77.64	4.11761	77.64	4.11075	77.64	4.12668	77.64	4.08919	77.64	4.33522	77.64	4.36379	77.64	0
77.84	4.55377	77.84	4.28667	77.84	4.12221	77.84	4.11476	77.84	4.12797	77.84	4.08741	77.84	4.34021	77.84	4.36593	77.84	0
78.03	4.55253	78.03	4.28808	78.03	4.11285	78.03	4.10854	78.03	4.12038	78.03	4.08661	78.03	4.34137	78.03	4.36811	78.03	0
78.23	4.55159	78.23	4.28718	78.23	4.10818	78.23	4.11035	78.23	4.12147	78.23	4.09236	78.23	4.33497	78.23	4.3608	78.23	0
78.43	4.55084	78.43	4.28337	78.43	4.10503	78.43	4.10624	78.43	4.11329	78.43	4.08311	78.43	4.34095	78.43	4.35898	78.43	0
78.64	4.54887	78.64	4.28117	78.64	4.10404	78.64	4.10818	78.64	4.1152	78.64	4.08437	78.64	4.32596	78.64	4.36684	78.64	0
78.84	4.54597	78.84	4.28034	78.84	4.10487	78.84	4.10433	78.84	4.11496	78.84	4.08128	78.84	4.33169	78.84	4.35844	78.84	0
79.03	4.54919	79.03	4.2801	79.03	4.1047	79.03	4.09754	79.03	4.11177	79.03	4.08159	79.03	4.32497	79.03	4.35517	79.03	0
79.23	4.54655	79.23	4.27666	79.23	4.11124	79.23	4.09838	79.23	4.11276	79.23	4.07146	79.23	4.33191	79.23	4.35804	79.23	0
79.43	4.54181	79.43	4.27693	79.43	4.0971	79.43	4.10245	79.43	4.11421	79.43	4.07334	79.43	4.32401	79.43	4.35311	79.43	0
79.64	4.54521	79.64	4.27101	79.64	4.10168	79.64	4.09813	79.64	4.10896	79.64	4.07758	79.64	4.32035	79.64	4.35012	79.64	0
79.84	4.53861	79.84	4.27292	79.84	4.09474	79.84	4.09588	79.84	4.10762	79.84	4.07351	79.84	4.32141	79.84	4.34583	79.84	0
80.03	4.54164	80.03	4.26487	80.03	4.09035	80.03	4.09663	80.03	4.10767	80.03	4.07018	80.03	4.32061	80.03	4.35519	80.03	0
80.23	4.53984	80.23	4.26558	80.23	4.09608	80.23	4.09227	80.23	4.10619	80.23	4.06828	80.23	4.31473	80.23	4.34919	80.23	0
80.43	4.53406	80.43	4.26672	80.43	4.10005	80.43	4.08798	80.43	4.10201	80.43	4.06586	80.43	4.31663	80.43	4.34588	80.43	0
80.64	4.53362	80.64	4.27169	80.64	4.09365	80.64	4.09432	80.64	4.10432	80.64	4.0707	80.64	4.3095	80.64	4.3442	80.64	0
80.84	4.53496	80.84	4.26369	80.84	4.09274	80.84	4.09265	80.84	4.10182	80.84	4.06192	80.84	4.31691	80.84	4.34319	80.84	0
81.03	4.53247	81.03	4.26616	81.03	4.09416	81.03	4.08648	81.03	4.09858	81.03	4.06531	81.03	4.31431	81.03	4.34108	81.03	0
81.23	4.53169	81.23	4.25962	81.23	4.08048	81.23	4.08907	81.23	4.0975	81.23	4.06219	81.23	4.30935	81.23	4.33381	81.23	0
81.43	4.53064	81.43	4.26347	81.43	4.08013	81.43	4.08876	81.43	4.09515	81.43	4.0602	81.43	4.30605	81.43	4.33986	81.43	0
81.64	4.52346	81.64	4.25573	81.64	4.08078	81.64	4.08466	81.64	4.0933	81.64	4.05762	81.64	4.30834	81.64	4.34097	81.64	0
81.84	4.52759	81.84	4.25706	81.84	4.07859	81.84	4.08206	81.84	4.09068	81.84	4.05287	81.84	4.30377	81.84	4.33816	81.84	0
82.03	4.5224	82.03	4.25836	82.03	4.08568	82.03	4.08335	82.03	4.08826	82.03	4.05709	82.03	4.29887	82.03	4.33086	82.03	0
82.23	4.52037	82.23	4.25156	82.23	4.08436	82.23	4.08025	82.23	4.09121	82.23	4.05479	82.23	4.29961	82.23	4.34035	82.23	0
82.43	4.52042	82.43	4.25092	82.43	4.07531	82.43	4.07969	82.43	4.08495	82.43	4.05395	82.43	4.30155	82.43	4.33115	82.43	0
82.64	4.52111	82.64	4.25362	82.64	4.07055	82.64	4.07084	82.64	4.08666	82.64	4.04974	82.64	4.30077	82.64	4.32727	82.64	0
82.84	4.51271	82.84	4.24772	82.84	4.07125	82.84	4.07597	82.84	4.08405	82.84	4.05372	82.84	4.29799	82.84	4.3277	82.84	0
83.03	4.51563	83.03	4.24486	83.03	4.07405	83.03	4.07175	83.03	4.08418	83.03	4.04975	83.03	4.29475	83.03	4.33117	83.03	0
83.23	4.51503	83.23	4.25038	83.23	4.06602	83.23	4.06996	83.23	4.07943	83.23	4.04112	83.23	4.29845	83.23	4.32655	83.23	0
83.43	4.51491	83.43	4.24568	83.43	4.07783	83.43	4.06847	83.43	4.08126	83.43	4.04545	83.43	4.29298	83.43	4.3262	83.43	0
83.64	4.51214	83.64	4.24399	83.64	4.07046	83.64	4.06703	83.64	4.0811	83.64	4.0449	83.64	4.29436	83.64	4.3225	83.64	0
83.84	4.51031	83.84	4.24559	83.84	4.06967	83.84	4.06285	83.84	4.08083	83.84	4.05007	83.84	4.28705	83.84	4.32933	83.84	0
84.03	4.50752	84.03	4.23879	84.03	4.06641	84.03	4.0604	84.03	4.07687	84.03	4.04617	84.03	4.28484	84.03	4.31917	84.03	0
84.23	4.5099	84.23	4.24009	84.23	4.06016	84.23	4.06244	84.23	4.07097	84.23	4.03662	84.23	4.28924	84.23	4.31744	84.23	0
84.43	4.50918	84.43	4.23932	84.43	4.05857	84.43	4.06363	84.43	4.07113	84.43	4.03741	84.43	4.28426	84.43	4.31624	84.43	0
84.64	4.5085	84.64	4.23747	84.64	4.06402	84.64	4.05958	84.64	4.07248	84.64	4.04072	84.64	4.28493	84.64	4.31622	84.64	0
84.84	4.50389	84.84	4.23727	84.84	4.06597	84.84	4.05503	84.84	4.0656	84.84	4.03682	84.84	4.28842	84.84	4.31194	84.84	0
85.03	4.50082	85.03	4.23077	85.03	4.06328	85.03	4.05645	85.03	4.06481	85.03	4.03384	85.03	4.28455	85.03	4.31145	85.03	0
85.23	4.50244	85.23	4.2375	85.23	4.05575	85.23	4.06098	85.23	4.07097	85.23	4.03048	85.23	4.27632	85.23	4.3077	85.23	0
85.43	4.49951	85.43	4.23251	85.43	4.06057	85.43	4.05534	85.43	4.06455	85.43	4.02767	85.43	4.28254	85.43	4.31023	85.43	0
85.64	4.50242	85.64	4.22908	85.64	4.04592	85.64	4.05765	85.64	4.06008	85.64	4.03152	85.64	4.27735	85.64	4.30057	85.64	0
85.84	4.49838	85.84	4.23015	85.84	4.05264	85.84	4.05065	85.84	4.06187	85.84	4.0268	85.84	4.27539	85.84	4.30772	85.84	0
86.03	4.49582	86.03	4.2261	86.03	4.05752	86.03	4.05311	86.03	4.05844	86.03	4.02563	86.03	4.28097	86.03	4.31097	86.03	0
86.23	4.49099	86.23	4.22744	86.23	4.05212	86.23	4.0454	86.23	4.05993	86.23	4.02555	86.23	4.27663	86.23	4.30026	86.23	0
86.43	4.49619	86.43	4.22609	86.43	4.05429	86.43	4.04633	86.43	4.05417	86.43	4.02671	86.43	4.27177	86.43	4.29986	86.43	0
86.64	4.49305	86.64	4.21993	86.64	4.05336	86.64	4.05148	86.64	4.0561	86.64	4.01985	86.64	4.27231	86.64	4.30051	86.64	0
86.84	4.48974	86.84	4.21947	86.84	4.04767	86.84	4.04755	86.84	4.05326	86.84	4.0217	86.84	4.26905	86.84	4.30089	86.84	0
87.03	4.48942	87.03	4.22125	87.03	4.03979	87.03	4.04732	87.03	4.05382	87.03	4.02254	87.03	4.27027	87.03	4.29359	87.03	0
87.23	4.48848	87.23	4.22048	87.23	4.04287	87.23	4.04207	87.23	4.05455	87.23	4.01981	87.23	4.26939	87.23	4.29361	87.23	0
87.43	4.48378	87.43	4.22153	87.43	4.0457	87.43	4.03736	87.43	4.05407	87.43	4.01858	87.43	4.26766	87.43	4.29914	87.43	0
87.64	4.47821	87.64	4.21386	87.64	4.03954	87.64	4.04438	87.64	4.04826	87.64	4.01484	87.64	4.26469	87.64	4.29169	87.64	0
87.84	4.48352	87.84	4.21622	87.84	4.04773	87.84	4.04583	87.84	4.04945	87.84	4.01249	87.84	4.26305	87.84	4.28968	87.84	0
88.03	4.48471	88.03	4.21438	88.03	4.0426	88.03	4.03298	88.03	4.04801	88.03	4.01344	88.03	4.26478	88.03	4.29626	88.03	0
88.23	4.48057	88.23	4.2166	88.23	4.03756	88.23	4.03989	88.23	4.04962	88.23	4.0167	88.23	4.25898	88.23	4.29285	88.23	0
88.43	4.481	88.43	4.20988	88.43	4.03341	88.43	4.03369	88.43	4.04299	88.43	4.01443	88.43	4.2583	88.43	4.28551	88.43	0
88.64	4.47915	88.64	4.20905	88.64	4.0321	88.64	4.03225	88.64	4.04562	88.64	4.0157	88.64	4.25807	88.64	4.28464	88.64	0
88.84	4.4729	88.84	4.21662	88.84	4.0255	88.84	4.03067	88.84	4.04695	88.84	4.00577	88.84	4.25405	88.84	4.29012	88.84	0
89.03	4.47899	89.03	4.20894	89.03	4.03323	89.03	4.0297	89.03	4.03823	89.03	4.00976	89.03	4.25362	89.03	4.28593	89.03	0
89.23	4.47758	89.23	4.21039	89.23	4.03706	89.23	4.03148	89.23	4.03815	89.23	4.00669	89.23	4.24993	89.23	4.28302	89.23	0
89.43	4.47646	89.43	4.20112	89.43	4.03219	89.43	4.03323	89.43	4.03833	89.43	4.0054	89.43	4.25846	89.43	4.27893	89.43	0
89.64	4.47293	89.64	4.20622	89.64	4.03496	89.64	4.02616	89.64	4.03935	89.64	4.00687	89.64	4.25591	89.64	4.28104	89.64	0
89.84	4.47237	89.84	4.20133	89.84	4.03441	89.84	4.02806	89.84	4.03661	89.84	4.00565	89.84	4.25363	89.84	4.28359	89.84	0
90.03	4.46877	90.03	4.20361	90.03	4.02249	90.03	4.02566	90.03	4.03665	90.03	4.00556	90.03	4.24995	90.03	4.27515	90.03	0
90.23	4.46791	90.23	4.20418	90.23	4.02044	90.23	4.02188	90.23	4.0359	90.23	4.00719	90.23	4.24796	90.23	4.27926	90.23	0
90.43	4.46819	90.43	4.19512	90.43	4.02146	90.43	4.02701	90.43	4.03752	90.43	4.0026	90.43	4.24598	90.43	4.27923	90.43	0
90.64	4.46727	90.64	4.19639	90.64	4.02428	90.64	4.02239	90.64	4.03639	90.64	3.99924	90.64	4.24577	90.64	4.27475	90.64	0
90.84	4.46635	90.84	4.19874	90.84	4.02563	90.84	4.01703	90.84	4.0288	90.84	3.99842	90.84	4.24342	90.84	4.27118	90.84	0
91.03	4.46574	91.03	4.20411	91.03	4.02505	91.03	4.01684	91.03	4.03475	91.03	4.00012	91.03	4.2439	91.03	4.27806	91.03	0
91.23	4.46554	91.23	4.19314	91.23	4.02249	91.23	4.01656	91.23	4.02698	91.23	3.9973	91.23	4.24496	91.23	4.27434	91.23	0
91.43	4.46341	91.43	4.19499	91.43	4.01496	91.43	4.02001	91.43	4.02754	91.43	3.99149	91.43	4.24061	91.43	4.26551	91.43	0
91.64	4.45926	91.64	4.19238	91.64	4.01656	91.64	4.02092	91.64	4.02639	91.64	3.988	91.64	4.23961	91.64	4.26775	91.64	0
91.84	4.45911	91.84	4.19231	91.84	4.01498	91.84	4.01637	91.84	4.02532	91.84	3.99074	91.84	4.23901	91.84	4.26936	91.84	0
92.03	4.45792	92.03	4.19113	92.03	4.0128	92.03	4.01581	92.03	4.02307	92.03	3.99134	92.03	4.23947	92.03	4.26682	92.03	0
92.23	4.45811	92.23	4.18642	92.23	4.01283	92.23	4.01476	92.23	4.02033	92.23	3.99409	92.23	4.23496	92.23	4.26302	92.23	0
92.43	4.45227	92.43	4.18573	92.43	4.01712	92.43	4.00807	92.43	4.01836	92.43	3.99089	92.43	4.23819	92.43	4.26557	92.43	0
92.64	4.45723	92.64	4.18471	92.64	4.00873	92.64	4.00977	92.64	4.02181	92.64	3.98399	92.64	4.23238	92.64	4.26607	92.64	0
92.84	4.45337	92.84	4.18194	92.84	4.01408	92.84	4.00735	92.84	4.0223	92.84	3.98813	92.84	4.23453	92.84	4.26705	92.84	0
93.03	4.45283	93.03	4.18616	93.03	4.01262	93.03	4.01383	93.03	4.01384	93.03	3.98251	93.03	4.22454	93.03	4.26334	93.03	0
93.23	4.45422	93.23	4.18038	93.23	4.0043	93.23	4.01045	93.23	4.01856	93.23	3.98951	93.23	4.23275	93.23	4.25978	93.23	0
93.43	4.45183	93.43	4.18189	93.43	4.00101	93.43	4.0065	93.43	4.01628	93.43	3.98564	93.43	4.22972	93.43	4.26584	93.43	0
93.64	4.4529	93.64	4.17913	93.64	4.00671	93.64	4.00435	93.64	4.01336	93.64	3.98171	93.64	4.22988	93.64	4.254	93.64	0
93.84	4.44757	93.84	4.18376	93.84	4.0054	93.84	4.00603	93.84	4.01198	93.84	3.98052	93.84	4.22364	93.84	4.25268	93.84	0
94.03	4.44892	94.03	4.18141	94.03	4.00654	94.03	4.00036	94.03	4.01286	94.03	3.98171	94.03	4.22643	94.03	4.26023	94.03	0
94.23	4.44902	94.23	4.1778	94.23	4.0049	94.23	4.00137	94.23	4.01126	94.23	3.97849	94.23	4.22241	94.23	4.25997	94.23	0
94.43	4.44662	94.43	4.17248	94.43	4.00138	94.43	4.00069	94.43	4.00892	94.43	3.97515	94.43	4.22884	94.43	4.25261	94.43	0
94.64	4.44311	94.64	4.17754	94.64	3.99598	94.64	3.99673	94.64	4.01175	94.64	3.97849	94.64	4.21948	94.64	4.25223	94.64	0
94.84	4.44253	94.84	4.17382	94.84	3.99782	94.84	3.99734	94.84	4.00431	94.84	3.97896	94.84	4.21997	94.84	4.25327	94.84	0
95.03	4.44129	95.03	4.17409	95.03	3.99848	95.03	3.99676	95.03	4.00331	95.03	3.9759	95.03	4.22328	95.03	4.24924	95.03	0
95.23	4.44191	95.23	4.16859	95.23	3.99609	95.23	3.9901	95.23	4.00322	95.23	3.96871	95.23	4.22089	95.23	4.24525	95.23	0
95.43	4.44096	95.43	4.17012	95.43	4.00082	95.43	3.99404	95.43	4.00674	95.43	3.97166	95.43	4.2215	95.43	4.24696	95.43	0
95.64	4.43671	95.64	4.16838	95.64	3.99552	95.64	3.99111	95.64	4.00662	95.64	3.96919	95.64	4.21944	95.64	4.2456	95.64	0
95.84	4.43755	95.84	4.17117	95.84	3.99455	95.84	3.99327	95.84	4.00738	95.84	3.97201	95.84	4.21852	95.84	4.24276	95.84	0
96.03	4.44058	96.03	4.16664	96.03	3.98856	96.03	3.99219	96.03	4.00515	96.03	3.96994	96.03	4.21264	96.03	4.24048	96.03	0
96.23	4.43352	96.23	4.16507	96.23	3.98466	96.23	3.99018	96.23	3.99747	96.23	3.96684	96.23	4.21689	96.23	4.24596	96.23	0
96.43	4.43618	96.43	4.16191	96.43	3.99002	96.43	3.99023	96.43	4.0051	96.43	3.96779	96.43	4.21291	96.43	4.24252	96.43	0
96.64	4.43324	96.64	4.16559	96.64	3.99053	96.64	3.98792	96.64	3.99613	96.64	3.97096	96.64	4.21753	96.64	4.23866	96.64	0
96.84	4.43486	96.84	4.16419	96.84	3.99198	96.84	3.98128	96.84	3.99688	96.84	3.9683	96.84	4.2165	96.84	4.2429	96.84	0
97.03	4.43173	97.03	4.16529	97.03	3.98947	97.03	3.98812	97.03	3.99377	97.03	3.96718	97.03	4.2104	97.03	4.24263	97.03	0
97.23	4.43268	97.23	4.16362	97.23	3.98348	97.23	3.98442	97.23	3.99246	97.23	3.96595	97.23	4.20543	97.23	4.2362	97.23	0
97.43	4.42971	97.43	4.15728	97.43	3.98808	97.43	3.98035	97.43	3.99424	97.43	3.96146	97.43	4.20798	97.43	4.23592	97.43	0
97.64	4.42936	97.64	4.15734	97.64	3.98269	97.64	3.98395	97.64	3.9892	97.64	3.96154	97.64	4.20998	97.64	4.23694	97.64	0
97.84	4.42398	97.84	4.15711	97.84	3.98354	97.84	3.97931	97.84	3.99589	97.84	3.96277	97.84	4.20793	97.84	4.23535	97.84	0
98.03	4.42618	98.03	4.15603	98.03	3.98406	98.03	3.98519	98.03	3.99284	98.03	3.95284	98.03	4.20856	98.03	4.23536	98.03	0
98.23	4.42504	98.23	4.15499	98.23	3.98237	98.23	3.98093	98.23	3.99399	98.23	3.96071	98.23	4.21148	98.23	4.23198	98.23	0
98.43	4.42832	98.43	4.15556	98.43	3.98619	98.43	3.97822	98.43	3.99029	98.43	3.96364	98.43	4.20371	98.43	4.23356	98.43	0
98.64	4.42664	98.64	4.15102	98.64	3.9824	98.64	3.98083	98.64	3.98828	98.64	3.95296	98.64	4.20459	98.64	4.23499	98.64	0
98.84	4.42337	98.84	4.15185	98.84	3.97541	98.84	3.97628	98.84	3.98649	98.84	3.95427	98.84	4.19419	98.84	4.22169	98.84	0
99.03	4.42033	99.03	4.15581	99.03	3.9742	99.03	3.97788	99.03	3.98657	99.03	3.95174	99.03	4.20197	99.03	4.22425	99.03	0
99.23	4.42086	99.23	4.15043	99.23	3.97662	99.23	3.97744	99.23	3.98412	99.23	3.95748	99.23	4.2053	99.23	4.22973	99.23	0
99.43	4.42145	99.43	4.15203	99.43	3.97491	99.43	3.97742	99.43	3.9858	99.43	3.95797	99.43	4.19741	99.43	4.22787	99.43	0
99.64	4.41679	99.64	4.15273	99.64	3.97762	99.64	3.97646	99.64	3.9819	99.64	3.9531	99.64	4.19832	99.64	4.22322	99.64	0
99.84	4.42082	99.84	4.14706	99.84	3.97761	99.84	3.97732	99.84	3.98001	99.84	3.94222	99.84	4.20174	99.84	4.21974	99.84	0
100.03	4.41522	100.03	4.14339	100.03	3.97813	100.03	3.96834	100.03	3.97775	100.03	3.95084	100.03	4.19124	100.03	4.22462	100.03	0
100.23	4.41608	100.23	4.14537	100.23	3.96641	100.23	3.97192	100.23	3.98284	100.23	3.95053	100.23	4.20059	100.23	4.2184	100.23	0
100.43	4.41552	100.43	4.14571	100.43	3.96749	100.43	3.96763	100.43	3.98052	100.43	3.95098	100.43	4.19674	100.43	4.21642	100.43	0
100.64	4.41479	100.64	4.14408	100.64	3.96933	100.64	3.96652	100.64	3.97613	100.64	3.94461	100.64	4.19596	100.64	4.22044	100.64	0
100.84	4.41225	100.84	4.1395	100.84	3.96163	100.84	3.96955	100.84	3.97724	100.84	3.93866	100.84	4.18778	100.84	4.22531	100.84	0
101.03	4.41186	101.03	4.14278	101.03	3.96761	101.03	3.96568	101.03	3.97849	101.03	3.94576	101.03	4.18963	101.03	4.21724	101.03	0
101.23	4.41157	101.23	4.13582	101.23	3.97627	101.23	3.96879	101.23	3.97603	101.23	3.94148	101.23	4.191	101.23	4.22264	101.23	0
101.43	4.40904	101.43	4.14013	101.43	3.96537	101.43	3.96105	101.43	3.97252	101.43	3.93849	101.43	4.18655	101.43	4.21839	101.43	0
101.64	4.40607	101.64	4.13791	101.64	3.96284	101.64	3.95959	101.64	3.97281	101.64	3.9444	101.64	4.18915	101.64	4.21517	101.64	0
101.84	4.41095	101.84	4.13477	101.84	3.96298	101.84	3.95949	101.84	3.97527	101.84	3.93941	101.84	4.18892	101.84	4.20715	101.84	0
102.03	4.40836	102.03	4.13427	102.03	3.95999	102.03	3.9625	102.03	3.96687	102.03	3.94404	102.03	4.186	102.03	4.21209	102.03	0
102.23	4.40865	102.23	4.13724	102.23	3.95769	102.23	3.96081	102.23	3.96944	102.23	3.94845	102.23	4.18163	102.23	4.21483	102.23	0
102.43	4.4044	102.43	4.13432	102.43	3.96399	102.43	3.95671	102.43	3.97344	102.43	3.93737	102.43	4.17994	102.43	4.21425	102.43	0
102.64	4.40453	102.64	4.1343	102.64	3.96641	102.64	3.96048	102.64	3.96709	102.64	3.93476	102.64	4.18377	102.64	4.20788	102.64	0
102.84	4.40307	102.84	4.12285	102.84	3.96617	102.84	3.95129	102.84	3.96709	102.84	3.93692	102.84	4.18227	102.84	4.21178	102.84	0
103.03	4.40467	103.03	4.13249	103.03	3.9579	103.03	3.95579	103.03	3.96856	103.03	3.93638	103.03	4.17842	103.03	4.2099	103.03	0
103.23	4.40283	103.23	4.13137	103.23	3.95997	103.23	3.95242	103.23	3.96592	103.23	3.93329	103.23	4.18171	103.23	4.2116	103.23	0
103.43	4.40238	103.43	4.12982	103.43	3.95094	103.43	3.95526	103.43	3.9662	103.43	3.93499	103.43	4.1764	103.43	4.20233	103.43	0
103.64	4.39734	103.64	4.12901	103.64	3.95588	103.64	3.95806	103.64	3.96463	103.64	3.94073	103.64	4.17886	103.64	4.21028	103.64	0
103.84	4.39783	103.84	4.12845	103.84	3.94992	103.84	3.95696	103.84	3.96035	103.84	3.93077	103.84	4.17854	103.84	4.2083	103.84	0
104.03	4.3966	104.03	4.12987	104.03	3.95434	104.03	3.95412	104.03	3.95762	104.03	3.93064	104.03	4.17833	104.03	4.19925	104.03	0
104.23	4.40035	104.23	4.12879	104.23	3.95409	104.23	3.94435	104.23	3.96271	104.23	3.92964	104.23	4.17421	104.23	4.19956	104.23	0
104.43	4.39887	104.43	4.13122	104.43	3.95595	104.43	3.94826	104.43	3.96065	104.43	3.93042	104.43	4.1779	104.43	4.21	104.43	0
104.64	4.39509	104.64	4.12127	104.64	3.94428	104.64	3.95079	104.64	3.95944	104.64	3.93021	104.64	4.17303	104.64	4.19897	104.64	0
104.84	4.39412	104.84	4.12388	104.84	3.94953	104.84	3.94756	104.84	3.95539	104.84	3.92811	104.84	4.17406	104.84	4.19951	104.84	0
105.03	4.3987	105.03	4.12434	105.03	3.9463	105.03	3.94642	105.03	3.95766	105.03	3.92245	105.03	4.16576	105.03	4.19772	105.03	0
105.23	4.39188	105.23	4.12432	105.23	3.94717	105.23	3.94767	105.23	3.95949	105.23	3.92694	105.23	4.17115	105.23	4.20029	105.23	0
105.43	4.39149	105.43	4.11718	105.43	3.94991	105.43	3.94437	105.43	3.95485	105.43	3.92695	105.43	4.16599	105.43	4.1997	105.43	0
105.64	4.39012	105.64	4.12072	105.64	3.95486	105.64	3.94469	105.64	3.95363	105.64	3.92375	105.64	4.16826	105.64	4.20133	105.64	0
105.84	4.38892	105.84	4.11987	105.84	3.94308	105.84	3.94107	105.84	3.95219	105.84	3.92342	105.84	4.16607	105.84	4.20149	105.84	0
106.03	4.39217	106.03	4.12236	106.03	3.94354	106.03	3.94184	106.03	3.95081	106.03	3.92106	106.03	4.1631	106.03	4.19847	106.03	0
106.23	4.38687	106.23	4.11941	106.23	3.94406	106.23	3.94162	106.23	3.94875	106.23	3.91777	106.23	4.16836	106.23	4.19483	106.23	0
106.43	4.38822	106.43	4.11805	106.43	3.94078	106.43	3.94218	106.43	3.95087	106.43	3.91644	106.43	4.16761	106.43	4.19279	106.43	0
106.64	4.3846	106.64	4.11193	106.64	3.93953	106.64	3.93628	106.64	3.95493	106.64	3.92007	106.64	4.16203	106.64	4.19951	106.64	0
106.84	4.38408	106.84	4.11204	106.84	3.94502	106.84	3.93517	106.84	3.94657	106.84	3.91819	106.84	4.15906	106.84	4.19635	106.84	0
107.03	4.38064	107.03	4.11342	107.03	3.94511	107.03	3.93743	107.03	3.94378	107.03	3.91953	107.03	4.16114	107.03	4.18974	107.03	0
107.23	4.38843	107.23	4.11219	107.23	3.93779	107.23	3.94063	107.23	3.94384	107.23	3.9151	107.23	4.16103	107.23	4.19058	107.23	0
107.43	4.38114	107.43	4.10908	107.43	3.93928	107.43	3.94036	107.43	3.94668	107.43	3.91711	107.43	4.16198	107.43	4.18995	107.43	0
107.64	4.38044	107.64	4.11224	107.64	3.94112	107.64	3.93816	107.64	3.94424	107.64	3.91599	107.64	4.16354	107.64	4.18455	107.64	0
107.84	4.3852	107.84	4.11283	107.84	3.93083	107.84	3.93942	107.84	3.94636	107.84	3.91309	107.84	4.15647	107.84	4.18578	107.84	0
108.03	4.38238	108.03	4.1095	108.03	3.92906	108.03	3.93022	108.03	3.94494	108.03	3.91388	108.03	4.15412	108.03	4.18639	108.03	0
108.23	4.37691	108.23	4.11109	108.23	3.93611	108.23	3.92974	108.23	3.94143	108.23	3.90888	108.23	4.15443	108.23	4.19158	108.23	0
108.44	4.3761	108.44	4.09954	108.44	3.93151	108.44	3.93284	108.44	3.93987	108.44	3.91275	108.44	4.15601	108.44	4.17978	108.44	0
108.64	4.37482	108.64	4.10742	108.64	3.93959	108.64	3.93452	108.64	3.9405	108.64	3.91054	108.64	4.15557	108.64	4.18177	108.64	0
108.84	4.37508	108.84	4.10412	108.84	3.93932	108.84	3.92938	108.84	3.94413	108.84	3.91094	108.84	4.15175	108.84	4.18614	108.84	0
109.03	4.37538	109.03	4.10709	109.03	3.93013	109.03	3.92851	109.03	3.93856	109.03	3.91083	109.03	4.15322	109.03	4.18109	109.03	0
109.23	4.37488	109.23	4.10385	109.23	3.92743	109.23	3.92313	109.23	3.93074	109.23	3.90493	109.23	4.15163	109.23	4.17794	109.23	0
109.44	4.37314	109.44	4.1009	109.44	3.92667	109.44	3.9286	109.44	3.93919	109.44	3.90272	109.44	4.15451	109.44	4.1861	109.44	0
109.64	4.37397	109.64	4.09755	109.64	3.9228	109.64	3.93141	109.64	3.93344	109.64	3.90177	109.64	4.15159	109.64	4.18398	109.64	0
109.84	4.37114	109.84	4.10299	109.84	3.92207	109.84	3.92298	109.84	3.93063	109.84	3.90923	109.84	4.1486	109.84	4.18082	109.84	0
110.03	4.37126	110.03	4.10221	110.03	3.92334	110.03	3.92325	110.03	3.93027	110.03	3.90592	110.03	4.15146	110.03	4.17791	110.03	0
110.23	4.36707	110.23	4.09607	110.23	3.92829	110.23	3.92564	110.23	3.93868	110.23	3.90505	110.23	4.14543	110.23	4.17993	110.23	0
110.44	4.36615	110.44	4.1012	110.44	3.92639	110.44	3.92481	110.44	3.93429	110.44	3.9068	110.44	4.14417	110.44	4.1805	110.44	0
110.64	4.36982	110.64	4.10234	110.64	3.92197	110.64	3.91929	110.64	3.93263	110.64	3.90587	110.64	4.14972	110.64	4.17439	110.64	0
110.84	4.36747	110.84	4.1017	110.84	3.91071	110.84	3.92445	110.84	3.93391	110.84	3.90238	110.84	4.14488	110.84	4.17415	110.84	0
111.03	4.36739	111.03	4.09409	111.03	3.91658	111.03	3.91843	111.03	3.93266	111.03	3.9023	111.03	4.14626	111.03	4.18283	111.03	0
111.23	4.36793	111.23	4.09397	111.23	3.92784	111.23	3.91815	111.23	3.93103	111.23	3.9016	111.23	4.14456	111.23	4.17068	111.23	0
111.44	4.36597	111.44	4.09033	111.44	3.9241	111.44	3.91708	111.44	3.92472	111.44	3.9008	111.44	4.147	111.44	4.17096	111.44	0
111.64	4.36849	111.64	4.09607	111.64	3.92342	111.64	3.91738	111.64	3.93188	111.64	3.89463	111.64	4.14671	111.64	4.17309	111.64	0
111.84	4.36321	111.84	4.08843	111.84	3.92357	111.84	3.92272	111.84	3.92743	111.84	3.90048	111.84	4.1388	111.84	4.17394	111.84	0
112.03	4.36168	112.03	4.09344	112.03	3.91857	112.03	3.91358	112.03	3.92604	112.03	3.89845	112.03	4.13828	112.03	4.16861	112.03	0
112.23	4.36741	112.23	4.09312	112.23	3.90876	112.23	3.92196	112.23	3.93072	112.23	3.89325	112.23	4.14644	112.23	4.16366	112.23	0
112.44	4.36218	112.44	4.09141	112.44	3.91534	112.44	3.91549	112.44	3.93108	112.44	3.89873	112.44	4.14081	112.44	4.17149	112.44	0
112.64	4.35697	112.64	4.09194	112.64	3.91571	112.64	3.9133	112.64	3.921	112.64	3.89863	112.64	4.13832	112.64	4.17036	112.64	0
112.84	4.36071	112.84	4.09051	112.84	3.91505	112.84	3.91019	112.84	3.92551	112.84	3.89289	112.84	4.14001	112.84	4.16539	112.84	0
113.03	4.36093	113.03	4.08935	113.03	3.91523	113.03	3.91029	113.03	3.9272	113.03	3.89206	113.03	4.13263	113.03	4.16427	113.03	0
113.23	4.35733	113.23	4.08631	113.23	3.91856	113.23	3.91825	113.23	3.92181	113.23	3.89158	113.23	4.13438	113.23	4.16399	113.23	0
113.44	4.35489	113.44	4.08324	113.44	3.90951	113.44	3.91215	113.44	3.91764	113.44	3.88848	113.44	4.13811	113.44	4.16698	113.44	0
113.64	4.35613	113.64	4.08483	113.64	3.90849	113.64	3.91127	113.64	3.91786	113.64	3.88902	113.64	4.13379	113.64	4.16105	113.64	0
113.84	4.35259	113.84	4.0858	113.84	3.90953	113.84	3.90281	113.84	3.9234	113.84	3.88858	113.84	4.13225	113.84	4.16	113.84	0
114.03	4.35666	114.03	4.08121	114.03	3.91328	114.03	3.90435	114.03	3.91762	114.03	3.8896	114.03	4.13476	114.03	4.16781	114.03	0
114.23	4.35147	114.23	4.08723	114.23	3.91113	114.23	3.90474	114.23	3.91707	114.23	3.89067	114.23	4.13228	114.23	4.16099	114.23	0
114.44	4.35032	114.44	4.08563	114.44	3.91469	114.44	3.90514	114.44	3.91809	114.44	3.89055	114.44	4.12976	114.44	4.15948	114.44	0
114.64	4.35246	114.64	4.08447	114.64	3.90905	114.64	3.90635	114.64	3.91549	114.64	3.88539	114.64	4.13466	114.64	4.1625	114.64	0
114.84	4.34829	114.84	4.08086	114.84	3.90751	114.84	3.9021	114.84	3.91944	114.84	3.88478	114.84	4.12503	114.84	4.16076	114.84	0
115.03	4.35188	115.03	4.08005	115.03	3.90177	115.03	3.90102	115.03	3.91394	115.03	3.88322	115.03	4.13057	115.03	4.15902	115.03	0
115.23	4.35237	115.23	4.0772	115.23	3.90451	115.23	3.90021	115.23	3.91889	115.23	3.88535	115.23	4.12502	115.23	4.15698	115.23	0
115.44	4.35089	115.44	4.07606	115.44	3.90123	115.44	3.90127	115.44	3.9125	115.44	3.88681	115.44	4.12572	115.44	4.15918	115.44	0
115.64	4.35036	115.64	4.07563	115.64	3.90502	115.64	3.90616	115.64	3.91444	115.64	3.88305	115.64	4.12549	115.64	4.15927	115.64	0
115.84	4.34719	115.84	4.07876	115.84	3.90336	115.84	3.90137	115.84	3.91182	115.84	3.88658	115.84	4.12856	115.84	4.15069	115.84	0
116.03	4.34775	116.03	4.07743	116.03	3.8998	116.03	3.9057	116.03	3.91302	116.03	3.87672	116.03	4.12621	116.03	4.15204	116.03	0
116.23	4.34886	116.23	4.07314	116.23	3.90461	116.23	3.90091	116.23	3.90506	116.23	3.88315	116.23	4.11962	116.23	4.15515	116.23	0
116.44	4.34683	116.44	4.07016	116.44	3.89788	116.44	3.89575	116.44	3.90639	116.44	3.88199	116.44	4.11968	116.44	4.15305	116.44	0
116.64	4.34527	116.64	4.07704	116.64	3.8952	116.64	3.89455	116.64	3.91008	116.64	3.87637	116.64	4.12536	116.64	4.1498	116.64	0
116.84	4.34616	116.84	4.07238	116.84	3.90514	116.84	3.89205	116.84	3.91054	116.84	3.88054	116.84	4.12107	116.84	4.15564	116.84	0
117.03	4.33886	117.03	4.07254	117.03	3.89494	117.03	3.89604	117.03	3.90738	117.03	3.87732	117.03	4.11801	117.03	4.1525	117.03	0
117.23	4.33964	117.23	4.07444	117.23	3.89904	117.23	3.89865	117.23	3.90194	117.23	3.87996	117.23	4.11934	117.23	4.14794	117.23	0
117.44	4.34001	117.44	4.06897	117.44	3.9009	117.44	3.89111	117.44	3.91062	117.44	3.87591	117.44	4.11632	117.44	4.14147	117.44	0
117.64	4.33988	117.64	4.07033	117.64	3.90003	117.64	3.88959	117.64	3.9014	117.64	3.87648	117.64	4.11854	117.64	4.15329	117.64	0
117.84	4.34066	117.84	4.0672	117.84	3.89486	117.84	3.89317	117.84	3.90375	117.84	3.87239	117.84	4.11616	117.84	4.14527	117.84	0
118.03	4.33678	118.03	4.06733	118.03	3.89234	118.03	3.88753	118.03	3.90625	118.03	3.87448	118.03	4.11626	118.03	4.14756	118.03	0
118.23	4.3378	118.23	4.06664	118.23	3.89242	118.23	3.89576	118.23	3.90009	118.23	3.86943	118.23	4.12072	118.23	4.14704	118.23	0
118.44	4.3333	118.44	4.06963	118.44	3.88638	118.44	3.89623	118.44	3.89847	118.44	3.87403	118.44	4.11937	118.44	4.14903	118.44	0
118.64	4.33513	118.64	4.06229	118.64	3.89227	118.64	3.88514	118.64	3.89824	118.64	3.87329	118.64	4.11162	118.64	4.14825	118.64	0
118.84	4.33985	118.84	4.06496	118.84	3.89539	118.84	3.88673	118.84	3.90057	118.84	3.86933	118.84	4.11438	118.84	4.13891	118.84	0
119.03	4.33293	119.03	4.06171	119.03	3.88936	119.03	3.888	119.03	3.89949	119.03	3.86888	119.03	4.11324	119.03	4.1442	119.03	0
119.23	4.33357	119.23	4.06862	119.23	3.89177	119.23	3.88917	119.23	3.89958	119.23	3.86732	119.23	4.1142	119.23	4.14662	119.23	0
119.44	4.33401	119.44	4.05999	119.44	3.89453	119.44	3.88833	119.44	3.9	119.44	3.86866	119.44	4.11598	119.44	4.14054	119.44	0
119.64	4.33607	119.64	4.06124	119.64	3.88621	119.64	3.8844	119.64	3.9	119.64	3.86635	119.64	4.11212	119.64	4.14218	119.64	0
119.84	4.33372	119.84	4.06427	119.84	3.88552	119.84	3.88453	119.84	3.89864	119.84	3.86988	119.84	4.10807	119.84	4.1436	119.84	0
120.03	4.33097	120.03	4.06352	120.03	3.88886	120.03	3.88307	120.03	3.89845	120.03	3.8631	120.03	4.10231	120.03	4.14346	120.03	0
120.23	4.32599	120.23	4.05775	120.23	3.88772	120.23	3.88312	120.23	3.89549	120.23	3.86541	120.23	4.10881	120.23	4.13905	120.23	0
120.44	4.33175	120.44	4.06282	120.44	3.88678	120.44	3.89032	120.44	3.89218	120.44	3.86137	120.44	4.10897	120.44	4.13593	120.44	0
120.64	4.3245	120.64	4.0566	120.64	3.89114	120.64	3.884	120.64	3.89285	120.64	3.86838	120.64	4.11475	120.64	4.13973	120.64	0
120.84	4.32817	120.84	4.05663	120.84	3.88791	120.84	3.87914	120.84	3.8973	120.84	3.86193	120.84	4.10693	120.84	4.1377	120.84	0
121.03	4.32658	121.03	4.05386	121.03	3.87837	121.03	3.88388	121.03	3.8904	121.03	3.86153	121.03	4.10637	121.03	4.13239	121.03	0
121.23	4.32376	121.23	4.0548	121.23	3.88363	121.23	3.87946	121.23	3.88984	121.23	3.86686	121.23	4.10088	121.23	4.13912	121.23	0
121.44	4.32739	121.44	4.05391	121.44	3.88223	121.44	3.8802	121.44	3.88565	121.44	3.8559	121.44	4.10395	121.44	4.13713	121.44	0
121.64	4.32713	121.64	4.05763	121.64	3.87787	121.64	3.88068	121.64	3.89201	121.64	3.8597	121.64	4.10426	121.64	4.13194	121.64	0
121.84	4.32421	121.84	4.05499	121.84	3.88616	121.84	3.8766	121.84	3.89292	121.84	3.86071	121.84	4.09756	121.84	4.13008	121.84	0
122.03	4.32576	122.03	4.05208	122.03	3.89075	122.03	3.87854	122.03	3.89022	122.03	3.85812	122.03	4.10641	122.03	4.13202	122.03	0
122.23	4.32298	122.23	4.04839	122.23	3.87915	122.23	3.87693	122.23	3.88686	122.23	3.85806	122.23	4.10177	122.23	4.13227	122.23	0
122.44	4.32433	122.44	4.05392	122.44	3.87726	122.44	3.87277	122.44	3.88614	122.44	3.8597	122.44	4.10468	122.44	4.12789	122.44	0
122.64	4.32067	122.64	4.05118	122.64	3.87896	122.64	3.87414	122.64	3.8821	122.64	3.85605	122.64	4.10251	122.64	4.12923	122.64	0
122.84	4.32443	122.84	4.04865	122.84	3.87223	122.84	3.87446	122.84	3.88398	122.84	3.85504	122.84	4.09874	122.84	4.13038	122.84	0
123.03	4.32172	123.03	4.05243	123.03	3.87729	123.03	3.87743	123.03	3.88381	123.03	3.85648	123.03	4.1039	123.03	4.12934	123.03	0
123.23	4.3212	123.23	4.05066	123.23	3.87967	123.23	3.8765	123.23	3.88622	123.23	3.85293	123.23	4.10032	123.23	4.12594	123.23	0
123.44	4.32409	123.44	4.05147	123.44	3.88086	123.44	3.87269	123.44	3.88242	123.44	3.85116	123.44	4.10038	123.44	4.12423	123.44	0
123.64	4.31709	123.64	4.04972	123.64	3.87523	123.64	3.87098	123.64	3.88334	123.64	3.85697	123.64	4.09774	123.64	4.13216	123.64	0
123.84	4.31636	123.84	4.04884	123.84	3.87781	123.84	3.8721	123.84	3.88513	123.84	3.84838	123.84	4.0941	123.84	4.1242	123.84	0
124.03	4.31338	124.03	4.04707	124.03	3.87188	124.03	3.86873	124.03	3.88013	124.03	3.85469	124.03	4.09728	124.03	4.12897	124.03	0
124.23	4.31834	124.23	4.04968	124.23	3.86618	124.23	3.87346	124.23	3.88083	124.23	3.85278	124.23	4.09676	124.23	4.1274	124.23	0
124.44	4.31883	124.44	4.04774	124.44	3.87373	124.44	3.87008	124.44	3.8767	124.44	3.85596	124.44	4.09133	124.44	4.12183	124.44	0
124.64	4.31277	124.64	4.04666	124.64	3.87238	124.64	3.86907	124.64	3.87792	124.64	3.85511	124.64	4.09544	124.64	4.11911	124.64	0
124.84	4.31387	124.84	4.04546	124.84	3.8697	124.84	3.86843	124.84	3.87976	124.84	3.84429	124.84	4.08749	124.84	4.12049	124.84	0
125.03	4.31119	125.03	4.04506	125.03	3.87415	125.03	3.86323	125.03	3.88025	125.03	3.85309	125.03	4.09247	125.03	4.12825	125.03	0
125.23	4.30927	125.23	4.04508	125.23	3.87435	125.23	3.86436	125.23	3.87662	125.23	3.84959	125.23	4.08926	125.23	4.12333	125.23	0
125.44	4.31269	125.44	4.04285	125.44	3.86483	125.44	3.86717	125.44	3.87776	125.44	3.84959	125.44	4.08572	125.44	4.11676	125.44	0
125.64	4.31427	125.64	4.03864	125.64	3.86611	125.64	3.86088	125.64	3.87232	125.64	3.84519	125.64	4.09043	125.64	4.11895	125.64	0
125.84	4.31079	125.84	4.0332	125.84	3.86604	125.84	3.86479	125.84	3.87563	125.84	3.84846	125.84	4.09441	125.84	4.11901	125.84	0
126.03	4.30804	126.03	4.04057	126.03	3.86524	126.03	3.86287	126.03	3.87322	126.03	3.84958	126.03	4.09517	126.03	4.11504	126.03	0
126.23	4.30833	126.23	4.03998	126.23	3.86556	126.23	3.86213	126.23	3.87361	126.23	3.84871	126.23	4.08488	126.23	4.11868	126.23	0
126.44	4.30902	126.44	4.03494	126.44	3.87442	126.44	3.86339	126.44	3.87237	126.44	3.84351	126.44	4.09018	126.44	4.11846	126.44	0
126.64	4.30779	126.64	4.03447	126.64	3.86876	126.64	3.86403	126.64	3.87301	126.64	3.84306	126.64	4.08463	126.64	4.11842	126.64	0
126.84	4.31082	126.84	4.03633	126.84	3.86278	126.84	3.85667	126.84	3.87196	126.84	3.84198	126.84	4.0812	126.84	4.11161	126.84	0
127.03	4.30411	127.03	4.0411	127.03	3.8596	127.03	3.8591	127.03	3.86943	127.03	3.8418	127.03	4.08805	127.03	4.11285	127.03	0
127.23	4.30752	127.23	4.03296	127.23	3.85845	127.23	3.86094	127.23	3.8693	127.23	3.84414	127.23	4.0784	127.23	4.11632	127.23	0
127.44	4.30807	127.44	4.03372	127.44	3.85908	127.44	3.85891	127.44	3.8705	127.44	3.83975	127.44	4.08542	127.44	4.11396	127.44	0
127.64	4.29948	127.64	4.0348	127.64	3.86682	127.64	3.85768	127.64	3.87038	127.64	3.83826	127.64	4.08363	127.64	4.11047	127.64	0
127.84	4.30511	127.84	4.02953	127.84	3.8643	127.84	3.8571	127.84	3.8715	127.84	3.84368	127.84	4.08378	127.84	4.1107	127.84	0
128.03	4.30214	128.03	4.03933	128.03	3.86137	128.03	3.85622	128.03	3.86603	128.03	3.83728	128.03	4.07659	128.03	4.1162	128.03	0
128.23	4.30319	128.23	4.03619	128.23	3.85978	128.23	3.8502	128.23	3.86449	128.23	3.84206	128.23	4.08205	128.23	4.10597	128.23	0
128.44	4.30342	128.44	4.02844	128.44	3.85825	128.44	3.85516	128.44	3.86543	128.44	3.83508	128.44	4.08136	128.44	4.10898	128.44	0
128.64	4.30032	128.64	4.03199	128.64	3.85215	128.64	3.85955	128.64	3.86875	128.64	3.83533	128.64	4.07908	128.64	4.10696	128.64	0
128.84	4.30367	128.84	4.03037	128.84	3.85249	128.84	3.85891	128.84	3.86681	128.84	3.8352	128.84	4.08281	128.84	4.11164	128.84	0
129.03	4.30308	129.03	4.03063	129.03	3.86245	129.03	3.85936	129.03	3.86605	129.03	3.83757	129.03	4.08036	129.03	4.10788	129.03	0
129.23	4.2976	129.23	4.02935	129.23	3.86076	129.23	3.85216	129.23	3.86241	129.23	3.82993	129.23	4.07693	129.23	4.10583	129.23	0
129.44	4.29928	129.44	4.02601	129.44	3.85861	129.44	3.85016	129.44	3.86256	129.44	3.83549	129.44	4.07446	129.44	4.1127	129.44	0
129.64	4.29965	129.64	4.02503	129.64	3.85807	129.64	3.85473	129.64	3.864	129.64	3.83356	129.64	4.08161	129.64	4.10841	129.64	0
129.84	4.2985	129.84	4.0326	129.84	3.85067	129.84	3.85379	129.84	3.86115	129.84	3.83344	129.84	4.07889	129.84	4.10219	129.84	0
130.04	4.93951	130.04	4.20688	130.04	4.02141	130.04	3.9165	130.04	3.89627	130.04	3.83516	130.04	4.00497	130.04	4.06834	130.04	0
130.24	5.2237	130.24	4.36785	130.24	4.11364	130.24	3.93833	130.24	3.90318	130.24	3.83456	130.24	4.00602	130.24	4.06108	130.24	0
130.45	5.39924	130.45	4.50059	130.45	4.20137	130.45	3.97734	130.45	3.91939	130.45	3.84173	130.45	4.01347	130.45	4.05748	130.45	0
130.65	5.51518	130.65	4.60888	130.65	4.28482	130.65	4.00608	130.65	3.93596	130.65	3.84799	130.65	4.01593	130.65	4.05952	130.65	0
130.85	5.59445	130.85	4.70197	130.85	4.36325	130.85	4.03709	130.85	3.9563	130.85	3.86268	130.85	4.0214	130.85	4.05619	130.85	0
131.06	5.65541	131.06	4.78697	131.06	4.43584	131.06	4.07682	131.06	3.97176	131.06	3.86939	131.06	4.0195	131.06	4.06046	131.06	0
131.24	5.70029	131.24	4.84588	131.24	4.49669	131.24	4.11217	131.24	3.9814	131.24	3.88401	131.24	4.02181	131.24	4.05572	131.24	0
131.45	5.73517	131.45	4.90228	131.45	4.55789	131.45	4.13526	131.45	4.00034	131.45	3.8869	131.45	4.02358	131.45	4.05967	131.45	0
131.65	5.76804	131.65	4.94849	131.65	4.60892	131.65	4.16535	131.65	4.0192	131.65	3.89506	131.65	4.02992	131.65	4.05868	131.65	0
131.85	5.78745	131.85	4.98598	131.85	4.6528	131.85	4.19408	131.85	4.02951	131.85	3.91525	131.85	4.03442	131.85	4.05658	131.85	0
132.06	5.81222	132.06	5.02116	132.06	4.69164	132.06	4.2214	132.06	4.04156	132.06	3.91917	132.06	4.03679	132.06	4.05653	132.06	0
132.24	5.83067	132.24	5.05054	132.24	4.72602	132.24	4.24512	132.24	4.06179	132.24	3.92339	132.24	4.04136	132.24	4.05592	132.24	0
132.45	5.84526	132.45	5.07439	132.45	4.75867	132.45	4.2835	132.45	4.07624	132.45	3.93817	132.45	4.04639	132.45	4.06027	132.45	0
132.65	5.8627	132.65	5.09507	132.65	4.79714	132.65	4.31151	132.65	4.08621	132.65	3.94061	132.65	4.04487	132.65	4.05386	132.65	0
132.85	5.87183	132.85	5.11936	132.85	4.81624	132.85	4.33662	132.85	4.10446	132.85	3.95356	132.85	4.0562	132.85	4.05305	132.85	0
133.06	5.88589	133.06	5.13743	133.06	4.84815	133.06	4.36236	133.06	4.11615	133.06	3.96699	133.06	4.05865	133.06	4.0565	133.06	0
133.24	5.8918	133.24	5.14736	133.24	4.86748	133.24	4.38246	133.24	4.13117	133.24	3.97071	133.24	4.05228	133.24	4.0558	133.24	0
133.45	5.89489	133.45	5.16627	133.45	4.88333	133.45	4.40406	133.45	4.14495	133.45	3.98561	133.45	4.06419	133.45	4.05124	133.45	0
133.65	5.90922	133.65	5.17708	133.65	4.89842	133.65	4.42699	133.65	4.15852	133.65	3.99131	133.65	4.06858	133.65	4.05182	133.65	0
133.85	5.91496	133.85	5.19268	133.85	4.92186	133.85	4.45299	133.85	4.17574	133.85	3.9916	133.85	4.06402	133.85	4.05058	133.85	0
134.06	5.92031	134.06	5.19943	134.06	4.93027	134.06	4.47574	134.06	4.18576	134.06	4.00463	134.06	4.07265	134.06	4.0523	134.06	0
134.24	5.92207	134.24	5.20634	134.24	4.94853	134.24	4.49601	134.24	4.20052	134.24	4.01866	134.24	4.07672	134.24	4.04822	134.24	0
134.45	5.93412	134.45	5.2162	134.45	4.96666	134.45	4.51497	134.45	4.21686	134.45	4.02682	134.45	4.0795	134.45	4.05096	134.45	0
134.65	5.93802	134.65	5.2263	134.65	4.97885	134.65	4.52393	134.65	4.22593	134.65	4.0371	134.65	4.08283	134.65	4.0458	134.65	0
134.85	5.94307	134.85	5.23784	134.85	4.97874	134.85	4.54163	134.85	4.23731	134.85	4.03852	134.85	4.08632	134.85	4.04464	134.85	0
135.06	5.94393	135.06	5.24064	135.06	4.99941	135.06	4.56879	135.06	4.25235	135.06	4.04731	135.06	4.08731	135.06	4.04616	135.06	0
135.24	5.95066	135.24	5.24756	135.24	5.00476	135.24	4.58359	135.24	4.26657	135.24	4.05825	135.24	4.08822	135.24	4.04255	135.24	0
135.45	5.95838	135.45	5.24987	135.45	5.0106	135.45	4.59789	135.45	4.27551	135.45	4.07084	135.45	4.09778	135.45	4.04471	135.45	0
135.65	5.95967	135.65	5.26749	135.65	5.02304	135.65	4.61707	135.65	4.28731	135.65	4.08039	135.65	4.10151	135.65	4.03919	135.65	0
135.85	5.96105	135.85	5.26429	135.85	5.03724	135.85	4.63067	135.85	4.30203	135.85	4.08485	135.85	4.10518	135.85	4.04008	135.85	0
136.06	5.96999	136.06	5.27155	136.06	5.03729	136.06	4.63926	136.06	4.3119	136.06	4.09263	136.06	4.10658	136.06	4.04307	136.06	0
136.24	5.96741	136.24	5.27751	136.24	5.04616	136.24	4.65726	136.24	4.32361	136.24	4.10098	136.24	4.10621	136.24	4.04506	136.24	0
136.45	5.9717	136.45	5.27821	136.45	5.05485	136.45	4.67352	136.45	4.33663	136.45	4.10554	136.45	4.10838	136.45	4.0423	136.45	0
136.65	5.97561	136.65	5.28726	136.65	5.0561	136.65	4.6858	136.65	4.34748	136.65	4.1154	136.65	4.1132	136.65	4.04154	136.65	0
136.85	5.97418	136.85	5.28967	136.85	5.06013	136.85	4.69921	136.85	4.3582	136.85	4.13045	136.85	4.1179	136.85	4.03799	136.85	0
137.06	5.98286	137.06	5.29177	137.06	5.06955	137.06	4.70456	137.06	4.36289	137.06	4.13406	137.06	4.11567	137.06	4.04316	137.06	0
137.24	5.98019	137.24	5.29342	137.24	5.07592	137.24	4.71943	137.24	4.37795	137.24	4.13779	137.24	4.1242	137.24	4.03919	137.24	0
137.45	5.98705	137.45	5.29865	137.45	5.0779	137.45	4.72397	137.45	4.387	137.45	4.14563	137.45	4.12446	137.45	4.03728	137.45	0
137.65	5.98664	137.65	5.30542	137.65	5.09133	137.65	4.74115	137.65	4.39553	137.65	4.15308	137.65	4.12667	137.65	4.03545	137.65	0
137.85	5.98895	137.85	5.30946	137.85	5.09298	137.85	4.75033	137.85	4.40707	137.85	4.16076	137.85	4.14048	137.85	4.03648	137.85	0
138.06	5.99249	138.06	5.3121	138.06	5.08824	138.06	4.76249	138.06	4.41714	138.06	4.17022	138.06	4.13423	138.06	4.03825	138.06	0
138.24	5.99299	138.24	5.3113	138.24	5.09405	138.24	4.77006	138.24	4.42572	138.24	4.18054	138.24	4.14311	138.24	4.03709	138.24	0
138.45	5.99634	138.45	5.31357	138.45	5.0959	138.45	4.77635	138.45	4.43466	138.45	4.18668	138.45	4.14411	138.45	4.03397	138.45	0
138.65	5.99656	138.65	5.31609	138.65	5.10142	138.65	4.78142	138.65	4.44661	138.65	4.18936	138.65	4.14278	138.65	4.03296	138.65	0
138.85	5.9957	138.85	5.32006	138.85	5.10985	138.85	4.79357	138.85	4.45347	138.85	4.20245	138.85	4.14337	138.85	4.03586	138.85	0
139.06	6.00012	139.06	5.3278	139.06	5.11636	139.06	4.79646	139.06	4.46642	139.06	4.20678	139.06	4.14889	139.06	4.03578	139.06	0
139.24	6.00588	139.24	5.32446	139.24	5.11465	139.24	4.80966	139.24	4.46746	139.24	4.21514	139.24	4.15745	139.24	4.03484	139.24	0
139.45	6.00488	139.45	5.32893	139.45	5.11915	139.45	4.81794	139.45	4.48178	139.45	4.22699	139.45	4.15909	139.45	4.03005	139.45	0
139.65	6.00795	139.65	5.33413	139.65	5.1198	139.65	4.82271	139.65	4.4908	139.65	4.22291	139.65	4.16176	139.65	4.03226	139.65	0
139.85	6.008	139.85	5.33133	139.85	5.12042	139.85	4.83342	139.85	4.49549	139.85	4.23294	139.85	4.16431	139.85	4.03426	139.85	0
140.06	6.00627	140.06	5.33669	140.06	5.12445	140.06	4.83672	140.06	4.50496	140.06	4.23986	140.06	4.16577	140.06	4.03036	140.06	0
140.24	6.00754	140.24	5.33832	140.24	5.13059	140.24	4.84214	140.24	4.51356	140.24	4.24856	140.24	4.16614	140.24	4.0307	140.24	0
140.45	6.01238	140.45	5.33972	140.45	5.13463	140.45	4.8452	140.45	4.51663	140.45	4.25078	140.45	4.17563	140.45	4.03664	140.45	0
140.65	6.0141	140.65	5.34734	140.65	5.13495	140.65	4.85503	140.65	4.52535	140.65	4.2615	140.65	4.17641	140.65	4.03248	140.65	0
140.85	6.01465	140.85	5.33921	140.85	5.14266	140.85	4.86039	140.85	4.53642	140.85	4.26352	140.85	4.17461	140.85	4.02565	140.85	0
141.06	6.01894	141.06	5.34749	141.06	5.13423	141.06	4.86484	141.06	4.54426	141.06	4.2713	141.06	4.18595	141.06	4.03277	141.06	0
141.24	6.01732	141.24	5.34724	141.24	5.13255	141.24	4.8728	141.24	4.55134	141.24	4.27474	141.24	4.18211	141.24	4.02703	141.24	0
141.45	6.01579	141.45	5.34868	141.45	5.14445	141.45	4.8697	141.45	4.55333	141.45	4.28251	141.45	4.18505	141.45	4.02506	141.45	0
141.65	6.01904	141.65	5.35068	141.65	5.14707	141.65	4.8787	141.65	4.56245	141.65	4.28713	141.65	4.19433	141.65	4.03016	141.65	0
141.85	6.02098	141.85	5.35339	141.85	5.15188	141.85	4.89037	141.85	4.57075	141.85	4.29637	141.85	4.19248	141.85	4.03208	141.85	0
142.06	6.02348	142.06	5.35521	142.06	5.15169	142.06	4.88764	142.06	4.57278	142.06	4.30025	142.06	4.19	142.06	4.02617	142.06	0
142.24	6.02406	142.24	5.35409	142.24	5.14921	142.24	4.88741	142.24	4.58173	142.24	4.31114	142.24	4.20354	142.24	4.02553	142.24	0
142.45	6.01964	142.45	5.35419	142.45	5.13999	142.45	4.88761	142.45	4.58755	142.45	4.3138	142.45	4.20495	142.45	4.02343	142.45	0
142.65	6.02511	142.65	5.35788	142.65	5.14827	142.65	4.8978	142.65	4.59266	142.65	4.31608	142.65	4.20506	142.65	4.02167	142.65	0
142.85	6.02588	142.85	5.35445	142.85	5.162	142.85	4.89825	142.85	4.60121	142.85	4.32325	142.85	4.21067	142.85	4.02492	142.85	0
143.06	6.02606	143.06	5.35935	143.06	5.15622	143.06	4.90712	143.06	4.61004	143.06	4.32798	143.06	4.21216	143.06	4.02212	143.06	0
143.24	6.02348	143.24	5.36198	143.24	5.1596	143.24	4.91371	143.24	4.60907	143.24	4.33262	143.24	4.20985	143.24	4.02172	143.24	0
143.45	6.02712	143.45	5.36187	143.45	5.16824	143.45	4.91712	143.45	4.6113	143.45	4.33804	143.45	4.21342	143.45	4.02105	143.45	0
143.65	6.02792	143.65	5.36325	143.65	5.1558	143.65	4.91175	143.65	4.62008	143.65	4.34831	143.65	4.22309	143.65	4.02173	143.65	0
143.85	6.03073	143.85	5.35982	143.85	5.16168	143.85	4.92126	143.85	4.63036	143.85	4.35432	143.85	4.22407	143.85	4.01711	143.85	0
144.06	6.03015	144.06	5.35861	144.06	5.16219	144.06	4.92086	144.06	4.63138	144.06	4.35991	144.06	4.22534	144.06	4.02373	144.06	0
144.24	6.03204	144.24	5.36567	144.24	5.1652	144.24	4.92244	144.24	4.638	144.24	4.36082	144.24	4.2254	144.24	4.02078	144.24	0
144.45	6.0323	144.45	5.36631	144.45	5.16386	144.45	4.93209	144.45	4.64299	144.45	4.36616	144.45	4.22701	144.45	4.01874	144.45	0
144.65	6.03196	144.65	5.36928	144.65	5.1698	144.65	4.93618	144.65	4.64996	144.65	4.37461	144.65	4.22958	144.65	4.01291	144.65	0
144.85	6.03574	144.85	5.36804	144.85	5.16708	144.85	4.93479	144.85	4.65234	144.85	4.37477	144.85	4.2363	144.85	4.01677	144.85	0
145.06	6.03351	145.06	5.37058	145.06	5.16948	145.06	4.94334	145.06	4.65621	145.06	4.38716	145.06	4.23903	145.06	4.01349	145.06	0
145.24	6.03916	145.24	5.36695	145.24	5.17339	145.24	4.93819	145.24	4.6646	145.24	4.38671	145.24	4.2366	145.24	4.01681	145.24	0
145.45	6.03851	145.45	5.37108	145.45	5.16859	145.45	4.94026	145.45	4.65813	145.45	4.38778	145.45	4.24673	145.45	4.02049	145.45	0
145.65	6.0386	145.65	5.37554	145.65	5.16639	145.65	4.94653	145.65	4.67177	145.65	4.39991	145.65	4.2419	145.65	4.01964	145.65	0
145.85	6.0343	145.85	5.36821	145.85	5.16939	145.85	4.94768	145.85	4.67324	145.85	4.39909	145.85	4.24066	145.85	4.01677	145.85	0
146.06	6.03771	146.06	5.37541	146.06	5.17643	146.06	4.94873	146.06	4.67283	146.06	4.40514	146.06	4.25081	146.06	4.0138	146.06	0
146.24	6.04239	146.24	5.37264	146.24	5.17228	146.24	4.95308	146.24	4.68201	146.24	4.40825	146.24	4.25545	146.24	4.01635	146.24	0
146.45	6.03826	146.45	5.37814	146.45	5.17637	146.45	4.95424	146.45	4.68844	146.45	4.41573	146.45	4.25602	146.45	4.01397	146.45	0
146.65	6.03826	146.65	5.37305	146.65	5.17489	146.65	4.95307	146.65	4.6926	146.65	4.41638	146.65	4.25608	146.65	4.01254	146.65	0
146.85	6.03737	146.85	5.37616	146.85	5.17096	146.85	4.95606	146.85	4.69539	146.85	4.41892	146.85	4.25843	146.85	4.01231	146.85	0
147.06	6.04106	147.06	5.36973	147.06	5.1744	147.06	4.95753	147.06	4.69588	147.06	4.42308	147.06	4.25748	147.06	4.01534	147.06	0
147.24	6.04019	147.24	5.37417	147.24	5.17992	147.24	4.96477	147.24	4.70727	147.24	4.42819	147.24	4.26365	147.24	4.01075	147.24	0
147.45	6.0425	147.45	5.38033	147.45	5.17998	147.45	4.96168	147.45	4.70957	147.45	4.43033	147.45	4.26779	147.45	4.00995	147.45	0
147.65	6.0355	147.65	5.37713	147.65	5.18326	147.65	4.95927	147.65	4.7057	147.65	4.44317	147.65	4.27566	147.65	4.00933	147.65	0
147.85	6.04683	147.85	5.37997	147.85	5.18991	147.85	4.96942	147.85	4.71305	147.85	4.43987	147.85	4.27082	147.85	4.01281	147.85	0
148.06	6.03956	148.06	5.3829	148.06	5.17561	148.06	4.96385	148.06	4.7115	148.06	4.44394	148.06	4.27678	148.06	4.00942	148.06	0
148.24	6.0416	148.24	5.38327	148.24	5.17805	148.24	4.9701	148.24	4.71839	148.24	4.44651	148.24	4.27689	148.24	4.01449	148.24	0
148.45	6.04351	148.45	5.3802	148.45	5.18541	148.45	4.97479	148.45	4.71868	148.45	4.44746	148.45	4.28141	148.45	4.00823	148.45	0
148.65	6.04346	148.65	5.37856	148.65	5.17979	148.65	4.97404	148.65	4.7279	148.65	4.45722	148.65	4.28403	148.65	4.00826	148.65	0
148.85	6.04303	148.85	5.38212	148.85	5.1828	148.85	4.97609	148.85	4.72937	148.85	4.46386	148.85	4.28568	148.85	4.00617	148.85	0
149.06	6.04139	149.06	5.38302	149.06	5.18791	149.06	4.97506	149.06	4.72476	149.06	4.45754	149.06	4.28455	149.06	4.00967	149.06	0
149.24	6.04386	149.24	5.38289	149.24	5.18918	149.24	4.97685	149.24	4.73602	149.24	4.46318	149.24	4.28943	149.24	4.01089	149.24	0
149.45	6.03929	149.45	5.38721	149.45	5.18488	149.45	4.97695	149.45	4.73977	149.45	4.46949	149.45	4.28827	149.45	4.00577	149.45	0
149.65	6.04496	149.65	5.37971	149.65	5.18575	149.65	4.986	149.65	4.73798	149.65	4.46939	149.65	4.29063	149.65	4.00106	149.65	0
149.85	6.04125	149.85	5.37773	149.85	5.19	149.85	4.97436	149.85	4.74234	149.85	4.47547	149.85	4.29889	149.85	4.00705	149.85	0
150.06	6.0411	150.06	5.38528	150.06	5.18582	150.06	4.98761	150.06	4.74468	150.06	4.48568	150.06	4.29548	150.06	4.00674	150.06	0
150.24	6.04547	150.24	5.38232	150.24	5.18977	150.24	4.98422	150.24	4.74805	150.24	4.48784	150.24	4.30531	150.24	4.00097	150.24	0
150.45	6.05137	150.45	5.38081	150.45	5.19385	150.45	4.9814	150.45	4.74432	150.45	4.48819	150.45	4.30593	150.45	4.00419	150.45	0
150.65	6.04205	150.65	5.38277	150.65	5.19333	150.65	4.98377	150.65	4.74935	150.65	4.48705	150.65	4.30368	150.65	4.00317	150.65	0
150.85	6.04924	150.85	5.38347	150.85	5.19357	150.85	4.98548	150.85	4.75713	150.85	4.49073	150.85	4.30898	150.85	4.00594	150.85	0
151.06	6.04545	151.06	5.38588	151.06	5.19529	151.06	4.98405	151.06	4.75545	151.06	4.49615	151.06	4.31398	151.06	4.00059	151.06	0
151.24	6.04587	151.24	5.39093	151.24	5.19155	151.24	4.98612	151.24	4.75896	151.24	4.49773	151.24	4.314	151.24	3.99873	151.24	0
151.45	6.04415	151.45	5.38843	151.45	5.18527	151.45	4.99952	151.45	4.76541	151.45	4.50612	151.45	4.31842	151.45	4.00135	151.45	0
151.65	6.04374	151.65	5.38849	151.65	5.18819	151.65	4.99299	151.65	4.76534	151.65	4.50424	151.65	4.31904	151.65	3.99843	151.65	0
151.85	6.0459	151.85	5.38906	151.85	5.19045	151.85	4.99181	151.85	4.76485	151.85	4.50514	151.85	4.3212	151.85	4.00161	151.85	0
152.06	6.05441	152.06	5.39116	152.06	5.19745	152.06	4.99683	152.06	4.76275	152.06	4.5072	152.06	4.32263	152.06	3.99749	152.06	0
152.24	6.04646	152.24	5.38701	152.24	5.19568	152.24	4.98996	152.24	4.77014	152.24	4.51053	152.24	4.32249	152.24	4.00306	152.24	0
152.45	6.04774	152.45	5.38913	152.45	5.19701	152.45	4.99875	152.45	4.76845	152.45	4.51028	152.45	4.32599	152.45	3.99794	152.45	0
152.65	6.05262	152.65	5.39211	152.65	5.19226	152.65	5.00492	152.65	4.77343	152.65	4.52119	152.65	4.33064	152.65	3.99396	152.65	0
152.85	6.04808	152.85	5.38493	152.85	5.19488	152.85	4.99807	152.85	4.77735	152.85	4.51116	152.85	4.33169	152.85	4.00157	152.85	0
153.06	6.05091	153.06	5.38783	153.06	5.18714	153.06	5.00104	153.06	4.78094	153.06	4.51988	153.06	4.33193	153.06	3.9945	153.06	0
153.24	6.0522	153.24	5.39419	153.24	5.18893	153.24	4.9983	153.24	4.78016	153.24	4.52223	153.24	4.33827	153.24	3.99443	153.24	0
153.45	6.05295	153.45	5.38859	153.45	5.20366	153.45	5.00003	153.45	4.78097	153.45	4.52519	153.45	4.33777	153.45	3.99348	153.45	0
153.65	6.04997	153.65	5.39129	153.65	5.19714	153.65	4.99528	153.65	4.7819	153.65	4.52789	153.65	4.33636	153.65	3.99821	153.65	0
153.85	6.04609	153.85	5.38903	153.85	5.19872	153.85	5.00429	153.85	4.78227	153.85	4.53178	153.85	4.34284	153.85	3.99488	153.85	0
154.06	6.05319	154.06	5.39153	154.06	5.20057	154.06	5.00449	154.06	4.78865	154.06	4.53171	154.06	4.34044	154.06	3.99175	154.06	0
154.24	6.05504	154.24	5.39139	154.24	5.19571	154.24	5.00806	154.24	4.78847	154.24	4.53375	154.24	4.34422	154.24	3.99134	154.24	0
154.45	6.0518	154.45	5.39557	154.45	5.1898	154.45	5.00623	154.45	4.78836	154.45	4.53735	154.45	4.3493	154.45	3.99421	154.45	0
154.65	6.05162	154.65	5.39241	154.65	5.2012	154.65	5.00774	154.65	4.7928	154.65	4.54125	154.65	4.34623	154.65	3.9958	154.65	0
154.85	6.05134	154.85	5.38832	154.85	5.20179	154.85	4.99922	154.85	4.78963	154.85	4.54157	154.85	4.35807	154.85	3.9897	154.85	0
155.04	6.05416	155.04	5.39265	155.04	5.20076	155.04	5.01075	155.04	4.79286	155.04	4.54295	155.04	4.35059	155.04	3.99065	155.04	0
155.24	6.05197	155.24	5.39551	155.24	5.20439	155.24	5.01535	155.24	4.79464	155.24	4.55004	155.24	4.34901	155.24	3.99262	155.24	0
155.45	6.05699	155.45	5.3894	155.45	5.20458	155.45	5.01512	155.45	4.79541	155.45	4.54622	155.45	4.35496	155.45	3.98888	155.45	0
155.65	6.05789	155.65	5.39786	155.65	5.1953	155.65	5.00971	155.65	4.79646	155.65	4.54968	155.65	4.35982	155.65	3.9874	155.65	0
155.85	6.05484	155.85	5.39305	155.85	5.19634	155.85	5.01733	155.85	4.80298	155.85	4.55282	155.85	4.3639	155.85	3.99096	155.85	0
156.06	6.05042	156.06	5.3902	156.06	5.1998	156.06	5.01014	156.06	4.80589	156.06	4.55612	156.06	4.36758	156.06	3.99061	156.06	0
156.24	6.05488	156.24	5.39486	156.24	5.20169	156.24	5.00518	156.24	4.80645	156.24	4.55944	156.24	4.36626	156.24	3.98826	156.24	0
156.45	6.05736	156.45	5.39755	156.45	5.19756	156.45	5.01967	156.45	4.80784	156.45	4.55381	156.45	4.36715	156.45	3.99138	156.45	0
156.65	6.05843	156.65	5.3947	156.65	5.21053	156.65	5.01196	156.65	4.80363	156.65	4.5572	156.65	4.36337	156.65	3.9964	156.65	0
156.85	6.0558	156.85	5.39826	156.85	5.19582	156.85	5.01223	156.85	4.80591	156.85	4.55983	156.85	4.3698	156.85	3.99059	156.85	0
157.04	6.05412	157.04	5.39963	157.04	5.20107	157.04	5.0107	157.04	4.80507	157.04	4.56402	157.04	4.36948	157.04	3.98833	157.04	0
157.24	6.05441	157.24	5.39602	157.24	5.20165	157.24	5.0081	157.24	4.81148	157.24	4.56919	157.24	4.36881	157.24	3.99019	157.24	0
157.45	6.05063	157.45	5.39049	157.45	5.20234	157.45	5.00964	157.45	4.81625	157.45	4.5694	157.45	4.37729	157.45	3.98521	157.45	0
157.65	6.05589	157.65	5.39902	157.65	5.19876	157.65	5.01999	157.65	4.80885	157.65	4.56978	157.65	4.38022	157.65	3.98406	157.65	0
157.85	6.04923	157.85	5.39264	157.85	5.20454	157.85	5.02333	157.85	4.80982	157.85	4.56836	157.85	4.37614	157.85	3.98572	157.85	0
158.06	6.05236	158.06	5.39759	158.06	5.20441	158.06	5.02098	158.06	4.81914	158.06	4.57636	158.06	4.38619	158.06	3.98423	158.06	0
158.24	6.05291	158.24	5.39603	158.24	5.20583	158.24	5.01608	158.24	4.81422	158.24	4.57656	158.24	4.38011	158.24	3.98609	158.24	0
158.45	6.04887	158.45	5.39365	158.45	5.20201	158.45	5.01783	158.45	4.81418	158.45	4.57678	158.45	4.38859	158.45	3.97824	158.45	0
158.65	6.05255	158.65	5.38896	158.65	5.20802	158.65	5.01305	158.65	4.81591	158.65	4.5801	158.65	4.3849	158.65	3.98749	158.65	0
158.85	6.0558	158.85	5.39572	158.85	5.19599	158.85	5.01172	158.85	4.82414	158.85	4.57981	158.85	4.38206	158.85	3.987	158.85	0
159.06	6.05319	159.06	5.39941	159.06	5.20576	159.06	5.01528	159.06	4.82312	159.06	4.57924	159.06	4.38487	159.06	3.98661	159.06	0
159.24	6.05682	159.24	5.39882	159.24	5.20968	159.24	5.02005	159.24	4.82004	159.24	4.58392	159.24	4.39082	159.24	3.9793	159.24	0
159.45	6.05593	159.45	5.39716	159.45	5.20224	159.45	5.01688	159.45	4.82155	159.45	4.58737	159.45	4.3928	159.45	3.98025	159.45	0
159.65	6.05679	159.65	5.39816	159.65	5.20498	159.65	5.02226	159.65	4.82531	159.65	4.58493	159.65	4.38912	159.65	3.98344	159.65	0
159.85	6.05288	159.85	5.39994	159.85	5.20592	159.85	5.01363	159.85	4.81859	159.85	4.58984	159.85	4.39416	159.85	3.97512	159.85	0
160.06	6.05281	160.06	5.40249	160.06	5.20073	160.06	5.01512	160.06	4.82393	160.06	4.59288	160.06	4.40306	160.06	3.97757	160.06	0
160.24	6.05731	160.24	5.39881	160.24	5.19969	160.24	5.02277	160.24	4.824	160.24	4.59117	160.24	4.3978	160.24	3.98158	160.24	0
160.45	6.05459	160.45	5.39573	160.45	5.20356	160.45	5.02376	160.45	4.82464	160.45	4.58964	160.45	4.39465	160.45	3.97678	160.45	0
160.65	6.05342	160.65	5.40034	160.65	5.19892	160.65	5.02284	160.65	4.82797	160.65	4.59482	160.65	4.40398	160.65	3.97605	160.65	0
160.85	6.05209	160.85	5.39977	160.85	5.20647	160.85	5.02798	160.85	4.82932	160.85	4.59845	160.85	4.40534	160.85	3.97724	160.85	0
161.06	6.05833	161.06	5.39436	161.06	5.21072	161.06	5.02336	161.06	4.83189	161.06	4.59637	161.06	4.40716	161.06	3.97907	161.06	0
161.24	6.05192	161.24	5.39266	161.24	5.20727	161.24	5.02445	161.24	4.83191	161.24	4.5987	161.24	4.4078	161.24	3.979	161.24	0
161.45	6.05481	161.45	5.39676	161.45	5.19671	161.45	5.02268	161.45	4.82519	161.45	4.60197	161.45	4.40891	161.45	3.97682	161.45	0
161.65	6.05767	161.65	5.40091	161.65	5.20611	161.65	5.02031	161.65	4.83287	161.65	4.5949	161.65	4.41049	161.65	3.97905	161.65	0
161.85	6.0574	161.85	5.40234	161.85	5.20119	161.85	5.0179	161.85	4.83199	161.85	4.59948	161.85	4.41618	161.85	3.97883	161.85	0
162.06	6.05429	162.06	5.3956	162.06	5.19894	162.06	5.02951	162.06	4.83205	162.06	4.60848	162.06	4.41644	162.06	3.96868	162.06	0
162.24	6.05712	162.24	5.40232	162.24	5.2085	162.24	5.02324	162.24	4.83528	162.24	4.60888	162.24	4.4149	162.24	3.9758	162.24	0
162.45	6.0553	162.45	5.40008	162.45	5.21226	162.45	5.02025	162.45	4.83522	162.45	4.60735	162.45	4.41514	162.45	3.97798	162.45	0
162.65	6.04981	162.65	5.3964	162.65	5.20677	162.65	5.02104	162.65	4.83228	162.65	4.60593	162.65	4.41656	162.65	3.97046	162.65	0
162.85	6.05565	162.85	5.39278	162.85	5.20802	162.85	5.02242	162.85	4.835	162.85	4.60155	162.85	4.42127	162.85	3.96973	162.85	0
163.06	6.06201	163.06	5.39948	163.06	5.20334	163.06	5.02231	163.06	4.84031	163.06	4.61129	163.06	4.42224	163.06	3.97258	163.06	0
163.24	6.05698	163.24	5.39818	163.24	5.20057	163.24	5.02747	163.24	4.83808	163.24	4.60801	163.24	4.42739	163.24	3.97576	163.24	0
163.45	6.05529	163.45	5.39964	163.45	5.20378	163.45	5.02933	163.45	4.83762	163.45	4.61472	163.45	4.42844	163.45	3.97338	163.45	0
163.65	6.05761	163.65	5.40636	163.65	5.21117	163.65	5.02388	163.65	4.83549	163.65	4.60522	163.65	4.42279	163.65	3.97051	163.65	0
163.85	6.05915	163.85	5.40164	163.85	5.20493	163.85	5.0193	163.85	4.84408	163.85	4.61274	163.85	4.42855	163.85	3.97212	163.85	0
164.06	6.05999	164.06	5.39601	164.06	5.20936	164.06	5.02756	164.06	4.84162	164.06	4.61674	164.06	4.42844	164.06	3.96893	164.06	0
164.24	6.05699	164.24	5.40015	164.24	5.20861	164.24	5.03415	164.24	4.84021	164.24	4.61529	164.24	4.43037	164.24	3.97003	164.24	0
164.45	6.05591	164.45	5.39611	164.45	5.20733	164.45	5.02743	164.45	4.84078	164.45	4.61838	164.45	4.43529	164.45	3.9678	164.45	0
164.65	6.05262	164.65	5.40009	164.65	5.2043	164.65	5.03362	164.65	4.84164	164.65	4.61439	164.65	4.4391	164.65	3.97329	164.65	0
164.85	6.05603	164.85	5.39882	164.85	5.20712	164.85	5.02816	164.85	4.84042	164.85	4.61272	164.85	4.43207	164.85	3.97245	164.85	0
165.06	6.05534	165.06	5.39743	165.06	5.20927	165.06	5.02998	165.06	4.84391	165.06	4.61838	165.06	4.44002	165.06	3.96642	165.06	0
165.24	6.05244	165.24	5.39663	165.24	5.20302	165.24	5.02188	165.24	4.84522	165.24	4.6185	165.24	4.43684	165.24	3.96772	165.24	0
165.45	6.06088	165.45	5.39503	165.45	5.21163	165.45	5.03595	165.45	4.84426	165.45	4.61995	165.45	4.43501	165.45	3.96473	165.45	0
165.65	6.05996	165.65	5.39734	165.65	5.21012	165.65	5.02646	165.65	4.84474	165.65	4.62101	165.65	4.44386	165.65	3.96751	165.65	0
165.85	6.05879	165.85	5.39982	165.85	5.20621	165.85	5.0331	165.85	4.84815	165.85	4.62695	165.85	4.43838	165.85	3.96789	165.85	0
166.06	6.05248	166.06	5.39285	166.06	5.20999	166.06	5.0329	166.06	4.84867	166.06	4.62432	166.06	4.43601	166.06	3.96619	166.06	0
166.24	6.05146	166.24	5.39735	166.24	5.20579	166.24	5.03304	166.24	4.84525	166.24	4.61964	166.24	4.44728	166.24	3.96776	166.24	0
166.45	6.05607	166.45	5.40314	166.45	5.20685	166.45	5.02973	166.45	4.84456	166.45	4.62032	166.45	4.45141	166.45	3.96535	166.45	0
166.65	6.0561	166.65	5.39808	166.65	5.20867	166.65	5.02635	166.65	4.8506	166.65	4.62537	166.65	4.44099	166.65	3.96303	166.65	0
166.85	6.0542	166.85	5.40079	166.85	5.20863	166.85	5.03239	166.85	4.84818	166.85	4.62816	166.85	4.44717	166.85	3.9636	166.85	0
167.04	6.0528	167.04	5.39676	167.04	5.21111	167.04	5.03167	167.04	4.85159	167.04	4.63439	167.04	4.45039	167.04	3.97028	167.04	0
167.24	6.05252	167.24	5.39793	167.24	5.20892	167.24	5.03583	167.24	4.85261	167.24	4.63447	167.24	4.45018	167.24	3.9633	167.24	0
167.45	6.06008	167.45	5.40387	167.45	5.20793	167.45	5.0313	167.45	4.85204	167.45	4.62584	167.45	4.45026	167.45	3.96234	167.45	0
167.65	6.05614	167.65	5.39965	167.65	5.20386	167.65	5.0292	167.65	4.85187	167.65	4.63541	167.65	4.45528	167.65	3.96732	167.65	0
167.85	6.05646	167.85	5.40264	167.85	5.20459	167.85	5.03132	167.85	4.85036	167.85	4.6373	167.85	4.45442	167.85	3.96833	167.85	0
168.06	6.05616	168.06	5.39677	168.06	5.21082	168.06	5.02765	168.06	4.85057	168.06	4.63293	168.06	4.4594	168.06	3.95738	168.06	0
168.24	6.05613	168.24	5.39856	168.24	5.20636	168.24	5.03042	168.24	4.85003	168.24	4.63247	168.24	4.45903	168.24	3.96417	168.24	0
168.45	6.05598	168.45	5.40393	168.45	5.20947	168.45	5.03567	168.45	4.85213	168.45	4.62794	168.45	4.45587	168.45	3.95941	168.45	0
168.65	6.06325	168.65	5.39522	168.65	5.21342	168.65	5.02995	168.65	4.85232	168.65	4.63409	168.65	4.45358	168.65	3.96045	168.65	0
168.85	6.05302	168.85	5.39858	168.85	5.20686	168.85	5.03487	168.85	4.85849	168.85	4.63807	168.85	4.46132	168.85	3.96274	168.85	0
169.04	6.05917	169.04	5.40052	169.04	5.20459	169.04	5.02901	169.04	4.85146	169.04	4.63664	169.04	4.463	169.04	3.96346	169.04	0
169.24	6.05967	169.24	5.39938	169.24	5.20365	169.24	5.03154	169.24	4.85572	169.24	4.63092	169.24	4.46368	169.24	3.96067	169.24	0
169.45	6.05636	169.45	5.40402	169.45	5.20774	169.45	5.02967	169.45	4.85285	169.45	4.63578	169.45	4.46644	169.45	3.95685	169.45	0
169.65	6.05458	169.65	5.40127	169.65	5.20806	169.65	5.03253	169.65	4.85355	169.65	4.63772	169.65	4.46122	169.65	3.9577	169.65	0
169.85	6.06027	169.85	5.39865	169.85	5.21862	169.85	5.03652	169.85	4.85477	169.85	4.63476	169.85	4.46446	169.85	3.95813	169.85	0
170.06	6.05899	170.06	5.40101	170.06	5.20783	170.06	5.03533	170.06	4.85029	170.06	4.64222	170.06	4.46718	170.06	3.95766	170.06	0
170.24	6.05957	170.24	5.39819	170.24	5.20024	170.24	5.03746	170.24	4.85998	170.24	4.64353	170.24	4.47324	170.24	3.95478	170.24	0
170.45	6.05876	170.45	5.40367	170.45	5.20626	170.45	5.03715	170.45	4.85888	170.45	4.64278	170.45	4.4728	170.45	3.95844	170.45	0
170.65	6.05797	170.65	5.4034	170.65	5.2066	170.65	5.03242	170.65	4.85511	170.65	4.63707	170.65	4.47282	170.65	3.95568	170.65	0
170.85	6.05556	170.85	5.39665	170.85	5.20026	170.85	5.03528	170.85	4.85653	170.85	4.64115	170.85	4.47084	170.85	3.95406	170.85	0
171.04	6.0571	171.04	5.40516	171.04	5.20336	171.04	5.04012	171.04	4.8579	171.04	4.64344	171.04	4.47331	171.04	3.9512	171.04	0
171.24	6.05609	171.24	5.40273	171.24	5.21203	171.24	5.03615	171.24	4.85646	171.24	4.6394	171.24	4.47616	171.24	3.95448	171.24	0
171.45	6.05428	171.45	5.40378	171.45	5.20889	171.45	5.03984	171.45	4.85659	171.45	4.64076	171.45	4.47501	171.45	3.95578	171.45	0
171.65	6.0596	171.65	5.40281	171.65	5.20691	171.65	5.03546	171.65	4.86348	171.65	4.65123	171.65	4.48079	171.65	3.95588	171.65	0
171.85	6.05116	171.85	5.39528	171.85	5.20897	171.85	5.03075	171.85	4.85642	171.85	4.64641	171.85	4.4826	171.85	3.95456	171.85	0
172.06	6.05228	172.06	5.39929	172.06	5.19819	172.06	5.03295	172.06	4.85595	172.06	4.6446	172.06	4.4768	172.06	3.952	172.06	0
172.24	6.05234	172.24	5.40243	172.24	5.20408	172.24	5.03407	172.24	4.86132	172.24	4.64332	172.24	4.47981	172.24	3.94981	172.24	0
172.45	6.0555	172.45	5.4009	172.45	5.2034	172.45	5.0332	172.45	4.86443	172.45	4.64393	172.45	4.48053	172.45	3.94962	172.45	0
172.65	6.05386	172.65	5.39682	172.65	5.20804	172.65	5.03426	172.65	4.85678	172.65	4.64439	172.65	4.48317	172.65	3.95092	172.65	0
172.85	6.05433	172.85	5.40029	172.85	5.21241	172.85	5.04169	172.85	4.86252	172.85	4.65345	172.85	4.48034	172.85	3.95133	172.85	0
173.04	6.05712	173.04	5.39917	173.04	5.21221	173.04	5.03813	173.04	4.86241	173.04	4.64708	173.04	4.4806	173.04	3.95257	173.04	0
173.24	6.06002	173.24	5.39923	173.24	5.2103	173.24	5.03122	173.24	4.86171	173.24	4.64916	173.24	4.48908	173.24	3.95053	173.24	0
173.45	6.05348	173.45	5.40024	173.45	5.19683	173.45	5.03577	173.45	4.85908	173.45	4.64139	173.45	4.48795	173.45	3.9504	173.45	0
173.65	6.05452	173.65	5.39904	173.65	5.20648	173.65	5.03513	173.65	4.86131	173.65	4.64938	173.65	4.48895	173.65	3.95331	173.65	0
173.85	6.0552	173.85	5.40096	173.85	5.21213	173.85	5.0365	173.85	4.86358	173.85	4.64822	173.85	4.48783	173.85	3.94956	173.85	0
174.04	6.05464	174.04	5.40069	174.04	5.20527	174.04	5.0351	174.04	4.85604	174.04	4.65003	174.04	4.49503	174.04	3.94803	174.04	0
174.24	6.05549	174.24	5.39635	174.24	5.21009	174.24	5.03571	174.24	4.86164	174.24	4.65089	174.24	4.48987	174.24	3.94927	174.24	0
174.45	6.05112	174.45	5.39407	174.45	5.21512	174.45	5.03601	174.45	4.86616	174.45	4.65012	174.45	4.49569	174.45	3.95031	174.45	0
174.65	6.05966	174.65	5.40336	174.65	5.20399	174.65	5.03539	174.65	4.86293	174.65	4.64858	174.65	4.49456	174.65	3.94819	174.65	0
174.85	6.05486	174.85	5.39796	174.85	5.20053	174.85	5.0381	174.85	4.85931	174.85	4.65309	174.85	4.49134	174.85	3.94609	174.85	0
175.04	6.05844	175.04	5.39829	175.04	5.20853	175.04	5.03641	175.04	4.86239	175.04	4.64904	175.04	4.48975	175.04	3.94357	175.04	0
175.24	6.05883	175.24	5.39967	175.24	5.2041	175.24	5.03883	175.24	4.86424	175.24	4.65398	175.24	4.49949	175.24	3.9488	175.24	0
175.45	6.05344	175.45	5.40131	175.45	5.20826	175.45	5.04077	175.45	4.86144	175.45	4.65801	175.45	4.49243	175.45	3.94359	175.45	0
175.65	6.0533	175.65	5.40118	175.65	5.21383	175.65	5.03521	175.65	4.85734	175.65	4.65557	175.65	4.49936	175.65	3.94484	175.65	0
175.85	6.05443	175.85	5.40121	175.85	5.20538	175.85	5.03255	175.85	4.86504	175.85	4.65574	175.85	4.49999	175.85	3.94783	175.85	0
176.06	6.0548	176.06	5.40177	176.06	5.2098	176.06	5.03904	176.06	4.86486	176.06	4.65772	176.06	4.49935	176.06	3.94558	176.06	0
176.24	6.05658	176.24	5.40231	176.24	5.20292	176.24	5.03578	176.24	4.86789	176.24	4.65193	176.24	4.49305	176.24	3.93838	176.24	0
176.45	6.05031	176.45	5.39709	176.45	5.21034	176.45	5.03474	176.45	4.8636	176.45	4.66091	176.45	4.50297	176.45	3.94406	176.45	0
176.65	6.05517	176.65	5.40304	176.65	5.20587	176.65	5.03991	176.65	4.86872	176.65	4.66227	176.65	4.49798	176.65	3.95015	176.65	0
176.85	6.05704	176.85	5.40339	176.85	5.20965	176.85	5.04087	176.85	4.86544	176.85	4.65298	176.85	4.49951	176.85	3.94252	176.85	0
177.06	6.05213	177.06	5.40303	177.06	5.20273	177.06	5.03432	177.06	4.86724	177.06	4.65847	177.06	4.50759	177.06	3.94082	177.06	0
177.24	6.05732	177.24	5.40064	177.24	5.20773	177.24	5.03549	177.24	4.86698	177.24	4.65976	177.24	4.50003	177.24	3.94448	177.24	0
177.45	6.05961	177.45	5.39897	177.45	5.20967	177.45	5.03654	177.45	4.86864	177.45	4.65188	177.45	4.49632	177.45	3.94158	177.45	0
177.65	6.05297	177.65	5.40022	177.65	5.20615	177.65	5.03807	177.65	4.86729	177.65	4.66243	177.65	4.5097	177.65	3.93655	177.65	0
177.85	6.05324	177.85	5.40038	177.85	5.20265	177.85	5.04167	177.85	4.86779	177.85	4.66123	177.85	4.5003	177.85	3.94371	177.85	0
178.06	6.05395	178.06	5.39683	178.06	5.20466	178.06	5.03613	178.06	4.8689	178.06	4.66158	178.06	4.5019	178.06	3.94648	178.06	0
178.24	6.05342	178.24	5.40196	178.24	5.20582	178.24	5.03781	178.24	4.86899	178.24	4.65668	178.24	4.5069	178.24	3.93889	178.24	0
178.45	6.05595	178.45	5.40199	178.45	5.20214	178.45	5.03633	178.45	4.86874	178.45	4.65831	178.45	4.51123	178.45	3.93964	178.45	0
178.65	6.05175	178.65	5.40093	178.65	5.2148	178.65	5.03295	178.65	4.87082	178.65	4.66189	178.65	4.50756	178.65	3.93695	178.65	0
178.85	6.05424	178.85	5.40233	178.85	5.21089	178.85	5.03356	178.85	4.86752	178.85	4.65836	178.85	4.5131	178.85	3.93892	178.85	0
179.04	6.05186	179.04	5.40158	179.04	5.20464	179.04	5.0356	179.04	4.87446	179.04	4.65918	179.04	4.50982	179.04	3.93525	179.04	0
179.24	6.05338	179.24	5.39988	179.24	5.2058	179.24	5.03904	179.24	4.87082	179.24	4.66012	179.24	4.51195	179.24	3.93708	179.24	0
179.45	6.0563	179.45	5.40246	179.45	5.20712	179.45	5.03589	179.45	4.87055	179.45	4.65865	179.45	4.5086	179.45	3.93906	179.45	0
179.65	6.05265	179.65	5.40366	179.65	5.19777	179.65	5.03847	179.65	4.8711	179.65	4.66679	179.65	4.51195	179.65	3.94199	179.65	0
179.85	6.05421	179.85	5.39989	179.85	5.20802	179.85	5.03853	179.85	4.86978	179.85	4.66197	179.85	4.52154	179.85	3.9418	179.85	0
180.06	6.05364	180.06	5.39824	180.06	5.21074	180.06	5.036	180.06	4.87181	180.06	4.66235	180.06	4.51587	180.06	3.93664	180.06	0
180.24	6.05423	180.24	5.39533	180.24	5.20662	180.24	5.03324	180.24	4.86615	180.24	4.65961	180.24	4.51874	180.24	3.93458	180.24	0
180.45	6.05224	180.45	5.39647	180.45	5.20483	180.45	5.04124	180.45	4.86872	180.45	4.66271	180.45	4.51553	180.45	3.93829	180.45	0
180.65	6.05216	180.65	5.39598	180.65	5.21062	180.65	5.03586	180.65	4.86925	180.65	4.66029	180.65	4.51266	180.65	3.93761	180.65	0
180.85	6.0553	180.85	5.40073	180.85	5.20017	180.85	5.0324	180.85	4.86729	180.85	4.66217	180.85	4.5193	180.85	3.93737	180.85	0
181.04	6.04947	181.04	5.3974	181.04	5.20113	181.04	5.03183	181.04	4.87063	181.04	4.66173	181.04	4.51966	181.04	3.93388	181.04	0
181.24	6.05382	181.24	5.39817	181.24	5.19933	181.24	5.03942	181.24	4.87389	181.24	4.65967	181.24	4.51477	181.24	3.93466	181.24	0
181.45	6.04938	181.45	5.3981	181.45	5.2061	181.45	5.03025	181.45	4.86852	181.45	4.66478	181.45	4.52254	181.45	3.93052	181.45	0
181.65	6.05541	181.65	5.39508	181.65	5.19927	181.65	5.04676	181.65	4.87401	181.65	4.66293	181.65	4.52018	181.65	3.93411	181.65	0
181.85	6.05017	181.85	5.39705	181.85	5.20967	181.85	5.04003	181.85	4.87077	181.85	4.66386	181.85	4.51914	181.85	3.93642	181.85	0
182.06	6.05332	182.06	5.39723	182.06	5.20695	182.06	5.04043	182.06	4.8702	182.06	4.66843	182.06	4.52553	182.06	3.93296	182.06	0
182.24	6.05218	182.24	5.3953	182.24	5.20059	182.24	5.03212	182.24	4.86829	182.24	4.66483	182.24	4.53144	182.24	3.93253	182.24	0
182.45	6.05377	182.45	5.39947	182.45	5.20434	182.45	5.03645	182.45	4.87003	182.45	4.66368	182.45	4.52338	182.45	3.92898	182.45	0
182.65	6.0491	182.65	5.39312	182.65	5.21012	182.65	5.03206	182.65	4.86996	182.65	4.66296	182.65	4.52938	182.65	3.9323	182.65	0
182.85	6.05388	182.85	5.40205	182.85	5.19948	182.85	5.03291	182.85	4.87177	182.85	4.66845	182.85	4.5235	182.85	3.92401	182.85	0
183.04	6.05256	183.04	5.40066	183.04	5.20456	183.04	5.03826	183.04	4.86903	183.04	4.67095	183.04	4.52583	183.04	3.93598	183.04	0
183.24	6.04973	183.24	5.39636	183.24	5.21343	183.24	5.03976	183.24	4.87521	183.24	4.66989	183.24	4.52823	183.24	3.93136	183.24	0
183.45	6.05666	183.45	5.39485	183.45	5.20768	183.45	5.04176	183.45	4.87249	183.45	4.67012	183.45	4.52943	183.45	3.93303	183.45	0
183.65	6.05198	183.65	5.39465	183.65	5.20165	183.65	5.03583	183.65	4.86599	183.65	4.674	183.65	4.53005	183.65	3.92625	183.65	0
183.85	6.04875	183.85	5.3955	183.85	5.2029	183.85	5.03622	183.85	4.86989	183.85	4.66523	183.85	4.52965	183.85	3.9312	183.85	0
184.06	6.05434	184.06	5.39538	184.06	5.19644	184.06	5.03511	184.06	4.87075	184.06	4.67064	184.06	4.53151	184.06	3.92877	184.06	0
184.24	6.05189	184.24	5.39407	184.24	5.20116	184.24	5.0422	184.24	4.86968	184.24	4.67266	184.24	4.52825	184.24	3.925	184.24	0
184.45	6.05161	184.45	5.40012	184.45	5.20711	184.45	5.03837	184.45	4.8723	184.45	4.66533	184.45	4.5254	184.45	3.929	184.45	0
184.65	6.05413	184.65	5.39801	184.65	5.21031	184.65	5.03419	184.65	4.87747	184.65	4.66745	184.65	4.53301	184.65	3.93219	184.65	0
184.85	6.053	184.85	5.39517	184.85	5.20729	184.85	5.0361	184.85	4.87198	184.85	4.6707	184.85	4.53049	184.85	3.92426	184.85	0
185.04	6.04872	185.04	5.39903	185.04	5.20921	185.04	5.03707	185.04	4.87265	185.04	4.67197	185.04	4.52894	185.04	3.92844	185.04	0
185.24	6.05211	185.24	5.3949	185.24	5.20026	185.24	5.03166	185.24	4.87014	185.24	4.66616	185.24	4.53182	185.24	3.92736	185.24	0
185.45	6.0471	185.45	5.39873	185.45	5.20147	185.45	5.03349	185.45	4.87426	185.45	4.66788	185.45	4.53501	185.45	3.92521	185.45	0
185.65	6.04895	185.65	5.3989	185.65	5.20479	185.65	5.04249	185.65	4.8696	185.65	4.66685	185.65	4.53134	185.65	3.92536	185.65	0
185.85	6.0514	185.85	5.39193	185.85	5.20782	185.85	5.03734	185.85	4.86898	185.85	4.67105	185.85	4.53765	185.85	3.92145	185.85	0
186.04	6.04766	186.04	5.39832	186.04	5.20105	186.04	5.03633	186.04	4.87324	186.04	4.6718	186.04	4.53628	186.04	3.92489	186.04	0
186.24	6.04854	186.24	5.39879	186.24	5.20172	186.24	5.0381	186.24	4.8723	186.24	4.67772	186.24	4.53952	186.24	3.92648	186.24	0
186.45	6.05061	186.45	5.39573	186.45	5.20663	186.45	5.03375	186.45	4.87495	186.45	4.66874	186.45	4.5399	186.45	3.92354	186.45	0
186.65	6.04848	186.65	5.39559	186.65	5.20342	186.65	5.03401	186.65	4.87178	186.65	4.67062	186.65	4.53202	186.65	3.92475	186.65	0
186.85	6.05021	186.85	5.39301	186.85	5.19799	186.85	5.03666	186.85	4.87222	186.85	4.67221	186.85	4.53452	186.85	3.92282	186.85	0
187.04	6.04966	187.04	5.39527	187.04	5.2019	187.04	5.04013	187.04	4.87117	187.04	4.67367	187.04	4.53587	187.04	3.92123	187.04	0
187.24	6.05024	187.24	5.39329	187.24	5.19797	187.24	5.03902	187.24	4.86886	187.24	4.67291	187.24	4.54281	187.24	3.9227	187.24	0
187.45	6.0458	187.45	5.39537	187.45	5.20296	187.45	5.04037	187.45	4.87518	187.45	4.67652	187.45	4.54126	187.45	3.91976	187.45	0
187.65	6.05329	187.65	5.39726	187.65	5.20439	187.65	5.03501	187.65	4.87692	187.65	4.67243	187.65	4.53703	187.65	3.92661	187.65	0
187.85	6.05168	187.85	5.39468	187.85	5.19864	187.85	5.03601	187.85	4.86746	187.85	4.67179	187.85	4.54329	187.85	3.92336	187.85	0
188.04	6.05418	188.04	5.3972	188.04	5.20323	188.04	5.0392	188.04	4.87304	188.04	4.67487	188.04	4.54286	188.04	3.9165	188.04	0
188.24	6.0499	188.24	5.39456	188.24	5.20369	188.24	5.03784	188.24	4.87557	188.24	4.66984	188.24	4.53952	188.24	3.91928	188.24	0
188.45	6.04847	188.45	5.39063	188.45	5.1972	188.45	5.03723	188.45	4.87035	188.45	4.67145	188.45	4.54405	188.45	3.91863	188.45	0
188.65	6.05007	188.65	5.39599	188.65	5.19333	188.65	5.03977	188.65	4.87211	188.65	4.6744	188.65	4.54344	188.65	3.91755	188.65	0
188.85	6.05034	188.85	5.39552	188.85	5.20928	188.85	5.03323	188.85	4.8756	188.85	4.66721	188.85	4.54916	188.85	3.91994	188.85	0
189.04	6.04855	189.04	5.39519	189.04	5.20793	189.04	5.03489	189.04	4.875	189.04	4.67454	189.04	4.54512	189.04	3.92328	189.04	0
189.24	6.04506	189.24	5.3965	189.24	5.20492	189.24	5.03413	189.24	4.87306	189.24	4.67714	189.24	4.54504	189.24	3.92106	189.24	0
189.45	6.05126	189.45	5.38769	189.45	5.20218	189.45	5.03207	189.45	4.87287	189.45	4.67002	189.45	4.54068	189.45	3.91542	189.45	0
189.65	6.05159	189.65	5.39384	189.65	5.20396	189.65	5.0381	189.65	4.87529	189.65	4.6697	189.65	4.5519	189.65	3.91909	189.65	0
189.85	6.05196	189.85	5.39805	189.85	5.19741	189.85	5.04426	189.85	4.87273	189.85	4.67471	189.85	4.54909	189.85	3.9182	189.85	0
190.06	6.05232	190.06	5.39567	190.06	5.20193	190.06	5.03218	190.06	4.87208	190.06	4.67611	190.06	4.54205	190.06	3.91687	190.06	0
190.25	6.05288	190.25	5.39248	190.25	5.20336	190.25	5.03275	190.25	4.87922	190.25	4.67131	190.25	4.55336	190.25	3.91947	190.25	0
190.45	6.04868	190.45	5.39583	190.45	5.20176	190.45	5.03088	190.45	4.87453	190.45	4.67474	190.45	4.54791	190.45	3.91785	190.45	0
190.65	6.04849	190.65	5.3946	190.65	5.20888	190.65	5.03918	190.65	4.8696	190.65	4.67021	190.65	4.54404	190.65	3.9173	190.65	0
190.85	6.04917	190.85	5.39294	190.85	5.20596	190.85	5.03161	190.85	4.87734	190.85	4.67501	190.85	4.54886	190.85	3.91509	190.85	0
191.04	6.05033	191.04	5.39631	191.04	5.20318	191.04	5.03444	191.04	4.87851	191.04	4.67508	191.04	4.55658	191.04	3.91475	191.04	0
191.25	6.05181	191.25	5.39033	191.25	5.19856	191.25	5.03985	191.25	4.87787	191.25	4.67908	191.25	4.54741	191.25	3.91523	191.25	0
191.45	6.0486	191.45	5.39438	191.45	5.201	191.45	5.03702	191.45	4.87381	191.45	4.67657	191.45	4.54811	191.45	3.91558	191.45	0
191.65	6.0495	191.65	5.39475	191.65	5.19335	191.65	5.03496	191.65	4.87535	191.65	4.67477	191.65	4.55332	191.65	3.91183	191.65	0
191.85	6.04937	191.85	5.38886	191.85	5.20348	191.85	5.03979	191.85	4.87481	191.85	4.67336	191.85	4.54994	191.85	3.9186	191.85	0
192.04	6.05144	192.04	5.3902	192.04	5.20413	192.04	5.03314	192.04	4.87648	192.04	4.67102	192.04	4.55028	192.04	3.91404	192.04	0
192.25	6.05136	192.25	5.39036	192.25	5.19923	192.25	5.03417	192.25	4.87381	192.25	4.66974	192.25	4.55025	192.25	3.91215	192.25	0
192.45	6.04835	192.45	5.3972	192.45	5.20478	192.45	5.04195	192.45	4.87384	192.45	4.67749	192.45	4.55733	192.45	3.91556	192.45	0
192.65	6.04617	192.65	5.39292	192.65	5.1959	192.65	5.03202	192.65	4.87643	192.65	4.67227	192.65	4.54873	192.65	3.91582	192.65	0
192.85	6.0508	192.85	5.39775	192.85	5.19413	192.85	5.03314	192.85	4.87139	192.85	4.67263	192.85	4.55555	192.85	3.91097	192.85	0
193.04	6.04852	193.04	5.39465	193.04	5.19135	193.04	5.03308	193.04	4.87087	193.04	4.67332	193.04	4.55313	193.04	3.91296	193.04	0
193.25	6.0495	193.25	5.38559	193.25	5.19977	193.25	5.03697	193.25	4.87012	193.25	4.67676	193.25	4.54786	193.25	3.90977	193.25	0
193.45	6.04671	193.45	5.39442	193.45	5.20212	193.45	5.03442	193.45	4.87437	193.45	4.6732	193.45	4.55306	193.45	3.90846	193.45	0
193.65	6.0495	193.65	5.39435	193.65	5.19178	193.65	5.03801	193.65	4.86897	193.65	4.67498	193.65	4.55441	193.65	3.90904	193.65	0
193.85	6.04279	193.85	5.39392	193.85	5.20129	193.85	5.03587	193.85	4.87662	193.85	4.67059	193.85	4.55336	193.85	3.90664	193.85	0
194.04	6.04449	194.04	5.39066	194.04	5.19973	194.04	5.03131	194.04	4.8762	194.04	4.67446	194.04	4.55976	194.04	3.91017	194.04	0
194.25	6.04793	194.25	5.39239	194.25	5.19611	194.25	5.03334	194.25	4.8729	194.25	4.67413	194.25	4.56322	194.25	3.90763	194.25	0
194.45	6.0475	194.45	5.3914	194.45	5.1937	194.45	5.03939	194.45	4.87701	194.45	4.67739	194.45	4.55608	194.45	3.91381	194.45	0
194.65	6.04951	194.65	5.39267	194.65	5.19833	194.65	5.03199	194.65	4.87498	194.65	4.67474	194.65	4.55988	194.65	3.90816	194.65	0
194.85	6.04843	194.85	5.39227	194.85	5.20169	194.85	5.02948	194.85	4.87505	194.85	4.67287	194.85	4.55267	194.85	3.91253	194.85	0
195.04	6.04573	195.04	5.3904	195.04	5.20389	195.04	5.03545	195.04	4.87828	195.04	4.67956	195.04	4.56073	195.04	3.90449	195.04	0
195.25	6.04808	195.25	5.38882	195.25	5.20566	195.25	5.03452	195.25	4.87586	195.25	4.67432	195.25	4.55467	195.25	3.90973	195.25	0
195.45	6.04495	195.45	5.38733	195.45	5.1943	195.45	5.03503	195.45	4.8774	195.45	4.67634	195.45	4.55625	195.45	3.9057	195.45	0
195.65	6.05053	195.65	5.39309	195.65	5.19721	195.65	5.03425	195.65	4.87317	195.65	4.67358	195.65	4.55621	195.65	3.90355	195.65	0
195.85	6.04662	195.85	5.39177	195.85	5.2016	195.85	5.03187	195.85	4.87418	195.85	4.67878	195.85	4.55815	195.85	3.91095	195.85	0
196.06	6.04493	196.06	5.39038	196.06	5.19227	196.06	5.03273	196.06	4.87227	196.06	4.67457	196.06	4.55726	196.06	3.90203	196.06	0
196.25	6.04302	196.25	5.39186	196.25	5.19165	196.25	5.04021	196.25	4.87957	196.25	4.67929	196.25	4.56115	196.25	3.90681	196.25	0
196.45	6.04602	196.45	5.39486	196.45	5.20553	196.45	5.04054	196.45	4.87437	196.45	4.67225	196.45	4.55574	196.45	3.9048	196.45	0
196.65	6.04564	196.65	5.39394	196.65	5.20212	196.65	5.03102	196.65	4.87699	196.65	4.67769	196.65	4.5668	196.65	3.90324	196.65	0
196.85	6.04599	196.85	5.39264	196.85	5.19553	196.85	5.03527	196.85	4.87754	196.85	4.67963	196.85	4.55847	196.85	3.90349	196.85	0
197.04	6.03986	197.04	5.39387	197.04	5.19489	197.04	5.03473	197.04	4.87584	197.04	4.67845	197.04	4.56575	197.04	3.90364	197.04	0
197.25	6.04901	197.25	5.38575	197.25	5.19658	197.25	5.03385	197.25	4.87519	197.25	4.68001	197.25	4.56592	197.25	3.9067	197.25	0
197.45	6.04488	197.45	5.39067	197.45	5.19603	197.45	5.03003	197.45	4.8718	197.45	4.67544	197.45	4.55764	197.45	3.90052	197.45	0
197.65	6.04759	197.65	5.39412	197.65	5.20221	197.65	5.03673	197.65	4.87656	197.65	4.66993	197.65	4.55925	197.65	3.90303	197.65	0
197.85	6.04451	197.85	5.38938	197.85	5.19556	197.85	5.02881	197.85	4.87506	197.85	4.67491	197.85	4.55831	197.85	3.90356	197.85	0
198.06	6.04577	198.06	5.39483	198.06	5.19759	198.06	5.03944	198.06	4.87511	198.06	4.68001	198.06	4.56039	198.06	3.90351	198.06	0
198.25	6.04479	198.25	5.39353	198.25	5.19594	198.25	5.03484	198.25	4.87598	198.25	4.67267	198.25	4.56427	198.25	3.90515	198.25	0
198.45	6.04228	198.45	5.38806	198.45	5.20002	198.45	5.03426	198.45	4.8777	198.45	4.67944	198.45	4.56295	198.45	3.90517	198.45	0
198.65	6.04021	198.65	5.3922	198.65	5.18895	198.65	5.03258	198.65	4.86971	198.65	4.67796	198.65	4.56109	198.65	3.90606	198.65	0
198.85	6.04487	198.85	5.38564	198.85	5.19398	198.85	5.0323	198.85	4.87268	198.85	4.67232	198.85	4.57048	198.85	3.90159	198.85	0
199.04	6.03847	199.04	5.38279	199.04	5.20082	199.04	5.03058	199.04	4.87701	199.04	4.67333	199.04	4.56608	199.04	3.89916	199.04	0
199.25	6.05001	199.25	5.39178	199.25	5.19416	199.25	5.03326	199.25	4.8684	199.25	4.67582	199.25	4.56306	199.25	3.89897	199.25	0
199.45	6.04124	199.45	5.39062	199.45	5.19697	199.45	5.03657	199.45	4.87579	199.45	4.67865	199.45	4.56517	199.45	3.90066	199.45	0
199.65	6.04373	199.65	5.38774	199.65	5.20504	199.65	5.0269	199.65	4.87406	199.65	4.67656	199.65	4.56776	199.65	3.89988	199.65	0
199.85	6.04034	199.85	5.38764	199.85	5.19356	199.85	5.02917	199.85	4.87522	199.85	4.67992	199.85	4.56631	199.85	3.90098	199.85	0
200.04	6.04295	200.04	5.38899	200.04	5.19522	200.04	5.03115	200.04	4.87477	200.04	4.67915	200.04	4.567	200.04	3.8979	200.04	0
200.25	6.04562	200.25	5.38434	200.25	5.19286	200.25	5.03309	200.25	4.87504	200.25	4.67877	200.25	4.56534	200.25	3.89556	200.25	0
200.45	6.04253	200.45	5.38825	200.45	5.19328	200.45	5.03398	200.45	4.87577	200.45	4.67539	200.45	4.57136	200.45	3.90111	200.45	0
200.65	6.04178	200.65	5.38924	200.65	5.19329	200.65	5.03347	200.65	4.87012	200.65	4.67591	200.65	4.56476	200.65	3.89951	200.65	0
200.85	6.04411	200.85	5.3857	200.85	5.2038	200.85	5.03337	200.85	4.87382	200.85	4.67759	200.85	4.56701	200.85	3.89971	200.85	0
201.04	6.04168	201.04	5.38479	201.04	5.19835	201.04	5.03271	201.04	4.87646	201.04	4.67969	201.04	4.56661	201.04	3.89784	201.04	0
201.25	6.04353	201.25	5.39131	201.25	5.18615	201.25	5.03157	201.25	4.87254	201.25	4.67975	201.25	4.57292	201.25	3.89	201.25	0
201.45	6.04913	201.45	5.38545	201.45	5.19768	201.45	5.03493	201.45	4.87659	201.45	4.67575	201.45	4.5652	201.45	3.89882	201.45	0
201.65	6.04371	201.65	5.39065	201.65	5.19899	201.65	5.0265	201.65	4.87499	201.65	4.67596	201.65	4.56958	201.65	3.8982	201.65	0
201.85	6.04291	201.85	5.38501	201.85	5.18942	201.85	5.03194	201.85	4.875	201.85	4.67391	201.85	4.56442	201.85	3.89629	201.85	0
202.04	6.0418	202.04	5.38502	202.04	5.19184	202.04	5.03632	202.04	4.87748	202.04	4.68431	202.04	4.57307	202.04	3.89908	202.04	0
202.25	6.04225	202.25	5.39031	202.25	5.19799	202.25	5.03238	202.25	4.87341	202.25	4.67797	202.25	4.56862	202.25	3.89468	202.25	0
202.45	6.04329	202.45	5.38849	202.45	5.19256	202.45	5.02968	202.45	4.87403	202.45	4.67872	202.45	4.5692	202.45	3.89303	202.45	0
202.65	6.04335	202.65	5.38982	202.65	5.1967	202.65	5.03051	202.65	4.87711	202.65	4.67488	202.65	4.56937	202.65	3.89771	202.65	0
202.85	6.04388	202.85	5.38972	202.85	5.19041	202.85	5.02887	202.85	4.86902	202.85	4.68344	202.85	4.57738	202.85	3.89527	202.85	0
203.04	6.03766	203.04	5.38561	203.04	5.19348	203.04	5.03121	203.04	4.87468	203.04	4.67627	203.04	4.57336	203.04	3.89525	203.04	0
203.25	6.04352	203.25	5.38613	203.25	5.19223	203.25	5.03829	203.25	4.87368	203.25	4.68275	203.25	4.57049	203.25	3.89127	203.25	0
203.45	6.03888	203.45	5.38948	203.45	5.19744	203.45	5.02656	203.45	4.8736	203.45	4.67503	203.45	4.56535	203.45	3.88967	203.45	0
203.65	6.04308	203.65	5.38615	203.65	5.19454	203.65	5.03045	203.65	4.87095	203.65	4.67914	203.65	4.57242	203.65	3.89266	203.65	0
203.85	6.04488	203.85	5.38121	203.85	5.19684	203.85	5.02965	203.85	4.87367	203.85	4.68219	203.85	4.5689	203.85	3.89308	203.85	0
204.04	6.03935	204.04	5.38362	204.04	5.19847	204.04	5.0267	204.04	4.87422	204.04	4.6745	204.04	4.56813	204.04	3.89009	204.04	0
204.25	6.04281	204.25	5.3858	204.25	5.1968	204.25	5.02411	204.25	4.8743	204.25	4.67616	204.25	4.58014	204.25	3.89492	204.25	0
204.45	6.04141	204.45	5.38545	204.45	5.18246	204.45	5.03431	204.45	4.87119	204.45	4.67547	204.45	4.57306	204.45	3.89146	204.45	0
204.65	6.03917	204.65	5.3822	204.65	5.19446	204.65	5.03347	204.65	4.87743	204.65	4.6739	204.65	4.56984	204.65	3.89023	204.65	0
204.85	6.03821	204.85	5.38123	204.85	5.1879	204.85	5.03067	204.85	4.87102	204.85	4.67764	204.85	4.57731	204.85	3.88467	204.85	0
205.04	6.04006	205.04	5.38662	205.04	5.19319	205.04	5.026	205.04	4.86615	205.04	4.68176	205.04	4.57691	205.04	3.89361	205.04	0
205.25	6.03921	205.25	5.3809	205.25	5.19568	205.25	5.02928	205.25	4.8717	205.25	4.68083	205.25	4.57303	205.25	3.88753	205.25	0
205.45	6.03679	205.45	5.38566	205.45	5.20007	205.45	5.03017	205.45	4.87466	205.45	4.67654	205.45	4.5712	205.45	3.8895	205.45	0
205.65	6.03594	205.65	5.38519	205.65	5.19085	205.65	5.03362	205.65	4.86964	205.65	4.67833	205.65	4.5706	205.65	3.88971	205.65	0
205.85	6.0426	205.85	5.38476	205.85	5.19475	205.85	5.03196	205.85	4.87094	205.85	4.67741	205.85	4.5682	205.85	3.89034	205.85	0
206.04	6.04478	206.04	5.3836	206.04	5.19232	206.04	5.02933	206.04	4.87331	206.04	4.67971	206.04	4.56722	206.04	3.88901	206.04	0
206.25	6.0384	206.25	5.38609	206.25	5.18975	206.25	5.02844	206.25	4.87603	206.25	4.68184	206.25	4.57833	206.25	3.88994	206.25	0
206.45	6.04038	206.45	5.3854	206.45	5.19359	206.45	5.02835	206.45	4.87054	206.45	4.67723	206.45	4.57728	206.45	3.88789	206.45	0
206.65	6.03913	206.65	5.38187	206.65	5.19271	206.65	5.02941	206.65	4.87361	206.65	4.67462	206.65	4.58409	206.65	3.88556	206.65	0
206.85	6.03443	206.85	5.38088	206.85	5.19036	206.85	5.02617	206.85	4.87535	206.85	4.67891	206.85	4.57024	206.85	3.8868	206.85	0
207.04	6.04184	207.04	5.38321	207.04	5.19311	207.04	5.03725	207.04	4.87478	207.04	4.67901	207.04	4.57878	207.04	3.88471	207.04	0
207.25	6.0415	207.25	5.38236	207.25	5.19412	207.25	5.0316	207.25	4.8702	207.25	4.68221	207.25	4.57276	207.25	3.88663	207.25	0
207.45	6.04331	207.45	5.38157	207.45	5.18251	207.45	5.03355	207.45	4.87859	207.45	4.67704	207.45	4.57339	207.45	3.89051	207.45	0
207.65	6.04306	207.65	5.38354	207.65	5.18897	207.65	5.03237	207.65	4.87706	207.65	4.6856	207.65	4.58098	207.65	3.88607	207.65	0
207.85	6.04091	207.85	5.38251	207.85	5.19178	207.85	5.02778	207.85	4.87383	207.85	4.68223	207.85	4.57909	207.85	3.88499	207.85	0
208.06	6.04163	208.06	5.38804	208.06	5.18248	208.06	5.03066	208.06	4.87087	208.06	4.67516	208.06	4.57259	208.06	3.88005	208.06	0
208.25	6.03682	208.25	5.38909	208.25	5.18623	208.25	5.03628	208.25	4.87259	208.25	4.67818	208.25	4.57536	208.25	3.88411	208.25	0
208.45	6.03992	208.45	5.38216	208.45	5.19411	208.45	5.0351	208.45	4.87601	208.45	4.67467	208.45	4.57317	208.45	3.88464	208.45	0
208.65	6.04098	208.65	5.38262	208.65	5.19313	208.65	5.02523	208.65	4.87211	208.65	4.68134	208.65	4.57508	208.65	3.88986	208.65	0
208.85	6.04251	208.85	5.38536	208.85	5.19048	208.85	5.02925	208.85	4.87415	208.85	4.68135	208.85	4.58145	208.85	3.88141	208.85	0
209.04	6.03596	209.04	5.38246	209.04	5.19085	209.04	5.03353	209.04	4.87129	209.04	4.68144	209.04	4.57967	209.04	3.87943	209.04	0
209.25	6.03964	209.25	5.37788	209.25	5.19278	209.25	5.02453	209.25	4.87603	209.25	4.67721	209.25	4.58212	209.25	3.88299	209.25	0
209.45	6.03229	209.45	5.38365	209.45	5.18808	209.45	5.02927	209.45	4.87457	209.45	4.67928	209.45	4.57814	209.45	3.88513	209.45	0
209.65	6.04159	209.65	5.38242	209.65	5.19447	209.65	5.03078	209.65	4.87707	209.65	4.67507	209.65	4.57597	209.65	3.88515	209.65	0
209.85	6.04016	209.85	5.38669	209.85	5.19302	209.85	5.02938	209.85	4.87517	209.85	4.67961	209.85	4.58236	209.85	3.88164	209.85	0
210.04	6.03439	210.04	5.38734	210.04	5.18894	210.04	5.02997	210.04	4.87289	210.04	4.67776	210.04	4.58241	210.04	3.88156	210.04	0
210.25	6.03583	210.25	5.37945	210.25	5.19241	210.25	5.03254	210.25	4.87054	210.25	4.67957	210.25	4.58425	210.25	3.88348	210.25	0
210.45	6.03791	210.45	5.38136	210.45	5.18801	210.45	5.0267	210.45	4.87343	210.45	4.6747	210.45	4.5851	210.45	3.88138	210.45	0
210.65	6.03856	210.65	5.38395	210.65	5.18576	210.65	5.02486	210.65	4.87206	210.65	4.67892	210.65	4.57617	210.65	3.88144	210.65	0
210.85	6.04126	210.85	5.3783	210.85	5.1878	210.85	5.03115	210.85	4.87014	210.85	4.68043	210.85	4.58271	210.85	3.87987	210.85	0
211.04	6.03508	211.04	5.38468	211.04	5.1959	211.04	5.0317	211.04	4.87736	211.04	4.67323	211.04	4.5795	211.04	3.88332	211.04	0
211.25	6.03808	211.25	5.38412	211.25	5.18945	211.25	5.02949	211.25	4.87351	211.25	4.67848	211.25	4.58327	211.25	3.88582	211.25	0
211.45	6.03744	211.45	5.38157	211.45	5.18714	211.45	5.03409	211.45	4.86881	211.45	4.68145	211.45	4.58262	211.45	3.87751	211.45	0
211.65	6.0454	211.65	5.38145	211.65	5.19059	211.65	5.02531	211.65	4.87451	211.65	4.68379	211.65	4.57853	211.65	3.87693	211.65	0
211.85	6.03326	211.85	5.38389	211.85	5.18357	211.85	5.02789	211.85	4.87914	211.85	4.67089	211.85	4.58	211.85	3.87776	211.85	0
212.04	6.03501	212.04	5.38348	212.04	5.18382	212.04	5.02777	212.04	4.87511	212.04	4.6774	212.04	4.58147	212.04	3.87693	212.04	0
212.25	6.03482	212.25	5.38211	212.25	5.19011	212.25	5.02929	212.25	4.87209	212.25	4.67975	212.25	4.57655	212.25	3.87647	212.25	0
212.45	6.03392	212.45	5.38033	212.45	5.18943	212.45	5.02611	212.45	4.87586	212.45	4.67942	212.45	4.58175	212.45	3.87979	212.45	0
212.65	6.03567	212.65	5.38022	212.65	5.1877	212.65	5.02989	212.65	4.87666	212.65	4.68169	212.65	4.5793	212.65	3.87943	212.65	0
212.85	6.03845	212.85	5.38379	212.85	5.18799	212.85	5.03031	212.85	4.87481	212.85	4.67783	212.85	4.58193	212.85	3.88083	212.85	0
213.04	6.04099	213.04	5.37951	213.04	5.19059	213.04	5.02724	213.04	4.86926	213.04	4.68085	213.04	4.58704	213.04	3.87559	213.04	0
213.25	6.03418	213.25	5.38282	213.25	5.18121	213.25	5.02546	213.25	4.87549	213.25	4.67799	213.25	4.58142	213.25	3.87548	213.25	0
213.45	6.03735	213.45	5.37653	213.45	5.1871	213.45	5.02856	213.45	4.87532	213.45	4.67553	213.45	4.5802	213.45	3.87571	213.45	0
213.65	6.04518	213.65	5.38481	213.65	5.18871	213.65	5.02139	213.65	4.87253	213.65	4.68126	213.65	4.58471	213.65	3.87618	213.65	0
213.85	6.03771	213.85	5.38007	213.85	5.1843	213.85	5.02955	213.85	4.87285	213.85	4.6797	213.85	4.58416	213.85	3.87705	213.85	0
214.04	6.0366	214.04	5.38475	214.04	5.19003	214.04	5.02799	214.04	4.87849	214.04	4.67892	214.04	4.586	214.04	3.87495	214.04	0
214.25	6.03462	214.25	5.37958	214.25	5.18933	214.25	5.02506	214.25	4.87251	214.25	4.68008	214.25	4.57703	214.25	3.87944	214.25	0
214.45	6.03756	214.45	5.38237	214.45	5.18451	214.45	5.02368	214.45	4.87135	214.45	4.67928	214.45	4.58653	214.45	3.87319	214.45	0
214.65	6.03812	214.65	5.37877	214.65	5.17858	214.65	5.02493	214.65	4.87324	214.65	4.68034	214.65	4.58108	214.65	3.87718	214.65	0
214.85	6.03616	214.85	5.37894	214.85	5.18714	214.85	5.02283	214.85	4.87338	214.85	4.67657	214.85	4.58612	214.85	3.87503	214.85	0
215.04	6.03586	215.04	5.37796	215.04	5.18135	215.04	5.02804	215.04	4.86979	215.04	4.67819	215.04	4.58113	215.04	3.87466	215.04	0
215.25	6.03568	215.25	5.37767	215.25	5.1819	215.25	5.02975	215.25	4.8726	215.25	4.677	215.25	4.58868	215.25	3.87159	215.25	0
215.45	6.03373	215.45	5.37384	215.45	5.18818	215.45	5.01925	215.45	4.87546	215.45	4.68318	215.45	4.58193	215.45	3.87414	215.45	0
215.65	6.03477	215.65	5.37703	215.65	5.1858	215.65	5.02748	215.65	4.86935	215.65	4.68073	215.65	4.58742	215.65	3.87247	215.65	0
215.85	6.03597	215.85	5.37806	215.85	5.19024	215.85	5.02442	215.85	4.8728	215.85	4.6771	215.85	4.58652	215.85	3.87227	215.85	0
216.04	6.03783	216.04	5.37587	216.04	5.18415	216.04	5.02702	216.04	4.86874	216.04	4.67812	216.04	4.58211	216.04	3.87239	216.04	0
216.25	6.0363	216.25	5.37956	216.25	5.18206	216.25	5.02566	216.25	4.87167	216.25	4.67711	216.25	4.58898	216.25	3.86725	216.25	0
216.45	6.0333	216.45	5.37826	216.45	5.17746	216.45	5.02632	216.45	4.87173	216.45	4.67922	216.45	4.58104	216.45	3.87651	216.45	0
216.65	6.03262	216.65	5.37778	216.65	5.18353	216.65	5.02242	216.65	4.87252	216.65	4.67774	216.65	4.5836	216.65	3.87278	216.65	0
216.85	6.03236	216.85	5.37915	216.85	5.17947	216.85	5.02457	216.85	4.87772	216.85	4.67922	216.85	4.58898	216.85	3.86919	216.85	0
217.04	6.03425	217.04	5.37608	217.04	5.18246	217.04	5.02525	217.04	4.87305	217.04	4.67503	217.04	4.58275	217.04	3.86953	217.04	0
217.25	6.03709	217.25	5.37622	217.25	5.19057	217.25	5.0259	217.25	4.87018	217.25	4.67564	217.25	4.58265	217.25	3.87136	217.25	0
217.45	6.03749	217.45	5.37504	217.45	5.18311	217.45	5.02016	217.45	4.87225	217.45	4.67904	217.45	4.59012	217.45	3.8687	217.45	0
217.65	6.03354	217.65	5.37781	217.65	5.18286	217.65	5.0262	217.65	4.86753	217.65	4.67794	217.65	4.58502	217.65	3.87028	217.65	0
217.85	6.03658	217.85	5.37734	217.85	5.18497	217.85	5.02798	217.85	4.8656	217.85	4.67549	217.85	4.58443	217.85	3.87155	217.85	0
218.04	6.03539	218.04	5.37619	218.04	5.18235	218.04	5.02779	218.04	4.87019	218.04	4.6828	218.04	4.58758	218.04	3.8692	218.04	0
218.25	6.03425	218.25	5.37873	218.25	5.179	218.25	5.02609	218.25	4.87334	218.25	4.67852	218.25	4.58775	218.25	3.86778	218.25	0
218.45	6.0326	218.45	5.38124	218.45	5.1826	218.45	5.02428	218.45	4.87792	218.45	4.68046	218.45	4.58635	218.45	3.87037	218.45	0
218.65	6.0331	218.65	5.37498	218.65	5.18726	218.65	5.03014	218.65	4.86563	218.65	4.67645	218.65	4.58735	218.65	3.86879	218.65	0
218.85	6.03449	218.85	5.37809	218.85	5.18177	218.85	5.02715	218.85	4.873	218.85	4.66944	218.85	4.57863	218.85	3.87057	218.85	0
219.04	6.03441	219.04	5.37422	219.04	5.18481	219.04	5.03065	219.04	4.87127	219.04	4.67829	219.04	4.58777	219.04	3.86674	219.04	0
219.25	6.03329	219.25	5.37493	219.25	5.1825	219.25	5.02282	219.25	4.87362	219.25	4.67452	219.25	4.5797	219.25	3.86973	219.25	0
219.45	6.03377	219.45	5.3745	219.45	5.17998	219.45	5.02709	219.45	4.87397	219.45	4.67659	219.45	4.58613	219.45	3.86421	219.45	0
219.65	6.03675	219.65	5.37777	219.65	5.18248	219.65	5.0273	219.65	4.87003	219.65	4.68155	219.65	4.59225	219.65	3.86469	219.65	0
219.85	6.03417	219.85	5.37657	219.85	5.1847	219.85	5.02574	219.85	4.87211	219.85	4.68429	219.85	4.59064	219.85	3.8709	219.85	0
220.04	6.03406	220.04	5.37359	220.04	5.18517	220.04	5.02524	220.04	4.86882	220.04	4.67614	220.04	4.58776	220.04	3.8674	220.04	0
220.25	6.03515	220.25	5.37827	220.25	5.18196	220.25	5.02623	220.25	4.8691	220.25	4.68059	220.25	4.59152	220.25	3.86539	220.25	0
220.45	6.03198	220.45	5.37149	220.45	5.17989	220.45	5.02924	220.45	4.87183	220.45	4.6705	220.45	4.58461	220.45	3.86498	220.45	0
220.65	6.02945	220.65	5.37651	220.65	5.17783	220.65	5.0245	220.65	4.87033	220.65	4.68003	220.65	4.59027	220.65	3.86426	220.65	0
220.85	6.0313	220.85	5.37671	220.85	5.18124	220.85	5.02872	220.85	4.87102	220.85	4.68092	220.85	4.58527	220.85	3.8641	220.85	0
221.04	6.03358	221.04	5.37281	221.04	5.17659	221.04	5.02329	221.04	4.86912	221.04	4.68016	221.04	4.58587	221.04	3.86545	221.04	0
221.25	6.0336	221.25	5.3749	221.25	5.18561	221.25	5.01671	221.25	4.87665	221.25	4.67699	221.25	4.58674	221.25	3.86302	221.25	0
221.45	6.02982	221.45	5.37469	221.45	5.17717	221.45	5.02113	221.45	4.87082	221.45	4.67526	221.45	4.58053	221.45	3.86422	221.45	0
221.65	6.0308	221.65	5.37504	221.65	5.18396	221.65	5.02417	221.65	4.86698	221.65	4.6746	221.65	4.58427	221.65	3.86168	221.65	0
221.85	6.02765	221.85	5.37567	221.85	5.18496	221.85	5.02142	221.85	4.8705	221.85	4.67976	221.85	4.59159	221.85	3.86297	221.85	0
222.04	6.03033	222.04	5.37101	222.04	5.17905	222.04	5.02216	222.04	4.8721	222.04	4.67945	222.04	4.58962	222.04	3.86472	222.04	0
222.25	6.03385	222.25	5.37586	222.25	5.18262	222.25	5.02604	222.25	4.86912	222.25	4.68361	222.25	4.59419	222.25	3.86319	222.25	0
222.45	6.03087	222.45	5.37589	222.45	5.18257	222.45	5.02038	222.45	4.86724	222.45	4.67961	222.45	4.585	222.45	3.86424	222.45	0
222.65	6.03154	222.65	5.37694	222.65	5.17941	222.65	5.01726	222.65	4.87032	222.65	4.67795	222.65	4.58954	222.65	3.85545	222.65	0
222.85	6.02947	222.85	5.36938	222.85	5.18105	222.85	5.02551	222.85	4.86837	222.85	4.67516	222.85	4.58589	222.85	3.86385	222.85	0
223.04	6.0318	223.04	5.3681	223.04	5.19096	223.04	5.02954	223.04	4.87159	223.04	4.67657	223.04	4.58585	223.04	3.85867	223.04	0
223.25	6.02763	223.25	5.37417	223.25	5.17965	223.25	5.0209	223.25	4.87395	223.25	4.677	223.25	4.59211	223.25	3.85909	223.25	0
223.45	6.0276	223.45	5.38014	223.45	5.18307	223.45	5.02881	223.45	4.86995	223.45	4.68681	223.45	4.59298	223.45	3.8623	223.45	0
223.65	6.03288	223.65	5.37341	223.65	5.18123	223.65	5.01774	223.65	4.87409	223.65	4.67417	223.65	4.59009	223.65	3.86081	223.65	0
223.85	6.03198	223.85	5.36752	223.85	5.1721	223.85	5.01656	223.85	4.86901	223.85	4.68016	223.85	4.59046	223.85	3.86074	223.85	0
224.04	6.03201	224.04	5.37547	224.04	5.1811	224.04	5.02175	224.04	4.87317	224.04	4.67656	224.04	4.58175	224.04	3.85216	224.04	0
224.25	6.03509	224.25	5.37096	224.25	5.18203	224.25	5.02418	224.25	4.87546	224.25	4.67755	224.25	4.58218	224.25	3.85932	224.25	0
224.45	6.02882	224.45	5.36817	224.45	5.17927	224.45	5.02434	224.45	4.86893	224.45	4.67832	224.45	4.587	224.45	3.85801	224.45	0
224.65	6.02503	224.65	5.37181	224.65	5.17528	224.65	5.02598	224.65	4.87163	224.65	4.68361	224.65	4.58766	224.65	3.85697	224.65	0
224.85	6.02965	224.85	5.36864	224.85	5.18571	224.85	5.01614	224.85	4.8734	224.85	4.6744	224.85	4.58737	224.85	3.85942	224.85	0
225.04	6.02809	225.04	5.36687	225.04	5.18356	225.04	5.01967	225.04	4.87169	225.04	4.67709	225.04	4.59368	225.04	3.8584	225.04	0
225.25	6.02842	225.25	5.37601	225.25	5.16987	225.25	5.02196	225.25	4.86795	225.25	4.67972	225.25	4.58564	225.25	3.85428	225.25	0
225.45	6.02777	225.45	5.3706	225.45	5.18429	225.45	5.01507	225.45	4.87298	225.45	4.67495	225.45	4.58644	225.45	3.85834	225.45	0
225.65	6.02772	225.65	5.37371	225.65	5.17804	225.65	5.02208	225.65	4.87101	225.65	4.67563	225.65	4.59408	225.65	3.85647	225.65	0
225.85	6.02661	225.85	5.37577	225.85	5.17744	225.85	5.02931	225.85	4.86668	225.85	4.68082	225.85	4.59164	225.85	3.85809	225.85	0
226.04	6.02989	226.04	5.37232	226.04	5.18138	226.04	5.0231	226.04	4.87129	226.04	4.68249	226.04	4.592	226.04	3.8591	226.04	0
226.25	6.02515	226.25	5.37386	226.25	5.18208	226.25	5.01723	226.25	4.86666	226.25	4.67812	226.25	4.59148	226.25	3.85507	226.25	0
226.45	6.03004	226.45	5.37321	226.45	5.17237	226.45	5.01556	226.45	4.87085	226.45	4.67695	226.45	4.59113	226.45	3.85524	226.45	0
226.65	6.02914	226.65	5.36819	226.65	5.17218	226.65	5.01781	226.65	4.86851	226.65	4.68	226.65	4.58938	226.65	3.85867	226.65	0
226.85	6.02714	226.85	5.36912	226.85	5.17978	226.85	5.01221	226.85	4.87066	226.85	4.67527	226.85	4.59032	226.85	3.85671	226.85	0
227.04	6.02789	227.04	5.37161	227.04	5.16891	227.04	5.02107	227.04	4.87032	227.04	4.67253	227.04	4.59383	227.04	3.85235	227.04	0
227.25	6.02327	227.25	5.37196	227.25	5.17699	227.25	5.02273	227.25	4.87072	227.25	4.67768	227.25	4.58753	227.25	3.85649	227.25	0
227.45	6.02598	227.45	5.37019	227.45	5.17742	227.45	5.01868	227.45	4.86879	227.45	4.67305	227.45	4.58664	227.45	3.85744	227.45	0
227.65	6.02669	227.65	5.37132	227.65	5.17785	227.65	5.01691	227.65	4.8683	227.65	4.66902	227.65	4.5933	227.65	3.85071	227.65	0
227.85	6.02607	227.85	5.37164	227.85	5.17456	227.85	5.01819	227.85	4.87155	227.85	4.68121	227.85	4.59018	227.85	3.85043	227.85	0
228.04	6.02727	228.04	5.36537	228.04	5.176	228.04	5.01808	228.04	4.86624	228.04	4.67436	228.04	4.58449	228.04	3.85466	228.04	0
228.25	6.02626	228.25	5.36902	228.25	5.17431	228.25	5.0163	228.25	4.86471	228.25	4.67963	228.25	4.59242	228.25	3.85428	228.25	0
228.45	6.03053	228.45	5.37182	228.45	5.17421	228.45	5.02266	228.45	4.87176	228.45	4.68206	228.45	4.59269	228.45	3.85806	228.45	0
228.65	6.02476	228.65	5.36867	228.65	5.17879	228.65	5.01891	228.65	4.87109	228.65	4.67322	228.65	4.59133	228.65	3.85473	228.65	0
228.85	6.02289	228.85	5.36894	228.85	5.17617	228.85	5.01788	228.85	4.86771	228.85	4.67728	228.85	4.59387	228.85	3.85516	228.85	0
229.04	6.02988	229.04	5.37631	229.04	5.17683	229.04	5.0161	229.04	4.86854	229.04	4.67897	229.04	4.59315	229.04	3.85417	229.04	0
229.25	6.02174	229.25	5.36698	229.25	5.18223	229.25	5.02225	229.25	4.87218	229.25	4.6737	229.25	4.58822	229.25	3.85509	229.25	0
229.45	6.02257	229.45	5.36698	229.45	5.17736	229.45	5.01981	229.45	4.86823	229.45	4.67769	229.45	4.59629	229.45	3.84968	229.45	0
229.65	6.02801	229.65	5.36953	229.65	5.16902	229.65	5.02272	229.65	4.86588	229.65	4.67654	229.65	4.59119	229.65	3.85304	229.65	0
229.85	6.02968	229.85	5.36558	229.85	5.17066	229.85	5.02123	229.85	4.87278	229.85	4.67272	229.85	4.58313	229.85	3.85084	229.85	0
230.04	6.02436	230.04	5.36773	230.04	5.17683	230.04	5.01694	230.04	4.86422	230.04	4.67665	230.04	4.59351	230.04	3.85292	230.04	0
230.25	6.02207	230.25	5.36861	230.25	5.17739	230.25	5.01558	230.25	4.86778	230.25	4.67443	230.25	4.59647	230.25	3.85153	230.25	0
230.45	6.0228	230.45	5.36537	230.45	5.17424	230.45	5.01868	230.45	4.86792	230.45	4.67267	230.45	4.59013	230.45	3.85027	230.45	0
230.65	6.02255	230.65	5.3652	230.65	5.17835	230.65	5.01232	230.65	4.86813	230.65	4.67843	230.65	4.59198	230.65	3.85205	230.65	0
230.85	6.02424	230.85	5.37224	230.85	5.17277	230.85	5.01594	230.85	4.86487	230.85	4.67572	230.85	4.59042	230.85	3.85007	230.85	0
231.04	6.0209	231.04	5.36602	231.04	5.17527	231.04	5.0225	231.04	4.86212	231.04	4.67594	231.04	4.59203	231.04	3.85517	231.04	0
231.25	6.02399	231.25	5.36761	231.25	5.1744	231.25	5.0169	231.25	4.86936	231.25	4.67437	231.25	4.58341	231.25	3.84602	231.25	0
231.45	6.02639	231.45	5.36736	231.45	5.16841	231.45	5.01641	231.45	4.86954	231.45	4.6752	231.45	4.59449	231.45	3.84934	231.45	0
231.65	6.02587	231.65	5.36871	231.65	5.17778	231.65	5.01597	231.65	4.87024	231.65	4.67519	231.65	4.59301	231.65	3.8469	231.65	0
231.86	6.02804	231.86	5.36759	231.86	5.17683	231.86	5.01133	231.86	4.86758	231.86	4.67172	231.86	4.59295	231.86	3.84856	231.86	0
232.04	6.02799	232.04	5.37043	232.04	5.17565	232.04	5.01349	232.04	4.87076	232.04	4.67986	232.04	4.59155	232.04	3.85036	232.04	0
232.25	6.02388	232.25	5.37017	232.25	5.17042	232.25	5.01795	232.25	4.86557	232.25	4.67753	232.25	4.58939	232.25	3.8421	232.25	0
232.45	6.02419	232.45	5.36631	232.45	5.17378	232.45	5.02115	232.45	4.866	232.45	4.67425	232.45	4.58812	232.45	3.85147	232.45	0
232.65	6.02161	232.65	5.36747	232.65	5.17055	232.65	5.01568	232.65	4.86704	232.65	4.67938	232.65	4.59794	232.65	3.84659	232.65	0
232.86	6.02175	232.86	5.36794	232.86	5.17358	232.86	5.01875	232.86	4.87026	232.86	4.67774	232.86	4.59258	232.86	3.84613	232.86	0
233.04	6.0232	233.04	5.36299	233.04	5.17331	233.04	5.01607	233.04	4.8705	233.04	4.67264	233.04	4.59188	233.04	3.84785	233.04	0
233.25	6.02316	233.25	5.36348	233.25	5.17406	233.25	5.00866	233.25	4.86926	233.25	4.67068	233.25	4.58914	233.25	3.84631	233.25	0
233.45	6.02364	233.45	5.36554	233.45	5.17236	233.45	5.01574	233.45	4.86815	233.45	4.67197	233.45	4.5887	233.45	3.84555	233.45	0
233.65	6.02094	233.65	5.36744	233.65	5.18028	233.65	5.01618	233.65	4.86725	233.65	4.67456	233.65	4.59253	233.65	3.84552	233.65	0
233.85	6.02148	233.85	5.36607	233.85	5.18278	233.85	5.01389	233.85	4.86633	233.85	4.67344	233.85	4.59136	233.85	3.8462	233.85	0
234.04	6.02479	234.04	5.36577	234.04	5.16854	234.04	5.0162	234.04	4.86663	234.04	4.68135	234.04	4.59364	234.04	3.84521	234.04	0
234.25	6.02396	234.25	5.36318	234.25	5.17384	234.25	5.01618	234.25	4.87113	234.25	4.67533	234.25	4.59084	234.25	3.84424	234.25	0
234.45	6.02131	234.45	5.36672	234.45	5.17262	234.45	5.01713	234.45	4.86593	234.45	4.66991	234.45	4.5924	234.45	3.84725	234.45	0
234.65	6.02106	234.65	5.36109	234.65	5.16576	234.65	5.01645	234.65	4.86182	234.65	4.67229	234.65	4.58868	234.65	3.84485	234.65	0
234.86	6.02204	234.86	5.36655	234.86	5.17732	234.86	5.01726	234.86	4.86659	234.86	4.67254	234.86	4.59018	234.86	3.84855	234.86	0
235.04	6.02053	235.04	5.3643	235.04	5.17715	235.04	5.01636	235.04	4.86341	235.04	4.67371	235.04	4.59689	235.04	3.84155	235.04	0
235.25	6.02119	235.25	5.36226	235.25	5.17036	235.25	5.01867	235.25	4.87148	235.25	4.67614	235.25	4.59105	235.25	3.84203	235.25	0
235.45	6.01876	235.45	5.36628	235.45	5.16814	235.45	5.02312	235.45	4.8639	235.45	4.67858	235.45	4.58904	235.45	3.84218	235.45	0
235.65	6.02241	235.65	5.36659	235.65	5.17097	235.65	5.01379	235.65	4.86272	235.65	4.67529	235.65	4.58906	235.65	3.84066	235.65	0
235.86	6.01799	235.86	5.37304	235.86	5.16643	235.86	5.01264	235.86	4.86478	235.86	4.67827	235.86	4.59506	235.86	3.83701	235.86	0
236.04	6.02234	236.04	5.36462	236.04	5.16864	236.04	5.02022	236.04	4.86397	236.04	4.67962	236.04	4.58746	236.04	3.84247	236.04	0
236.25	6.02071	236.25	5.36114	236.25	5.17861	236.25	5.01947	236.25	4.8648	236.25	4.6688	236.25	4.58583	236.25	3.84716	236.25	0
236.45	6.02406	236.45	5.3644	236.45	5.1754	236.45	5.01307	236.45	4.86495	236.45	4.67584	236.45	4.59532	236.45	3.8414	236.45	0
236.65	6.0182	236.65	5.36996	236.65	5.17047	236.65	5.01478	236.65	4.86189	236.65	4.68185	236.65	4.59188	236.65	3.84002	236.65	0
236.86	6.02446	236.86	5.36448	236.86	5.17623	236.86	5.01303	236.86	4.86881	236.86	4.67403	236.86	4.59645	236.86	3.84078	236.86	0
237.04	6.02042	237.04	5.35891	237.04	5.16819	237.04	5.01006	237.04	4.86471	237.04	4.68083	237.04	4.59355	237.04	3.83964	237.04	0
237.25	6.02009	237.25	5.36186	237.25	5.16765	237.25	5.01089	237.25	4.86626	237.25	4.67478	237.25	4.59053	237.25	3.83778	237.25	0
237.45	6.02144	237.45	5.36459	237.45	5.16979	237.45	5.01557	237.45	4.86496	237.45	4.66938	237.45	4.59384	237.45	3.83816	237.45	0
237.65	6.02146	237.65	5.36326	237.65	5.17502	237.65	5.01171	237.65	4.8702	237.65	4.67664	237.65	4.59178	237.65	3.84227	237.65	0
237.86	6.01729	237.86	5.35994	237.86	5.17182	237.86	5.01665	237.86	4.8628	237.86	4.67233	237.86	4.59521	237.86	3.83718	237.86	0
238.04	6.01687	238.04	5.36101	238.04	5.17308	238.04	5.02	238.04	4.86806	238.04	4.6769	238.04	4.59041	238.04	3.8402	238.04	0
238.25	6.02124	238.25	5.36353	238.25	5.16848	238.25	5.01063	238.25	4.86281	238.25	4.67356	238.25	4.59382	238.25	3.8362	238.25	0
238.45	6.01628	238.45	5.36346	238.45	5.16248	238.45	5.01072	238.45	4.87061	238.45	4.67299	238.45	4.59086	238.45	3.84323	238.45	0
238.65	6.019	238.65	5.36078	238.65	5.1643	238.65	5.00892	238.65	4.86541	238.65	4.67277	238.65	4.58937	238.65	3.83892	238.65	0
238.86	6.01863	238.86	5.36032	238.86	5.17172	238.86	5.00745	238.86	4.86207	238.86	4.67757	238.86	4.59054	238.86	3.83399	238.86	0
239.04	6.02035	239.04	5.36006	239.04	5.16673	239.04	5.0114	239.04	4.8665	239.04	4.67005	239.04	4.59009	239.04	3.83922	239.04	0
239.25	6.0186	239.25	5.36068	239.25	5.16979	239.25	5.01827	239.25	4.86642	239.25	4.67299	239.25	4.59255	239.25	3.83862	239.25	0
239.45	6.01645	239.45	5.36661	239.45	5.17793	239.45	5.01138	239.45	4.86455	239.45	4.67318	239.45	4.59359	239.45	3.83928	239.45	0
239.65	6.01476	239.65	5.36112	239.65	5.16485	239.65	5.01191	239.65	4.86242	239.65	4.67849	239.65	4.59584	239.65	3.83462	239.65	0
239.86	6.01474	239.86	5.35768	239.86	5.16521	239.86	5.01253	239.86	4.86908	239.86	4.67362	239.86	4.59386	239.86	3.83506	239.86	0
240.04	6.02226	240.04	5.36366	240.04	5.17242	240.04	5.01277	240.04	4.86597	240.04	4.67249	240.04	4.58907	240.04	3.83438	240.04	0
240.25	6.01777	240.25	5.35775	240.25	5.16619	240.25	5.00875	240.25	4.86752	240.25	4.67479	240.25	4.59599	240.25	3.83605	240.25	0
240.45	6.01989	240.45	5.36419	240.45	5.16186	240.45	5.02211	240.45	4.86013	240.45	4.66649	240.45	4.5912	240.45	3.83304	240.45	0
240.65	6.01985	240.65	5.36146	240.65	5.1706	240.65	5.01389	240.65	4.86551	240.65	4.6719	240.65	4.595	240.65	3.83693	240.65	0
240.86	6.01681	240.86	5.36368	240.86	5.1669	240.86	5.01309	240.86	4.86487	240.86	4.67596	240.86	4.59631	240.86	3.83153	240.86	0
241.04	6.01559	241.04	5.36034	241.04	5.16919	241.04	5.0128	241.04	4.86267	241.04	4.67134	241.04	4.59483	241.04	3.83611	241.04	0
241.25	6.02012	241.25	5.35893	241.25	5.1663	241.25	5.00967	241.25	4.8655	241.25	4.66952	241.25	4.58739	241.25	3.8308	241.25	0
241.45	6.01727	241.45	5.36026	241.45	5.16984	241.45	5.01259	241.45	4.86431	241.45	4.67819	241.45	4.5981	241.45	3.83677	241.45	0
241.65	6.01601	241.65	5.36209	241.65	5.16586	241.65	5.01284	241.65	4.86497	241.65	4.67059	241.65	4.59138	241.65	3.8378	241.65	0
241.86	6.01847	241.86	5.36146	241.86	5.17071	241.86	5.00845	241.86	4.86112	241.86	4.67201	241.86	4.59313	241.86	3.83488	241.86	0
242.04	6.01857	242.04	5.36048	242.04	5.16671	242.04	5.01246	242.04	4.86135	242.04	4.66815	242.04	4.5939	242.04	3.82952	242.04	0
242.25	6.01485	242.25	5.36533	242.25	5.1652	242.25	5.012	242.25	4.86787	242.25	4.67428	242.25	4.59175	242.25	3.82987	242.25	0
242.45	6.01432	242.45	5.36718	242.45	5.16886	242.45	5.01173	242.45	4.8633	242.45	4.67436	242.45	4.59078	242.45	3.83137	242.45	0
242.65	6.01618	242.65	5.35527	242.65	5.1699	242.65	5.01006	242.65	4.86161	242.65	4.67637	242.65	4.59256	242.65	3.83203	242.65	0
242.86	6.02229	242.86	5.35879	242.86	5.1604	242.86	5.00981	242.86	4.86237	242.86	4.6723	242.86	4.58704	242.86	3.83234	242.86	0
243.04	6.02058	243.04	5.35896	243.04	5.16668	243.04	5.01225	243.04	4.8619	243.04	4.67908	243.04	4.59397	243.04	3.83345	243.04	0
243.25	6.01783	243.25	5.36277	243.25	5.16899	243.25	5.00915	243.25	4.85851	243.25	4.66856	243.25	4.5953	243.25	3.82851	243.25	0
243.45	6.01938	243.45	5.35959	243.45	5.16399	243.45	5.00548	243.45	4.8692	243.45	4.67253	243.45	4.59565	243.45	3.83301	243.45	0
243.65	6.01813	243.65	5.35955	243.65	5.16587	243.65	5.00922	243.65	4.86503	243.65	4.67143	243.65	4.59402	243.65	3.83436	243.65	0
243.86	6.0206	243.86	5.35468	243.86	5.17242	243.86	5.00572	243.86	4.86141	243.86	4.67164	243.86	4.59471	243.86	3.82547	243.86	0
244.04	6.01487	244.04	5.35763	244.04	5.16823	244.04	5.00625	244.04	4.86382	244.04	4.6782	244.04	4.59186	244.04	3.83412	244.04	0
244.25	6.01938	244.25	5.35912	244.25	5.16177	244.25	5.0161	244.25	4.86296	244.25	4.67018	244.25	4.59016	244.25	3.8316	244.25	0
244.45	6.01647	244.45	5.35829	244.45	5.16534	244.45	5.00705	244.45	4.85932	244.45	4.67172	244.45	4.5904	244.45	3.82774	244.45	0
244.65	6.01935	244.65	5.36353	244.65	5.16339	244.65	5.0105	244.65	4.86167	244.65	4.66838	244.65	4.59505	244.65	3.8294	244.65	0
244.86	6.01863	244.86	5.35608	244.86	5.16661	244.86	5.00817	244.86	4.86292	244.86	4.67757	244.86	4.59232	244.86	3.83144	244.86	0
245.04	6.01653	245.04	5.35695	245.04	5.16421	245.04	5.00816	245.04	4.86371	245.04	4.67143	245.04	4.59398	245.04	3.83039	245.04	0
245.25	6.01474	245.25	5.36123	245.25	5.16747	245.25	5.00673	245.25	4.86034	245.25	4.67233	245.25	4.59356	245.25	3.82997	245.25	0
245.45	6.01184	245.45	5.35732	245.45	5.1616	245.45	5.01053	245.45	4.86088	245.45	4.67282	245.45	4.59216	245.45	3.82774	245.45	0
245.65	6.01446	245.65	5.354	245.65	5.16486	245.65	5.00889	245.65	4.86035	245.65	4.67115	245.65	4.58931	245.65	3.83036	245.65	0
245.86	6.01672	245.86	5.35666	245.86	5.16716	245.86	5.00541	245.86	4.8632	245.86	4.67537	245.86	4.59083	245.86	3.82766	245.86	0
246.04	6.0163	246.04	5.35994	246.04	5.15973	246.04	5.01172	246.04	4.86083	246.04	4.67083	246.04	4.59848	246.04	3.82846	246.04	0
246.25	6.01622	246.25	5.35303	246.25	5.16351	246.25	5.01327	246.25	4.85843	246.25	4.67592	246.25	4.5946	246.25	3.82726	246.25	0
246.45	6.01167	246.45	5.35492	246.45	5.16349	246.45	5.00674	246.45	4.86505	246.45	4.67311	246.45	4.59407	246.45	3.8253	246.45	0
246.65	6.01684	246.65	5.35958	246.65	5.16148	246.65	5.00949	246.65	4.86681	246.65	4.6709	246.65	4.59504	246.65	3.82868	246.65	0
246.86	6.01569	246.86	5.35689	246.86	5.16801	246.86	5.0071	246.86	4.85883	246.86	4.66804	246.86	4.5889	246.86	3.8258	246.86	0
247.04	6.01562	247.04	5.3575	247.04	5.16772	247.04	5.0111	247.04	4.8641	247.04	4.66643	247.04	4.59253	247.04	3.82442	247.04	0
247.25	6.01298	247.25	5.35848	247.25	5.15695	247.25	5.00836	247.25	4.86251	247.25	4.67058	247.25	4.59251	247.25	3.82697	247.25	0
247.45	6.01506	247.45	5.35716	247.45	5.16411	247.45	5.00789	247.45	4.85614	247.45	4.67749	247.45	4.59201	247.45	3.82462	247.45	0
247.65	6.00773	247.65	5.35263	247.65	5.16313	247.65	5.01081	247.65	4.86222	247.65	4.6729	247.65	4.59488	247.65	3.83175	247.65	0
247.86	6.01401	247.86	5.35105	247.86	5.1557	247.86	5.00612	247.86	4.86243	247.86	4.67018	247.86	4.59136	247.86	3.82743	247.86	0
248.04	6.01422	248.04	5.35789	248.04	5.15865	248.04	5.00411	248.04	4.86418	248.04	4.66856	248.04	4.5914	248.04	3.82357	248.04	0
248.25	6.01301	248.25	5.35251	248.25	5.16763	248.25	5.00965	248.25	4.86162	248.25	4.66411	248.25	4.58871	248.25	3.82832	248.25	0
248.45	6.01323	248.45	5.35929	248.45	5.16636	248.45	5.00664	248.45	4.85892	248.45	4.66448	248.45	4.59727	248.45	3.82641	248.45	0
248.65	6.01143	248.65	5.35545	248.65	5.16155	248.65	5.01113	248.65	4.86154	248.65	4.6746	248.65	4.59258	248.65	3.83103	248.65	0
248.86	6.01397	248.86	5.36087	248.86	5.16247	248.86	5.00403	248.86	4.86369	248.86	4.67012	248.86	4.59235	248.86	3.82588	248.86	0
249.04	6.01098	249.04	5.35542	249.04	5.16063	249.04	5.00761	249.04	4.8563	249.04	4.67381	249.04	4.60092	249.04	3.82488	249.04	0
249.25	6.01098	249.25	5.35369	249.25	5.15842	249.25	5.00376	249.25	4.86104	249.25	4.67155	249.25	4.59134	249.25	3.82534	249.25	0
249.45	6.01204	249.45	5.35366	249.45	5.16158	249.45	5.00734	249.45	4.86325	249.45	4.67082	249.45	4.59437	249.45	3.82536	249.45	0
249.65	6.01035	249.65	5.35471	249.65	5.16312	249.65	5.00207	249.65	4.85848	249.65	4.67047	249.65	4.59501	249.65	3.82442	249.65	0
249.86	6.01339	249.86	5.35879	249.86	5.15994	249.86	5.01337	249.86	4.86383	249.86	4.67185	249.86	4.59557	249.86	3.82021	249.86	0
250.04	6.01499	250.04	5.35443	250.04	5.16206	250.04	5.00974	250.04	4.86233	250.04	4.66966	250.04	4.59706	250.04	3.82083	250.04	0
250.25	6.01091	250.25	5.35239	250.25	5.16181	250.25	5.00758	250.25	4.85964	250.25	4.67008	250.25	4.58678	250.25	3.82313	250.25	0
250.45	6.0084	250.45	5.35397	250.45	5.15436	250.45	5.00635	250.45	4.85766	250.45	4.66823	250.45	4.59845	250.45	3.82263	250.45	0
250.65	6.01359	250.65	5.3516	250.65	5.16084	250.65	5.00418	250.65	4.86216	250.65	4.6731	250.65	4.58817	250.65	3.81833	250.65	0
250.86	6.01245	250.86	5.35054	250.86	5.16106	250.86	5.00727	250.86	4.86028	250.86	4.67062	250.86	4.5958	250.86	3.82232	250.86	0
251.04	6.00873	251.04	5.35354	251.04	5.15904	251.04	5.00454	251.04	4.86075	251.04	4.6726	251.04	4.59549	251.04	3.82169	251.04	0
251.25	6.01307	251.25	5.35435	251.25	5.16021	251.25	5.01351	251.25	4.86181	251.25	4.67472	251.25	4.59249	251.25	3.81994	251.25	0
251.45	6.00575	251.45	5.35726	251.45	5.16321	251.45	5.00643	251.45	4.858	251.45	4.66903	251.45	4.5953	251.45	3.82291	251.45	0
251.65	6.01202	251.65	5.35382	251.65	5.1591	251.65	5.004	251.65	4.86195	251.65	4.67062	251.65	4.59536	251.65	3.81548	251.65	0
251.86	6.00954	251.86	5.35294	251.86	5.16351	251.86	5.00031	251.86	4.86281	251.86	4.67012	251.86	4.58919	251.86	3.82148	251.86	0
252.04	6.00904	252.04	5.35131	252.04	5.16563	252.04	5.00644	252.04	4.86011	252.04	4.66899	252.04	4.59188	252.04	3.82142	252.04	0
252.25	6.00825	252.25	5.35654	252.25	5.15746	252.25	5.00381	252.25	4.85861	252.25	4.66715	252.25	4.59027	252.25	3.81834	252.25	0
252.45	6.01263	252.45	5.3488	252.45	5.156	252.45	5.00602	252.45	4.85911	252.45	4.6729	252.45	4.59523	252.45	3.82029	252.45	0
252.65	6.00922	252.65	5.35519	252.65	5.16435	252.65	5.00672	252.65	4.86059	252.65	4.66876	252.65	4.5934	252.65	3.81905	252.65	0
252.86	6.00697	252.86	5.34915	252.86	5.15517	252.86	5.00421	252.86	4.85732	252.86	4.67258	252.86	4.6001	252.86	3.81863	252.86	0
253.04	6.00511	253.04	5.3542	253.04	5.15945	253.04	5.00151	253.04	4.86109	253.04	4.67019	253.04	4.59251	253.04	3.81924	253.04	0
253.25	6.00911	253.25	5.351	253.25	5.16053	253.25	5.0056	253.25	4.86215	253.25	4.66697	253.25	4.59243	253.25	3.81702	253.25	0
253.45	6.01381	253.45	5.35039	253.45	5.15307	253.45	5.00009	253.45	4.85848	253.45	4.66409	253.45	4.59692	253.45	3.81341	253.45	0
253.65	6.00705	253.65	5.35652	253.65	5.15074	253.65	5.00102	253.65	4.85981	253.65	4.66983	253.65	4.59452	253.65	3.81607	253.65	0
253.86	6.01064	253.86	5.34732	253.86	5.16382	253.86	5.0068	253.86	4.85867	253.86	4.66674	253.86	4.59122	253.86	3.81414	253.86	0
254.04	6.00634	254.04	5.35034	254.04	5.16637	254.04	5.00372	254.04	4.85874	254.04	4.66519	254.04	4.5932	254.04	3.81781	254.04	0
254.25	6.01105	254.25	5.35187	254.25	5.16123	254.25	5.00382	254.25	4.86035	254.25	4.67055	254.25	4.59374	254.25	3.81941	254.25	0
254.45	6.00861	254.45	5.35281	254.45	5.15988	254.45	5.00542	254.45	4.86292	254.45	4.67124	254.45	4.59049	254.45	3.81637	254.45	0
254.65	6.00397	254.65	5.34886	254.65	5.159	254.65	5.00313	254.65	4.8593	254.65	4.66533	254.65	4.59611	254.65	3.82004	254.65	0
254.86	6.00995	254.86	5.34774	254.86	5.15148	254.86	5.0002	254.86	4.85412	254.86	4.66502	254.86	4.58984	254.86	3.8155	254.86	0
255.04	6.01059	255.04	5.34726	255.04	5.15948	255.04	5.01442	255.04	4.85976	255.04	4.67097	255.04	4.59163	255.04	3.81738	255.04	0
255.25	6.0073	255.25	5.34352	255.25	5.16077	255.25	5.00225	255.25	4.85853	255.25	4.66614	255.25	4.59011	255.25	3.813	255.25	0
255.45	6.00051	255.45	5.35465	255.45	5.15661	255.45	5.00161	255.45	4.85839	255.45	4.66748	255.45	4.59568	255.45	3.81779	255.45	0
255.65	6.00391	255.65	5.35417	255.65	5.15934	255.65	4.99941	255.65	4.86008	255.65	4.67145	255.65	4.59274	255.65	3.81483	255.65	0
255.86	6.00782	255.86	5.35095	255.86	5.16225	255.86	5.0006	255.86	4.85736	255.86	4.67075	255.86	4.59284	255.86	3.81237	255.86	0
256.04	6.00945	256.04	5.35337	256.04	5.15783	256.04	4.99923	256.04	4.85723	256.04	4.67052	256.04	4.59025	256.04	3.8221	256.04	0
256.25	6.00488	256.25	5.35353	256.25	5.15535	256.25	5.00877	256.25	4.85454	256.25	4.6678	256.25	4.59055	256.25	3.81668	256.25	0
256.45	6.00752	256.45	5.34995	256.45	5.15893	256.45	5.00224	256.45	4.85642	256.45	4.66271	256.45	4.59105	256.45	3.81507	256.45	0
256.65	6.00543	256.65	5.34879	256.65	5.15062	256.65	5.00423	256.65	4.85866	256.65	4.67503	256.65	4.5898	256.65	3.81842	256.65	0
256.86	6.01053	256.86	5.3525	256.86	5.15703	256.86	5.00611	256.86	4.85802	256.86	4.67067	256.86	4.59061	256.86	3.81275	256.86	0
257.04	6.00723	257.04	5.35193	257.04	5.1626	257.04	5.00482	257.04	4.858	257.04	4.66899	257.04	4.59077	257.04	3.81276	257.04	0
257.25	6.01093	257.25	5.34962	257.25	5.15829	257.25	4.99906	257.25	4.8596	257.25	4.6698	257.25	4.59659	257.25	3.81177	257.25	0
257.45	6.0063	257.45	5.35575	257.45	5.15306	257.45	5.00481	257.45	4.85313	257.45	4.66882	257.45	4.59127	257.45	3.81399	257.45	0
257.65	6.00679	257.65	5.34648	257.65	5.15658	257.65	5.00822	257.65	4.8572	257.65	4.67361	257.65	4.58803	257.65	3.81731	257.65	0
257.86	6.0088	257.86	5.34417	257.86	5.15594	257.86	5.00134	257.86	4.86035	257.86	4.66666	257.86	4.59502	257.86	3.81149	257.86	0
258.04	6.00476	258.04	5.35013	258.04	5.15563	258.04	4.99682	258.04	4.85655	258.04	4.66559	258.04	4.59997	258.04	3.80931	258.04	0
258.25	6.00306	258.25	5.35387	258.25	5.15412	258.25	5.00539	258.25	4.85579	258.25	4.67059	258.25	4.59053	258.25	3.80687	258.25	0
258.45	6.00194	258.45	5.34875	258.45	5.16208	258.45	4.99913	258.45	4.85852	258.45	4.66991	258.45	4.59204	258.45	3.80831	258.45	0
258.65	6.00415	258.65	5.34871	258.65	5.15038	258.65	4.99948	258.65	4.8586	258.65	4.66674	258.65	4.59547	258.65	3.81084	258.65	0
258.86	6.00249	258.86	5.3468	258.86	5.15755	258.86	5.00319	258.86	4.85658	258.86	4.66521	258.86	4.58519	258.86	3.80977	258.86	0
259.04	6.00587	259.04	5.34523	259.04	5.15318	259.04	4.99679	259.04	4.858	259.04	4.67066	259.04	4.59326	259.04	3.81307	259.04	0
259.25	6.00545	259.25	5.35185	259.25	5.15327	259.25	5.00073	259.25	4.8569	259.25	4.66637	259.25	4.59658	259.25	3.81307	259.25	0
259.45	6.00534	259.45	5.35102	259.45	5.15339	259.45	5.00174	259.45	4.85232	259.45	4.67119	259.45	4.59449	259.45	3.81415	259.45	0
259.65	6.00478	259.65	5.35019	259.65	5.16334	259.65	4.99918	259.65	4.85586	259.65	4.66209	259.65	4.5916	259.65	3.81222	259.65	0
259.86	6.00921	259.86	5.34723	259.86	5.14931	259.86	4.99828	259.86	4.85885	259.86	4.6657	259.86	4.59499	259.86	3.81101	259.86	0
260.04	6.00604	260.04	5.3491	260.04	5.15035	260.04	5.00677	260.04	4.86119	260.04	4.66537	260.04	4.58921	260.04	3.80643	260.04	0
260.25	6.00812	260.25	5.34621	260.25	5.156	260.25	5.00113	260.25	4.85742	260.25	4.67167	260.25	4.59085	260.25	3.81127	260.25	0
260.45	5.99868	260.45	5.34978	260.45	5.15335	260.45	5.00474	260.45	4.85499	260.45	4.66745	260.45	4.59357	260.45	3.80897	260.45	0
260.65	5.99495	260.65	5.34682	260.65	5.14987	260.65	4.9976	260.65	4.85782	260.65	4.67317	260.65	4.59625	260.65	3.80778	260.65	0
260.86	6.0047	260.86	5.35034	260.86	5.15217	260.86	4.99917	260.86	4.85503	260.86	4.66614	260.86	4.58939	260.86	3.80931	260.86	0
261.04	6.00699	261.04	5.34746	261.04	5.15197	261.04	4.99812	261.04	4.85709	261.04	4.66831	261.04	4.59522	261.04	3.80605	261.04	0
261.25	6.0077	261.25	5.35058	261.25	5.14802	261.25	4.99929	261.25	4.85434	261.25	4.6686	261.25	4.58851	261.25	3.80861	261.25	0
261.45	6.00151	261.45	5.347	261.45	5.15615	261.45	5.00232	261.45	4.85918	261.45	4.66615	261.45	4.59115	261.45	3.8088	261.45	0
261.65	6.00371	261.65	5.34702	261.65	5.15275	261.65	5.0008	261.65	4.85692	261.65	4.66888	261.65	4.59766	261.65	3.80648	261.65	0
261.86	6.0052	261.86	5.34269	261.86	5.15287	261.86	5.00795	261.86	4.85492	261.86	4.66643	261.86	4.59177	261.86	3.80847	261.86	0
262.04	6.00139	262.04	5.347	262.04	5.14863	262.04	4.99662	262.04	4.85552	262.04	4.66883	262.04	4.59225	262.04	3.81194	262.04	0
262.25	6.00394	262.25	5.34755	262.25	5.15251	262.25	4.99859	262.25	4.85755	262.25	4.66943	262.25	4.5945	262.25	3.80572	262.25	0
262.45	6.00629	262.45	5.34651	262.45	5.14419	262.45	4.99641	262.45	4.85486	262.45	4.66296	262.45	4.59268	262.45	3.81034	262.45	0
262.65	6.00397	262.65	5.34604	262.65	5.15932	262.65	5.0043	262.65	4.85396	262.65	4.66726	262.65	4.58632	262.65	3.80654	262.65	0
262.86	6.00538	262.86	5.34032	262.86	5.15561	262.86	4.99265	262.86	4.85698	262.86	4.662	262.86	4.59034	262.86	3.80843	262.86	0
263.04	6.00046	263.04	5.34294	263.04	5.15585	263.04	5.0013	263.04	4.8587	263.04	4.66064	263.04	4.59656	263.04	3.80705	263.04	0
263.25	6.00317	263.25	5.34813	263.25	5.15512	263.25	4.99977	263.25	4.85738	263.25	4.67403	263.25	4.59124	263.25	3.8051	263.25	0
263.45	5.99939	263.45	5.34477	263.45	5.14825	263.45	4.99478	263.45	4.85979	263.45	4.6623	263.45	4.59308	263.45	3.80717	263.45	0
263.65	5.99632	263.65	5.34741	263.65	5.14015	263.65	4.99696	263.65	4.85891	263.65	4.66298	263.65	4.5909	263.65	3.80324	263.65	0
263.86	6.00064	263.86	5.34408	263.86	5.1479	263.86	5.00446	263.86	4.85171	263.86	4.66378	263.86	4.59394	263.86	3.79978	263.86	0
264.04	5.99713	264.04	5.34626	264.04	5.15429	264.04	4.99657	264.04	4.85674	264.04	4.66264	264.04	4.59493	264.04	3.80593	264.04	0
264.25	5.99602	264.25	5.343	264.25	5.15543	264.25	5.00204	264.25	4.85626	264.25	4.66768	264.25	4.59495	264.25	3.80944	264.25	0
264.45	6.00059	264.45	5.34398	264.45	5.1487	264.45	4.99749	264.45	4.8559	264.45	4.66896	264.45	4.59008	264.45	3.80184	264.45	0
264.65	5.99852	264.65	5.34631	264.65	5.14977	264.65	5.00406	264.65	4.85248	264.65	4.65922	264.65	4.58756	264.65	3.80395	264.65	0
264.86	5.99978	264.86	5.34473	264.86	5.15117	264.86	5.00221	264.86	4.85243	264.86	4.66524	264.86	4.59515	264.86	3.80034	264.86	0
265.04	5.99368	265.04	5.34559	265.04	5.14277	265.04	4.99211	265.04	4.8557	265.04	4.66487	265.04	4.59061	265.04	3.80397	265.04	0
265.25	5.99659	265.25	5.34383	265.25	5.14818	265.25	5.00106	265.25	4.85224	265.25	4.66308	265.25	4.59365	265.25	3.80625	265.25	0
265.45	5.99752	265.45	5.34263	265.45	5.14895	265.45	4.99825	265.45	4.85001	265.45	4.66203	265.45	4.59316	265.45	3.80189	265.45	0
265.65	5.99712	265.65	5.34568	265.65	5.15257	265.65	5.00089	265.65	4.85229	265.65	4.66589	265.65	4.58761	265.65	3.80526	265.65	0
265.86	5.99954	265.86	5.33833	265.86	5.15896	265.86	5.00086	265.86	4.85367	265.86	4.65927	265.86	4.5916	265.86	3.80786	265.86	0
266.04	5.99772	266.04	5.345	266.04	5.15411	266.04	4.99743	266.04	4.85708	266.04	4.66492	266.04	4.58933	266.04	3.80433	266.04	0
266.25	6.00155	266.25	5.34587	266.25	5.15108	266.25	4.99707	266.25	4.85593	266.25	4.66271	266.25	4.59042	266.25	3.79831	266.25	0
266.45	5.99612	266.45	5.3398	266.45	5.14231	266.45	5.00063	266.45	4.85408	266.45	4.66887	266.45	4.5869	266.45	3.80307	266.45	0
266.65	6.00072	266.65	5.34466	266.65	5.15277	266.65	4.99242	266.65	4.85364	266.65	4.66259	266.65	4.59542	266.65	3.79827	266.65	0
266.86	5.99868	266.86	5.34359	266.86	5.14608	266.86	4.99828	266.86	4.84992	266.86	4.66612	266.86	4.59016	266.86	3.79655	266.86	0
267.04	5.99526	267.04	5.34489	267.04	5.15043	267.04	5.0035	267.04	4.85305	267.04	4.66634	267.04	4.58696	267.04	3.80124	267.04	0
267.25	5.99908	267.25	5.3444	267.25	5.15195	267.25	4.99528	267.25	4.85589	267.25	4.66185	267.25	4.59083	267.25	3.80183	267.25	0
267.45	5.99563	267.45	5.34658	267.45	5.14815	267.45	4.9982	267.45	4.85156	267.45	4.66542	267.45	4.59457	267.45	3.79858	267.45	0
267.65	5.99914	267.65	5.34346	267.65	5.15406	267.65	4.99661	267.65	4.85507	267.65	4.66669	267.65	4.59409	267.65	3.79966	267.65	0
267.86	5.99793	267.86	5.34024	267.86	5.14909	267.86	4.99877	267.86	4.85863	267.86	4.66577	267.86	4.58984	267.86	3.79647	267.86	0
268.04	5.99333	268.04	5.34011	268.04	5.14821	268.04	4.99431	268.04	4.85043	268.04	4.66458	268.04	4.59089	268.04	3.80244	268.04	0
268.25	5.99674	268.25	5.33952	268.25	5.14358	268.25	4.99904	268.25	4.85021	268.25	4.66708	268.25	4.58903	268.25	3.79811	268.25	0
268.45	6.00062	268.45	5.34224	268.45	5.1524	268.45	4.99495	268.45	4.85293	268.45	4.66164	268.45	4.58639	268.45	3.80067	268.45	0
268.65	5.99492	268.65	5.33954	268.65	5.1448	268.65	4.99555	268.65	4.85401	268.65	4.66435	268.65	4.5923	268.65	3.80238	268.65	0
268.86	5.99333	268.86	5.33958	268.86	5.15236	268.86	4.99857	268.86	4.85284	268.86	4.66934	268.86	4.5909	268.86	3.80004	268.86	0
269.04	6.00105	269.04	5.34455	269.04	5.1552	269.04	4.99623	269.04	4.85384	269.04	4.66209	269.04	4.58741	269.04	3.79995	269.04	0
269.25	5.99577	269.25	5.34032	269.25	5.1466	269.25	4.99097	269.25	4.85393	269.25	4.66181	269.25	4.59355	269.25	3.79732	269.25	0
269.45	5.99465	269.45	5.34251	269.45	5.14374	269.45	4.99138	269.45	4.85284	269.45	4.6645	269.45	4.59362	269.45	3.79874	269.45	0
269.65	5.99203	269.65	5.33954	269.65	5.14615	269.65	5.00296	269.65	4.85021	269.65	4.66039	269.65	4.58673	269.65	3.80201	269.65	0
269.86	5.99512	269.86	5.33939	269.86	5.14518	269.86	4.99634	269.86	4.8513	269.86	4.66226	269.86	4.5945	269.86	3.80215	269.86	0
270.04	5.99623	270.04	5.34047	270.04	5.1451	270.04	4.99373	270.04	4.85117	270.04	4.66369	270.04	4.59263	270.04	3.80023	270.04	0
270.25	5.9966	270.25	5.33735	270.25	5.15181	270.25	4.99734	270.25	4.85046	270.25	4.66308	270.25	4.58718	270.25	3.7986	270.25	0
270.45	5.99525	270.45	5.33536	270.45	5.14572	270.45	4.99439	270.45	4.8521	270.45	4.66392	270.45	4.59323	270.45	3.79414	270.45	0
270.65	5.99866	270.65	5.33426	270.65	5.14087	270.65	4.99179	270.65	4.8526	270.65	4.66488	270.65	4.58818	270.65	3.79857	270.65	0
270.86	5.99376	270.86	5.33669	270.86	5.14973	270.86	4.99634	270.86	4.85366	270.86	4.6673	270.86	4.58482	270.86	3.80082	270.86	0
271.04	6.00101	271.04	5.33641	271.04	5.14651	271.04	4.99075	271.04	4.85021	271.04	4.65635	271.04	4.58869	271.04	3.79778	271.04	0
271.25	5.9951	271.25	5.34183	271.25	5.1407	271.25	4.99403	271.25	4.85003	271.25	4.66015	271.25	4.59522	271.25	3.79638	271.25	0
271.45	5.99789	271.45	5.33954	271.45	5.14328	271.45	5.00011	271.45	4.8552	271.45	4.66599	271.45	4.59052	271.45	3.79317	271.45	0
271.65	5.99097	271.65	5.33875	271.65	5.14594	271.65	4.99091	271.65	4.85089	271.65	4.66272	271.65	4.59123	271.65	3.79641	271.65	0
271.86	5.99435	271.86	5.3377	271.86	5.144	271.86	4.98896	271.86	4.84989	271.86	4.66058	271.86	4.59031	271.86	3.79159	271.86	0
272.04	5.99336	272.04	5.33925	272.04	5.14574	272.04	4.99316	272.04	4.84935	272.04	4.6651	272.04	4.58882	272.04	3.79309	272.04	0
272.25	5.99794	272.25	5.33435	272.25	5.1497	272.25	4.99725	272.25	4.85061	272.25	4.65449	272.25	4.58583	272.25	3.79256	272.25	0
272.45	5.99567	272.45	5.33152	272.45	5.14805	272.45	4.99081	272.45	4.85211	272.45	4.66138	272.45	4.60079	272.45	3.79455	272.45	0
272.65	5.99307	272.65	5.33897	272.65	5.14141	272.65	4.99843	272.65	4.85654	272.65	4.66683	272.65	4.5884	272.65	3.79412	272.65	0
272.86	5.99517	272.86	5.33504	272.86	5.14853	272.86	4.99104	272.86	4.85706	272.86	4.66038	272.86	4.59305	272.86	3.79727	272.86	0
273.04	5.99243	273.04	5.33634	273.04	5.14457	273.04	4.98839	273.04	4.85073	273.04	4.66483	273.04	4.59491	273.04	3.79435	273.04	0
273.25	5.99243	273.25	5.33424	273.25	5.14301	273.25	4.99099	273.25	4.85028	273.25	4.66294	273.25	4.58884	273.25	3.79487	273.25	0
273.45	5.98841	273.45	5.33641	273.45	5.14933	273.45	4.99559	273.45	4.84646	273.45	4.65831	273.45	4.59237	273.45	3.79346	273.45	0
273.65	5.99199	273.65	5.33782	273.65	5.14504	273.65	4.99361	273.65	4.85606	273.65	4.66219	273.65	4.58813	273.65	3.79628	273.65	0
273.86	5.9913	273.86	5.33866	273.86	5.14374	273.86	4.99456	273.86	4.85096	273.86	4.66561	273.86	4.58463	273.86	3.79635	273.86	0
274.04	5.98955	274.04	5.33963	274.04	5.14069	274.04	4.99385	274.04	4.84792	274.04	4.66609	274.04	4.59645	274.04	3.79288	274.04	0
274.25	5.99616	274.25	5.33604	274.25	5.14383	274.25	4.99164	274.25	4.85141	274.25	4.6548	274.25	4.59315	274.25	3.79351	274.25	0
274.45	5.98792	274.45	5.33505	274.45	5.14116	274.45	4.99048	274.45	4.85152	274.45	4.66021	274.45	4.58474	274.45	3.79185	274.45	0
274.65	5.99397	274.65	5.3343	274.65	5.14631	274.65	4.99388	274.65	4.84817	274.65	4.66504	274.65	4.58484	274.65	3.79359	274.65	0
274.86	5.98946	274.86	5.33689	274.86	5.14812	274.86	4.99069	274.86	4.85111	274.86	4.66256	274.86	4.59125	274.86	3.79152	274.86	0
275.04	5.99305	275.04	5.33399	275.04	5.14762	275.04	4.9947	275.04	4.85408	275.04	4.66895	275.04	4.59126	275.04	3.79216	275.04	0
275.25	5.9893	275.25	5.33577	275.25	5.14225	275.25	5.00082	275.25	4.84713	275.25	4.66342	275.25	4.58293	275.25	3.79298	275.25	0
275.45	5.9907	275.45	5.3393	275.45	5.14312	275.45	4.99164	275.45	4.84934	275.45	4.66457	275.45	4.5935	275.45	3.79738	275.45	0
275.65	5.99315	275.65	5.33563	275.65	5.14037	275.65	4.99172	275.65	4.84802	275.65	4.6635	275.65	4.59566	275.65	3.79246	275.65	0
275.86	5.99211	275.86	5.3399	275.86	5.14178	275.86	4.9935	275.86	4.84793	275.86	4.66442	275.86	4.5893	275.86	3.79228	275.86	0
276.04	5.99557	276.04	5.33501	276.04	5.14438	276.04	4.99442	276.04	4.84727	276.04	4.65735	276.04	4.58859	276.04	3.79096	276.04	0
276.25	5.99334	276.25	5.33137	276.25	5.1465	276.25	4.98865	276.25	4.8483	276.25	4.66699	276.25	4.59232	276.25	3.79165	276.25	0
276.45	5.98889	276.45	5.3375	276.45	5.14405	276.45	4.99729	276.45	4.84984	276.45	4.66505	276.45	4.5908	276.45	3.79187	276.45	0
276.65	5.99323	276.65	5.33846	276.65	5.14274	276.65	4.98944	276.65	4.84949	276.65	4.663	276.65	4.58802	276.65	3.7906	276.65	0
276.86	5.99333	276.86	5.33712	276.86	5.14058	276.86	4.98834	276.86	4.84797	276.86	4.66142	276.86	4.59101	276.86	3.78484	276.86	0
277.04	5.98751	277.04	5.33235	277.04	5.13155	277.04	4.99	277.04	4.84442	277.04	4.65998	277.04	4.59266	277.04	3.78753	277.04	0
277.25	5.98942	277.25	5.33277	277.25	5.13837	277.25	4.99136	277.25	4.85173	277.25	4.65984	277.25	4.58357	277.25	3.78683	277.25	0
277.45	5.98941	277.45	5.33391	277.45	5.14674	277.45	4.99036	277.45	4.84846	277.45	4.65656	277.45	4.59593	277.45	3.79305	277.45	0
277.65	5.98775	277.65	5.33597	277.65	5.14345	277.65	4.99947	277.65	4.85208	277.65	4.65909	277.65	4.58799	277.65	3.78694	277.65	0
277.86	5.99051	277.86	5.33423	277.86	5.14818	277.86	4.98808	277.86	4.85373	277.86	4.65999	277.86	4.5867	277.86	3.7831	277.86	0
278.04	5.99357	278.04	5.32988	278.04	5.14246	278.04	4.98826	278.04	4.84961	278.04	4.66134	278.04	4.58892	278.04	3.78892	278.04	0
278.25	5.99233	278.25	5.33593	278.25	5.13327	278.25	4.98966	278.25	4.84573	278.25	4.6591	278.25	4.58723	278.25	3.78454	278.25	0
278.45	5.98944	278.45	5.33667	278.45	5.13567	278.45	4.98786	278.45	4.84854	278.45	4.66178	278.45	4.583	278.45	3.78994	278.45	0
278.65	5.98974	278.65	5.33194	278.65	5.14103	278.65	4.98468	278.65	4.85562	278.65	4.6604	278.65	4.58994	278.65	3.78048	278.65	0
278.86	5.98631	278.86	5.33759	278.86	5.14172	278.86	4.99214	278.86	4.85346	278.86	4.65794	278.86	4.5899	278.86	3.7857	278.86	0
279.04	5.98741	279.04	5.33505	279.04	5.14336	279.04	4.99233	279.04	4.84899	279.04	4.66086	279.04	4.58796	279.04	3.78502	279.04	0
279.25	5.99141	279.25	5.33456	279.25	5.14393	279.25	4.99203	279.25	4.84725	279.25	4.65954	279.25	4.58545	279.25	3.78813	279.25	0
279.45	5.9902	279.45	5.33397	279.45	5.14179	279.45	4.99194	279.45	4.85129	279.45	4.66123	279.45	4.59419	279.45	3.78381	279.45	0
279.65	5.98938	279.65	5.33444	279.65	5.14282	279.65	4.9903	279.65	4.84737	279.65	4.66371	279.65	4.58726	279.65	3.78905	279.65	0
279.86	5.9914	279.86	5.33103	279.86	5.13808	279.86	4.98676	279.86	4.84958	279.86	4.65903	279.86	4.58791	279.86	3.78635	279.86	0
280.04	5.99249	280.04	5.33468	280.04	5.14372	280.04	4.9827	280.04	4.85113	280.04	4.65949	280.04	4.58948	280.04	3.78623	280.04	0
280.25	5.98818	280.25	5.33527	280.25	5.13577	280.25	4.99487	280.25	4.84491	280.25	4.65562	280.25	4.58666	280.25	3.78685	280.25	0
280.45	5.99365	280.45	5.33599	280.45	5.14776	280.45	4.9873	280.45	4.8491	280.45	4.65794	280.45	4.58617	280.45	3.78803	280.45	0
280.65	5.9874	280.65	5.33324	280.65	5.14523	280.65	4.98778	280.65	4.84966	280.65	4.65774	280.65	4.59567	280.65	3.78189	280.65	0
280.86	5.98955	280.86	5.33511	280.86	5.14102	280.86	4.99183	280.86	4.85073	280.86	4.66793	280.86	4.58673	280.86	3.78298	280.86	0
281.04	5.98886	281.04	5.33483	281.04	5.13853	281.04	4.98648	281.04	4.84787	281.04	4.65875	281.04	4.58566	281.04	3.78811	281.04	0
281.25	5.9839	281.25	5.33399	281.25	5.14489	281.25	4.98701	281.25	4.84893	281.25	4.65961	281.25	4.59188	281.25	3.78672	281.25	0
281.45	5.98847	281.45	5.3415	281.45	5.13328	281.45	4.98804	281.45	4.84749	281.45	4.65648	281.45	4.58957	281.45	3.78644	281.45	0
281.65	5.98059	281.65	5.33613	281.65	5.14247	281.65	4.9912	281.65	4.84631	281.65	4.65437	281.65	4.58369	281.65	3.78331	281.65	0
281.86	5.9908	281.86	5.33375	281.86	5.13417	281.86	4.99306	281.86	4.85197	281.86	4.66084	281.86	4.58986	281.86	3.78475	281.86	0
282.04	5.98945	282.04	5.33157	282.04	5.13551	282.04	4.98662	282.04	4.84595	282.04	4.65751	282.04	4.59246	282.04	3.78254	282.04	0
282.25	5.98816	282.25	5.33465	282.25	5.14287	282.25	4.98792	282.25	4.84962	282.25	4.66598	282.25	4.58534	282.25	3.78252	282.25	0
282.45	5.98719	282.45	5.33368	282.45	5.14023	282.45	4.98935	282.45	4.84849	282.45	4.65922	282.45	4.59205	282.45	3.78576	282.45	0
282.65	5.98732	282.65	5.33073	282.65	5.13258	282.65	4.98346	282.65	4.84578	282.65	4.66384	282.65	4.58676	282.65	3.78253	282.65	0
282.86	5.98588	282.86	5.32958	282.86	5.13707	282.86	4.98692	282.86	4.8472	282.86	4.65375	282.86	4.58997	282.86	3.78446	282.86	0
283.04	5.98844	283.04	5.33377	283.04	5.14102	283.04	4.9867	283.04	4.85082	283.04	4.65551	283.04	4.58683	283.04	3.77964	283.04	0
283.25	5.98468	283.25	5.33149	283.25	5.13826	283.25	4.98599	283.25	4.84528	283.25	4.65805	283.25	4.58985	283.25	3.78165	283.25	0
283.45	5.98852	283.45	5.33682	283.45	5.14733	283.45	4.9923	283.45	4.8418	283.45	4.66464	283.45	4.59042	283.45	3.78181	283.45	0
283.65	5.98511	283.65	5.32674	283.65	5.14098	283.65	4.99147	283.65	4.8488	283.65	4.65464	283.65	4.58724	283.65	3.78039	283.65	0
283.86	5.98227	283.86	5.33114	283.86	5.14284	283.86	4.9833	283.86	4.84578	283.86	4.66144	283.86	4.58865	283.86	3.78238	283.86	0
284.04	5.98699	284.04	5.3336	284.04	5.13856	284.04	4.98558	284.04	4.85041	284.04	4.65967	284.04	4.58668	284.04	3.78514	284.04	0
284.25	5.98678	284.25	5.33211	284.25	5.14098	284.25	4.98893	284.25	4.8472	284.25	4.65309	284.25	4.58673	284.25	3.78139	284.25	0
284.45	5.98633	284.45	5.33052	284.45	5.1377	284.45	4.98854	284.45	4.84787	284.45	4.66353	284.45	4.59077	284.45	3.78069	284.45	0
284.65	5.98532	284.65	5.32842	284.65	5.13371	284.65	4.99472	284.65	4.84475	284.65	4.66399	284.65	4.58599	284.65	3.78208	284.65	0
284.86	5.98526	284.86	5.32922	284.86	5.14376	284.86	4.98365	284.86	4.8446	284.86	4.65327	284.86	4.58578	284.86	3.77808	284.86	0
285.04	5.98611	285.04	5.33135	285.04	5.14291	285.04	4.98443	285.04	4.85133	285.04	4.65848	285.04	4.58289	285.04	3.78126	285.04	0
285.25	5.98422	285.25	5.33201	285.25	5.13412	285.25	4.98472	285.25	4.84547	285.25	4.65585	285.25	4.58688	285.25	3.77482	285.25	0
285.45	5.98247	285.45	5.32909	285.45	5.136	285.45	4.98669	285.45	4.84431	285.45	4.66047	285.45	4.58252	285.45	3.77979	285.45	0
285.65	5.98595	285.65	5.3236	285.65	5.13873	285.65	4.98426	285.65	4.84235	285.65	4.65533	285.65	4.5934	285.65	3.7825	285.65	0
285.86	5.98832	285.86	5.33288	285.86	5.13351	285.86	4.98852	285.86	4.84529	285.86	4.65775	285.86	4.58908	285.86	3.78183	285.86	0
286.04	5.98452	286.04	5.3293	286.04	5.13968	286.04	4.98699	286.04	4.84366	286.04	4.66341	286.04	4.58919	286.04	3.77982	286.04	0
286.25	5.98733	286.25	5.3331	286.25	5.13906	286.25	4.98553	286.25	4.84366	286.25	4.66041	286.25	4.59093	286.25	3.78149	286.25	0
286.45	5.98685	286.45	5.3322	286.45	5.1347	286.45	4.98064	286.45	4.84691	286.45	4.65577	286.45	4.58765	286.45	3.77992	286.45	0
286.65	5.98559	286.65	5.32684	286.65	5.1379	286.65	4.98513	286.65	4.8403	286.65	4.65591	286.65	4.58842	286.65	3.77634	286.65	0
286.86	5.98776	286.86	5.32677	286.86	5.13926	286.86	4.982	286.86	4.84646	286.86	4.65509	286.86	4.58668	286.86	3.77896	286.86	0
287.04	5.98238	287.04	5.32684	287.04	5.13842	287.04	4.98962	287.04	4.8445	287.04	4.65909	287.04	4.58987	287.04	3.77878	287.04	0
287.25	5.98191	287.25	5.33403	287.25	5.13355	287.25	4.98881	287.25	4.8408	287.25	4.65963	287.25	4.58777	287.25	3.77366	287.25	0
287.45	5.98577	287.45	5.32998	287.45	5.13991	287.45	4.98525	287.45	4.8489	287.45	4.66051	287.45	4.58469	287.45	3.77939	287.45	0
287.65	5.98811	287.65	5.3306	287.65	5.13187	287.65	4.98465	287.65	4.84361	287.65	4.65963	287.65	4.59172	287.65	3.77696	287.65	0
287.86	5.98361	287.86	5.33172	287.86	5.14302	287.86	4.98419	287.86	4.84687	287.86	4.65527	287.86	4.58375	287.86	3.77624	287.86	0
288.04	5.98485	288.04	5.32405	288.04	5.13721	288.04	4.98589	288.04	4.84903	288.04	4.65304	288.04	4.5859	288.04	3.77788	288.04	0
288.25	5.98308	288.25	5.33361	288.25	5.14087	288.25	4.98352	288.25	4.8436	288.25	4.65659	288.25	4.58695	288.25	3.77395	288.25	0
288.45	5.98435	288.45	5.33429	288.45	5.13133	288.45	4.99216	288.45	4.84326	288.45	4.66285	288.45	4.5858	288.45	3.77918	288.45	0
288.65	5.97914	288.65	5.32869	288.65	5.13497	288.65	4.98459	288.65	4.84408	288.65	4.65432	288.65	4.5833	288.65	3.77997	288.65	0
288.86	5.98285	288.86	5.33168	288.86	5.13177	288.86	4.98805	288.86	4.84295	288.86	4.65885	288.86	4.59177	288.86	3.77294	288.86	0
289.04	5.98145	289.04	5.32714	289.04	5.12596	289.04	4.98106	289.04	4.84244	289.04	4.65479	289.04	4.5848	289.04	3.78012	289.04	0
289.25	5.98344	289.25	5.32565	289.25	5.13902	289.25	4.97926	289.25	4.84129	289.25	4.65297	289.25	4.58465	289.25	3.77597	289.25	0
289.45	5.98115	289.45	5.32642	289.45	5.1334	289.45	4.98034	289.45	4.84764	289.45	4.65587	289.45	4.59047	289.45	3.77911	289.45	0
289.65	5.98396	289.65	5.32869	289.65	5.13232	289.65	4.98436	289.65	4.84701	289.65	4.65295	289.65	4.58893	289.65	3.7767	289.65	0
289.86	5.98415	289.86	5.33021	289.86	5.14136	289.86	4.98579	289.86	4.83885	289.86	4.65191	289.86	4.58431	289.86	3.77726	289.86	0
290.04	5.98602	290.04	5.32462	290.04	5.13324	290.04	4.98496	290.04	4.84829	290.04	4.65452	290.04	4.5799	290.04	3.78019	290.04	0
290.25	5.98835	290.25	5.32215	290.25	5.12952	290.25	4.98032	290.25	4.84263	290.25	4.65803	290.25	4.58482	290.25	3.77534	290.25	0
290.45	5.98274	290.45	5.3249	290.45	5.13126	290.45	4.98159	290.45	4.84418	290.45	4.65879	290.45	4.58297	290.45	3.77113	290.45	0
290.65	5.97596	290.65	5.32472	290.65	5.13776	290.65	4.98339	290.65	4.84338	290.65	4.6586	290.65	4.58695	290.65	3.77895	290.65	0
290.86	5.98084	290.86	5.33119	290.86	5.13387	290.86	4.98145	290.86	4.84235	290.86	4.65994	290.86	4.58642	290.86	3.77225	290.86	0
291.04	5.9856	291.04	5.32709	291.04	5.13417	291.04	4.98282	291.04	4.83793	291.04	4.65829	291.04	4.58739	291.04	3.76684	291.04	0
291.25	5.98172	291.25	5.32631	291.25	5.13563	291.25	4.98412	291.25	4.84272	291.25	4.65521	291.25	4.58455	291.25	3.77228	291.25	0
291.45	5.97822	291.45	5.32845	291.45	5.13164	291.45	4.98043	291.45	4.84376	291.45	4.65738	291.45	4.592	291.45	3.77476	291.45	0
291.65	5.97853	291.65	5.33179	291.65	5.13454	291.65	4.98253	291.65	4.84427	291.65	4.65425	291.65	4.59224	291.65	3.77531	291.65	0
291.86	5.98302	291.86	5.32851	291.86	5.13538	291.86	4.98285	291.86	4.83758	291.86	4.65981	291.86	4.59058	291.86	3.77717	291.86	0
292.04	5.98138	292.04	5.32652	292.04	5.13476	292.04	4.98877	292.04	4.83748	292.04	4.65701	292.04	4.58659	292.04	3.77364	292.04	0
292.25	5.98095	292.25	5.32905	292.25	5.13053	292.25	4.98704	292.25	4.84378	292.25	4.65499	292.25	4.58163	292.25	3.77614	292.25	0
292.45	5.98272	292.45	5.31912	292.45	5.14003	292.45	4.98576	292.45	4.84156	292.45	4.65058	292.45	4.58347	292.45	3.76819	292.45	0
292.65	5.98097	292.65	5.32676	292.65	5.13413	292.65	4.98565	292.65	4.83838	292.65	4.65208	292.65	4.58762	292.65	3.77042	292.65	0
292.86	5.98305	292.86	5.32465	292.86	5.13108	292.86	4.98632	292.86	4.84524	292.86	4.66068	292.86	4.58567	292.86	3.7743	292.86	0
293.04	5.98279	293.04	5.32327	293.04	5.1326	293.04	4.98665	293.04	4.8475	293.04	4.65673	293.04	4.58224	293.04	3.77398	293.04	0
293.25	5.97997	293.25	5.32581	293.25	5.13517	293.25	4.97906	293.25	4.84074	293.25	4.66355	293.25	4.58769	293.25	3.77173	293.25	0
293.45	5.9812	293.45	5.32478	293.45	5.12405	293.45	4.9851	293.45	4.8428	293.45	4.65095	293.45	4.5843	293.45	3.77466	293.45	0
293.65	5.98053	293.65	5.32281	293.65	5.13256	293.65	4.98783	293.65	4.84204	293.65	4.65086	293.65	4.57718	293.65	3.77361	293.65	0
293.86	5.9836	293.86	5.32748	293.86	5.13386	293.86	4.98264	293.86	4.84733	293.86	4.66043	293.86	4.58583	293.86	3.7692	293.86	0
294.04	5.97785	294.04	5.32329	294.04	5.12896	294.04	4.98193	294.04	4.83977	294.04	4.65772	294.04	4.58949	294.04	3.76931	294.04	0
294.25	5.97911	294.25	5.32665	294.25	5.13236	294.25	4.98337	294.25	4.84539	294.25	4.65604	294.25	4.58299	294.25	3.76433	294.25	0
294.45	5.97643	294.45	5.32463	294.45	5.13103	294.45	4.97955	294.45	4.84645	294.45	4.65363	294.45	4.58844	294.45	3.77062	294.45	0
294.65	5.98225	294.65	5.32543	294.65	5.1242	294.65	4.97938	294.65	4.84383	294.65	4.6525	294.65	4.58399	294.65	3.76444	294.65	0
294.86	5.98257	294.86	5.32475	294.86	5.12946	294.86	4.9831	294.86	4.84211	294.86	4.65405	294.86	4.57932	294.86	3.76673	294.86	0
295.04	5.98352	295.04	5.32261	295.04	5.12657	295.04	4.98685	295.04	4.84147	295.04	4.6478	295.04	4.58365	295.04	3.7683	295.04	0
295.25	5.97517	295.25	5.32348	295.25	5.12949	295.25	4.98481	295.25	4.84353	295.25	4.65229	295.25	4.58371	295.25	3.77028	295.25	0
295.45	5.9814	295.45	5.326	295.45	5.1316	295.45	4.9832	295.45	4.83826	295.45	4.65253	295.45	4.58441	295.45	3.76555	295.45	0
295.65	5.98208	295.65	5.32961	295.65	5.13259	295.65	4.98347	295.65	4.84261	295.65	4.65427	295.65	4.5899	295.65	3.76749	295.65	0
295.86	5.98424	295.86	5.32683	295.86	5.12879	295.86	4.97836	295.86	4.84418	295.86	4.65334	295.86	4.58441	295.86	3.77107	295.86	0
296.04	5.97594	296.04	5.32461	296.04	5.12867	296.04	4.98485	296.04	4.84409	296.04	4.65587	296.04	4.58172	296.04	3.76888	296.04	0
296.25	5.97731	296.25	5.32236	296.25	5.13094	296.25	4.98047	296.25	4.84223	296.25	4.64777	296.25	4.58369	296.25	3.76879	296.25	0
296.45	5.98024	296.45	5.32732	296.45	5.12868	296.45	4.98479	296.45	4.84134	296.45	4.65147	296.45	4.58812	296.45	3.766	296.45	0
296.65	5.97673	296.65	5.32225	296.65	5.12873	296.65	4.98604	296.65	4.84367	296.65	4.65505	296.65	4.58718	296.65	3.76997	296.65	0
296.86	5.97968	296.86	5.32224	296.86	5.13408	296.86	4.98088	296.86	4.84422	296.86	4.65116	296.86	4.58516	296.86	3.76657	296.86	0
297.04	5.98304	297.04	5.32214	297.04	5.12782	297.04	4.97733	297.04	4.84145	297.04	4.65154	297.04	4.58931	297.04	3.76507	297.04	0
297.25	5.9858	297.25	5.32796	297.25	5.12854	297.25	4.97817	297.25	4.83888	297.25	4.64865	297.25	4.58273	297.25	3.76753	297.25	0
297.45	5.98042	297.45	5.32181	297.45	5.12777	297.45	4.98242	297.45	4.83962	297.45	4.65574	297.45	4.57678	297.45	3.76808	297.45	0
297.65	5.9763	297.65	5.32291	297.65	5.13131	297.65	4.97657	297.65	4.8444	297.65	4.65819	297.65	4.58859	297.65	3.76728	297.65	0
297.86	5.9794	297.86	5.32192	297.86	5.12861	297.86	4.983	297.86	4.83883	297.86	4.65591	297.86	4.58101	297.86	3.77056	297.86	0
298.04	5.98392	298.04	5.32103	298.04	5.12905	298.04	4.97559	298.04	4.8424	298.04	4.6553	298.04	4.58074	298.04	3.76963	298.04	0
298.25	5.97464	298.25	5.32654	298.25	5.13313	298.25	4.9736	298.25	4.8406	298.25	4.65203	298.25	4.58234	298.25	3.76641	298.25	0
298.45	5.97731	298.45	5.3267	298.45	5.12723	298.45	4.98029	298.45	4.83783	298.45	4.65029	298.45	4.58423	298.45	3.76925	298.45	0
298.65	5.97783	298.65	5.31628	298.65	5.13557	298.65	4.97503	298.65	4.83624	298.65	4.65474	298.65	4.58395	298.65	3.76801	298.65	0
298.86	5.97745	298.86	5.32577	298.86	5.12471	298.86	4.97842	298.86	4.84577	298.86	4.64793	298.86	4.58329	298.86	3.75836	298.86	0
299.04	5.97911	299.04	5.32198	299.04	5.12197	299.04	4.98158	299.04	4.84239	299.04	4.65439	299.04	4.58691	299.04	3.76559	299.04	0
299.25	5.97617	299.25	5.32421	299.25	5.12539	299.25	4.98107	299.25	4.8417	299.25	4.65848	299.25	4.58594	299.25	3.76393	299.25	0
299.45	5.97953	299.45	5.32237	299.45	5.12847	299.45	4.97697	299.45	4.84516	299.45	4.6491	299.45	4.58269	299.45	3.7647	299.45	0
299.65	5.98064	299.65	5.31791	299.65	5.12614	299.65	4.97378	299.65	4.84312	299.65	4.65026	299.65	4.58348	299.65	3.76565	299.65	0
299.86	5.98016	299.86	5.31653	299.86	5.13239	299.86	4.97712	299.86	4.83951	299.86	4.65341	299.86	4.58176	299.86	3.76212	299.86	0
300.04	5.97363	300.04	5.32125	300.04	5.13482	300.04	4.97854	300.04	4.83827	300.04	4.65556	300.04	4.58016	300.04	3.76161	300.04	0
300.25	5.98111	300.25	5.32196	300.25	5.12878	300.25	4.97725	300.25	4.83884	300.25	4.64905	300.25	4.58762	300.25	3.7657	300.25	0
300.45	5.97759	300.45	5.32054	300.45	5.11848	300.45	4.98145	300.45	4.84267	300.45	4.65346	300.45	4.58578	300.45	3.76342	300.45	0
300.65	5.9763	300.65	5.32536	300.65	5.12675	300.65	4.97748	300.65	4.8363	300.65	4.64734	300.65	4.58569	300.65	3.76292	300.65	0
300.86	5.9761	300.86	5.32287	300.86	5.12261	300.86	4.973	300.86	4.84033	300.86	4.65457	300.86	4.5856	300.86	3.76501	300.86	0
301.04	5.97523	301.04	5.32428	301.04	5.12277	301.04	4.97299	301.04	4.84167	301.04	4.65025	301.04	4.58228	301.04	3.76422	301.04	0
301.25	5.97969	301.25	5.31919	301.25	5.12955	301.25	4.98049	301.25	4.84034	301.25	4.6533	301.25	4.58121	301.25	3.76174	301.25	0
301.45	5.977	301.45	5.32312	301.45	5.13749	301.45	4.97407	301.45	4.83955	301.45	4.65245	301.45	4.58322	301.45	3.76144	301.45	0
301.65	5.97272	301.65	5.32184	301.65	5.1284	301.65	4.98172	301.65	4.84064	301.65	4.65008	301.65	4.58648	301.65	3.76185	301.65	0
301.86	5.97797	301.86	5.32137	301.86	5.1255	301.86	4.98274	301.86	4.83777	301.86	4.64836	301.86	4.57988	301.86	3.76471	301.86	0
302.04	5.97411	302.04	5.32309	302.04	5.12614	302.04	4.97268	302.04	4.83773	302.04	4.6525	302.04	4.58196	302.04	3.7603	302.04	0
302.25	5.97546	302.25	5.31867	302.25	5.11935	302.25	4.97815	302.25	4.83302	302.25	4.65148	302.25	4.58303	302.25	3.76363	302.25	0
302.45	5.97283	302.45	5.31993	302.45	5.12695	302.45	4.97868	302.45	4.838	302.45	4.65257	302.45	4.5815	302.45	3.76254	302.45	0
302.65	5.97262	302.65	5.31956	302.65	5.12737	302.65	4.98112	302.65	4.8332	302.65	4.65169	302.65	4.5863	302.65	3.76081	302.65	0
302.86	5.97856	302.86	5.32339	302.86	5.12623	302.86	4.9824	302.86	4.83573	302.86	4.65662	302.86	4.57878	302.86	3.75863	302.86	0
303.04	5.97663	303.04	5.31534	303.04	5.12662	303.04	4.98315	303.04	4.84141	303.04	4.65848	303.04	4.58485	303.04	3.76235	303.04	0
303.25	5.97251	303.25	5.32008	303.25	5.13326	303.25	4.97237	303.25	4.83975	303.25	4.64822	303.25	4.58181	303.25	3.76065	303.25	0
303.45	5.97501	303.45	5.31691	303.45	5.12498	303.45	4.97431	303.45	4.83645	303.45	4.65706	303.45	4.58178	303.45	3.7628	303.45	0
303.65	5.97989	303.65	5.32417	303.65	5.12029	303.65	4.98095	303.65	4.83745	303.65	4.65371	303.65	4.58829	303.65	3.75855	303.65	0
303.86	5.97052	303.86	5.32048	303.86	5.12906	303.86	4.97496	303.86	4.84021	303.86	4.65543	303.86	4.58163	303.86	3.76768	303.86	0
304.04	5.97169	304.04	5.32175	304.04	5.12585	304.04	4.97492	304.04	4.83591	304.04	4.64572	304.04	4.58528	304.04	3.76472	304.04	0
304.25	5.97478	304.25	5.32018	304.25	5.12471	304.25	4.97952	304.25	4.83814	304.25	4.65153	304.25	4.58479	304.25	3.75636	304.25	0
304.45	5.97822	304.45	5.31794	304.45	5.13043	304.45	4.97644	304.45	4.84256	304.45	4.64931	304.45	4.58104	304.45	3.75576	304.45	0
304.65	5.97192	304.65	5.32049	304.65	5.12087	304.65	4.98325	304.65	4.83533	304.65	4.65074	304.65	4.58634	304.65	3.75972	304.65	0
304.86	5.97185	304.86	5.31939	304.86	5.12287	304.86	4.97656	304.86	4.83779	304.86	4.65524	304.86	4.57867	304.86	3.75598	304.86	0
305.04	5.97331	305.04	5.31805	305.04	5.12246	305.04	4.97189	305.04	4.83314	305.04	4.64735	305.04	4.5793	305.04	3.75491	305.04	0
305.25	5.97645	305.25	5.31619	305.25	5.12282	305.25	4.97231	305.25	4.83915	305.25	4.6478	305.25	4.58419	305.25	3.75895	305.25	0
305.45	5.97546	305.45	5.31676	305.45	5.11897	305.45	4.97844	305.45	4.83805	305.45	4.64799	305.45	4.57867	305.45	3.75846	305.45	0
305.65	5.9732	305.65	5.3148	305.65	5.13136	305.65	4.98081	305.65	4.83605	305.65	4.64863	305.65	4.58052	305.65	3.76004	305.65	0
305.86	5.97341	305.86	5.31841	305.86	5.12423	305.86	4.97277	305.86	4.83906	305.86	4.65398	305.86	4.58825	305.86	3.75982	305.86	0
306.04	5.97441	306.04	5.31785	306.04	5.11835	306.04	4.9793	306.04	4.83974	306.04	4.64922	306.04	4.5864	306.04	3.75781	306.04	0
306.25	5.97121	306.25	5.31339	306.25	5.1262	306.25	4.97473	306.25	4.83881	306.25	4.64697	306.25	4.58286	306.25	3.75878	306.25	0
306.45	5.97106	306.45	5.31707	306.45	5.12226	306.45	4.97258	306.45	4.83876	306.45	4.65028	306.45	4.58218	306.45	3.75943	306.45	0
306.65	5.96965	306.65	5.31628	306.65	5.11698	306.65	4.97347	306.65	4.83746	306.65	4.64907	306.65	4.57913	306.65	3.75405	306.65	0
306.86	5.97159	306.86	5.3174	306.86	5.12226	306.86	4.97684	306.86	4.84201	306.86	4.64811	306.86	4.57876	306.86	3.76145	306.86	0
307.04	5.97231	307.04	5.31531	307.04	5.125	307.04	4.97776	307.04	4.83301	307.04	4.64733	307.04	4.58014	307.04	3.75826	307.04	0
307.25	5.97837	307.25	5.31979	307.25	5.11945	307.25	4.9738	307.25	4.83676	307.25	4.65657	307.25	4.58383	307.25	3.75218	307.25	0
307.45	5.97107	307.45	5.31975	307.45	5.12997	307.45	4.97818	307.45	4.83585	307.45	4.65321	307.45	4.57886	307.45	3.75907	307.45	0
307.65	5.97467	307.65	5.3185	307.65	5.12838	307.65	4.97283	307.65	4.83471	307.65	4.65133	307.65	4.57997	307.65	3.75783	307.65	0
307.86	5.97258	307.86	5.31397	307.86	5.11484	307.86	4.97312	307.86	4.83793	307.86	4.6491	307.86	4.58392	307.86	3.757	307.86	0
308.04	5.97187	308.04	5.31712	308.04	5.11606	308.04	4.97911	308.04	4.83315	308.04	4.64367	308.04	4.57791	308.04	3.75857	308.04	0
308.25	5.97253	308.25	5.31167	308.25	5.12789	308.25	4.97452	308.25	4.83904	308.25	4.64203	308.25	4.57632	308.25	3.75421	308.25	0
308.45	5.97633	308.45	5.318	308.45	5.11874	308.45	4.97814	308.45	4.83472	308.45	4.65146	308.45	4.5858	308.45	3.75803	308.45	0
308.65	5.96843	308.65	5.31869	308.65	5.1233	308.65	4.97921	308.65	4.83143	308.65	4.65801	308.65	4.57883	308.65	3.75341	308.65	0
308.86	5.96949	308.86	5.31737	308.86	5.12804	308.86	4.97294	308.86	4.83514	308.86	4.64653	308.86	4.57628	308.86	3.75301	308.86	0
309.04	5.96863	309.04	5.31794	309.04	5.12432	309.04	4.96888	309.04	4.83974	309.04	4.65015	309.04	4.57974	309.04	3.75769	309.04	0
309.25	5.9679	309.25	5.31591	309.25	5.11934	309.25	4.97087	309.25	4.83083	309.25	4.65408	309.25	4.57549	309.25	3.75521	309.25	0
309.45	5.97115	309.45	5.3151	309.45	5.12624	309.45	4.97598	309.45	4.83351	309.45	4.64639	309.45	4.57778	309.45	3.75565	309.45	0
309.65	5.97214	309.65	5.31246	309.65	5.12011	309.65	4.97425	309.65	4.83725	309.65	4.64774	309.65	4.58037	309.65	3.75549	309.65	0
309.86	5.97383	309.86	5.31888	309.86	5.12124	309.86	4.98097	309.86	4.84017	309.86	4.64871	309.86	4.58227	309.86	3.75549	309.86	0
310.04	5.97117	310.04	5.31076	310.04	5.12065	310.04	4.97536	310.04	4.83538	310.04	4.64716	310.04	4.58142	310.04	3.75267	310.04	0
310.25	5.97371	310.25	5.31467	310.25	5.12186	310.25	4.97129	310.25	4.83726	310.25	4.64784	310.25	4.58219	310.25	3.75466	310.25	0
310.45	5.97103	310.45	5.31202	310.45	5.11996	310.45	4.97118	310.45	4.83436	310.45	4.64665	310.45	4.57676	310.45	3.75406	310.45	0
310.65	5.96986	310.65	5.31675	310.65	5.12132	310.65	4.97356	310.65	4.83361	310.65	4.6497	310.65	4.57834	310.65	3.75644	310.65	0
310.86	5.97076	310.86	5.31713	310.86	5.11926	310.86	4.96733	310.86	4.83202	310.86	4.6489	310.86	4.58703	310.86	3.75585	310.86	0
311.04	5.97058	311.04	5.31766	311.04	5.11569	311.04	4.97762	311.04	4.83545	311.04	4.65008	311.04	4.58654	311.04	3.75364	311.04	0
311.25	5.97247	311.25	5.31693	311.25	5.12179	311.25	4.97839	311.25	4.83638	311.25	4.65249	311.25	4.5779	311.25	3.75802	311.25	0
311.45	5.96934	311.45	5.31855	311.45	5.12076	311.45	4.9678	311.45	4.83711	311.45	4.64674	311.45	4.58357	311.45	3.75334	311.45	0
311.65	5.96977	311.65	5.31331	311.65	5.12193	311.65	4.9731	311.65	4.83575	311.65	4.64486	311.65	4.57752	311.65	3.75141	311.65	0
311.86	5.97213	311.86	5.31194	311.86	5.1269	311.86	4.97509	311.86	4.8367	311.86	4.64706	311.86	4.58228	311.86	3.75205	311.86	0
312.04	5.96816	312.04	5.31208	312.04	5.12542	312.04	4.97335	312.04	4.83391	312.04	4.64645	312.04	4.57712	312.04	3.75718	312.04	0
312.25	5.97351	312.25	5.31472	312.25	5.12093	312.25	4.97861	312.25	4.83232	312.25	4.64736	312.25	4.5845	312.25	3.75463	312.25	0
312.45	5.97135	312.45	5.31212	312.45	5.11418	312.45	4.97878	312.45	4.83722	312.45	4.65155	312.45	4.57744	312.45	3.74796	312.45	0
312.65	5.97393	312.65	5.31393	312.65	5.12132	312.65	4.97947	312.65	4.83274	312.65	4.64928	312.65	4.58197	312.65	3.75576	312.65	0
312.86	5.97007	312.86	5.31375	312.86	5.11467	312.86	4.9695	312.86	4.83827	312.86	4.64787	312.86	4.58127	312.86	3.75222	312.86	0
313.04	5.969	313.04	5.31731	313.04	5.11183	313.04	4.96694	313.04	4.83365	313.04	4.64511	313.04	4.57619	313.04	3.74795	313.04	0
313.25	5.97086	313.25	5.31259	313.25	5.12173	313.25	4.9725	313.25	4.835	313.25	4.64238	313.25	4.57881	313.25	3.75453	313.25	0
313.45	5.96802	313.45	5.31353	313.45	5.12276	313.45	4.96956	313.45	4.83334	313.45	4.64814	313.45	4.58078	313.45	3.75657	313.45	0
313.65	5.9698	313.65	5.31677	313.65	5.11552	313.65	4.9766	313.65	4.83642	313.65	4.64851	313.65	4.57856	313.65	3.75243	313.65	0
313.86	5.96879	313.86	5.31236	313.86	5.11895	313.86	4.97485	313.86	4.83669	313.86	4.64344	313.86	4.57927	313.86	3.74447	313.86	0
314.04	5.96942	314.04	5.31399	314.04	5.12085	314.04	4.96921	314.04	4.83536	314.04	4.64335	314.04	4.58102	314.04	3.74798	314.04	0
314.25	5.96676	314.25	5.31061	314.25	5.11653	314.25	4.97216	314.25	4.83088	314.25	4.64672	314.25	4.57766	314.25	3.75238	314.25	0
314.45	5.96379	314.45	5.31666	314.45	5.11832	314.45	4.97156	314.45	4.83632	314.45	4.64896	314.45	4.57995	314.45	3.74942	314.45	0
314.65	5.9721	314.65	5.31269	314.65	5.12282	314.65	4.9692	314.65	4.83359	314.65	4.64821	314.65	4.58339	314.65	3.74939	314.65	0
314.86	5.96904	314.86	5.31381	314.86	5.11204	314.86	4.97032	314.86	4.82601	314.86	4.64919	314.86	4.57583	314.86	3.74612	314.86	0
315.04	5.96958	315.04	5.31621	315.04	5.11726	315.04	4.97108	315.04	4.8311	315.04	4.64859	315.04	4.58114	315.04	3.74885	315.04	0
315.25	5.9687	315.25	5.31026	315.25	5.11832	315.25	4.96921	315.25	4.83465	315.25	4.64671	315.25	4.57795	315.25	3.74842	315.25	0
315.45	5.97021	315.45	5.31422	315.45	5.11281	315.45	4.96924	315.45	4.83376	315.45	4.64631	315.45	4.58371	315.45	3.74913	315.45	0
315.65	5.96792	315.65	5.31412	315.65	5.11597	315.65	4.9656	315.65	4.83249	315.65	4.64423	315.65	4.57676	315.65	3.74779	315.65	0
315.86	5.96571	315.86	5.31686	315.86	5.12568	315.86	4.96977	315.86	4.8339	315.86	4.64858	315.86	4.57803	315.86	3.75226	315.86	0
316.04	5.97351	316.04	5.30808	316.04	5.12019	316.04	4.96537	316.04	4.8309	316.04	4.64763	316.04	4.57988	316.04	3.74456	316.04	0
316.25	5.96664	316.25	5.31439	316.25	5.11981	316.25	4.97459	316.25	4.82997	316.25	4.64891	316.25	4.58003	316.25	3.74515	316.25	0
316.45	5.96829	316.45	5.30852	316.45	5.12405	316.45	4.97438	316.45	4.83139	316.45	4.64316	316.45	4.57545	316.45	3.74525	316.45	0
316.65	5.96587	316.65	5.30996	316.65	5.11597	316.65	4.97326	316.65	4.82724	316.65	4.64763	316.65	4.5772	316.65	3.74642	316.65	0
316.86	5.96899	316.86	5.31038	316.86	5.11984	316.86	4.96992	316.86	4.83537	316.86	4.64816	316.86	4.57943	316.86	3.74589	316.86	0
317.04	5.96813	317.04	5.30938	317.04	5.11172	317.04	4.96891	317.04	4.832	317.04	4.64924	317.04	4.57254	317.04	3.74479	317.04	0
317.25	5.97179	317.25	5.30829	317.25	5.11746	317.25	4.96586	317.25	4.83256	317.25	4.64831	317.25	4.58162	317.25	3.74625	317.25	0
317.45	5.96808	317.45	5.31059	317.45	5.10767	317.45	4.97685	317.45	4.83424	317.45	4.64726	317.45	4.57727	317.45	3.74422	317.45	0
317.65	5.96765	317.65	5.31259	317.65	5.12132	317.65	4.97116	317.65	4.83068	317.65	4.63915	317.65	4.57461	317.65	3.74846	317.65	0
317.86	5.97053	317.86	5.31418	317.86	5.12152	317.86	4.96734	317.86	4.82845	317.86	4.64622	317.86	4.5798	317.86	3.74689	317.86	0
318.04	5.971	318.04	5.31436	318.04	5.1149	318.04	4.96804	318.04	4.8286	318.04	4.64951	318.04	4.57819	318.04	3.74796	318.04	0
318.25	5.96436	318.25	5.31187	318.25	5.11754	318.25	4.96938	318.25	4.83578	318.25	4.65048	318.25	4.57258	318.25	3.74021	318.25	0
318.45	5.9687	318.45	5.31437	318.45	5.1133	318.45	4.97081	318.45	4.82926	318.45	4.6477	318.45	4.58053	318.45	3.74778	318.45	0
318.65	5.96826	318.65	5.31925	318.65	5.10805	318.65	4.97479	318.65	4.83464	318.65	4.64602	318.65	4.57317	318.65	3.74871	318.65	0
318.86	5.96509	318.86	5.31096	318.86	5.11671	318.86	4.97032	318.86	4.83702	318.86	4.64521	318.86	4.57472	318.86	3.74423	318.86	0
319.04	5.96483	319.04	5.30764	319.04	5.12154	319.04	4.96549	319.04	4.83338	319.04	4.64294	319.04	4.57327	319.04	3.74329	319.04	0
319.25	5.9656	319.25	5.31048	319.25	5.11632	319.25	4.97269	319.25	4.82913	319.25	4.64884	319.25	4.58066	319.25	3.74426	319.25	0
319.45	5.96992	319.45	5.31292	319.45	5.12049	319.45	4.96797	319.45	4.83423	319.45	4.65445	319.45	4.58184	319.45	3.74786	319.45	0
319.65	5.96675	319.65	5.31255	319.65	5.11893	319.65	4.96365	319.65	4.82846	319.65	4.64195	319.65	4.57799	319.65	3.74566	319.65	0
319.86	5.96511	319.86	5.30972	319.86	5.10574	319.86	4.97022	319.86	4.83183	319.86	4.64282	319.86	4.57636	319.86	3.748	319.86	0
320.04	5.96877	320.04	5.31054	320.04	5.11103	320.04	4.96936	320.04	4.82857	320.04	4.64621	320.04	4.57319	320.04	3.74912	320.04	0
320.25	5.96908	320.25	5.31325	320.25	5.11857	320.25	4.9664	320.25	4.83163	320.25	4.64739	320.25	4.5722	320.25	3.74512	320.25	0
320.45	5.96795	320.45	5.31136	320.45	5.11774	320.45	4.97159	320.45	4.83686	320.45	4.6428	320.45	4.57592	320.45	3.74392	320.45	0
320.65	5.96724	320.65	5.3093	320.65	5.11514	320.65	4.96714	320.65	4.83155	320.65	4.64787	320.65	4.57603	320.65	3.74445	320.65	0
320.86	5.96806	320.86	5.30498	320.86	5.11587	320.86	4.96619	320.86	4.83024	320.86	4.64755	320.86	4.57564	320.86	3.7435	320.86	0
321.04	5.96601	321.04	5.30865	321.04	5.11443	321.04	4.96073	321.04	4.83653	321.04	4.64676	321.04	4.57858	321.04	3.74302	321.04	0
321.25	5.96617	321.25	5.31269	321.25	5.11258	321.25	4.96402	321.25	4.83288	321.25	4.64572	321.25	4.57755	321.25	3.7407	321.25	0
321.45	5.97207	321.45	5.30481	321.45	5.1092	321.45	4.9702	321.45	4.82922	321.45	4.64601	321.45	4.57058	321.45	3.74278	321.45	0
321.65	5.9689	321.65	5.31177	321.65	5.1138	321.65	4.97041	321.65	4.82562	321.65	4.6472	321.65	4.57943	321.65	3.74535	321.65	0
321.86	5.96533	321.86	5.30871	321.86	5.1122	321.86	4.96904	321.86	4.83183	321.86	4.64976	321.86	4.57437	321.86	3.7414	321.86	0
322.04	5.96611	322.04	5.30871	322.04	5.11344	322.04	4.96481	322.04	4.83389	322.04	4.64807	322.04	4.57551	322.04	3.73873	322.04	0
322.25	5.96792	322.25	5.30934	322.25	5.12353	322.25	4.96976	322.25	4.82842	322.25	4.64414	322.25	4.57617	322.25	3.74558	322.25	0
322.45	5.96642	322.45	5.31055	322.45	5.11096	322.45	4.96526	322.45	4.83157	322.45	4.64213	322.45	4.57394	322.45	3.74399	322.45	0
322.65	5.96214	322.65	5.30505	322.65	5.11493	322.65	4.96816	322.65	4.82734	322.65	4.64339	322.65	4.5766	322.65	3.73895	322.65	0
322.86	5.9668	322.86	5.30741	322.86	5.11592	322.86	4.96529	322.86	4.82913	322.86	4.64494	322.86	4.57695	322.86	3.74026	322.86	0
323.04	5.96561	323.04	5.30985	323.04	5.11097	323.04	4.96798	323.04	4.82658	323.04	4.65046	323.04	4.57632	323.04	3.74784	323.04	0
323.25	5.96443	323.25	5.30994	323.25	5.11218	323.25	4.96843	323.25	4.83354	323.25	4.64762	323.25	4.57767	323.25	3.74138	323.25	0
323.45	5.96533	323.45	5.30834	323.45	5.11999	323.45	4.96511	323.45	4.82956	323.45	4.6457	323.45	4.57787	323.45	3.73885	323.45	0
323.65	5.96171	323.65	5.30747	323.65	5.1145	323.65	4.96722	323.65	4.82617	323.65	4.64342	323.65	4.57566	323.65	3.74185	323.65	0
323.86	5.96429	323.86	5.30572	323.86	5.1159	323.86	4.96601	323.86	4.83028	323.86	4.6424	323.86	4.575	323.86	3.7414	323.86	0
324.04	5.96604	324.04	5.30488	324.04	5.11573	324.04	4.96751	324.04	4.83096	324.04	4.64002	324.04	4.57357	324.04	3.73968	324.04	0
324.25	5.9661	324.25	5.31068	324.25	5.10738	324.25	4.96265	324.25	4.83105	324.25	4.64265	324.25	4.57879	324.25	3.73878	324.25	0
324.45	5.96256	324.45	5.31038	324.45	5.11193	324.45	4.96996	324.45	4.83542	324.45	4.64955	324.45	4.57641	324.45	3.74269	324.45	0
324.65	5.96263	324.65	5.30987	324.65	5.11756	324.65	4.96556	324.65	4.83613	324.65	4.64419	324.65	4.57428	324.65	3.7428	324.65	0
324.86	5.96717	324.86	5.30737	324.86	5.11093	324.86	4.9618	324.86	4.83261	324.86	4.64139	324.86	4.57972	324.86	3.74042	324.86	0
325.04	5.9635	325.04	5.30718	325.04	5.11123	325.04	4.96345	325.04	4.82831	325.04	4.64546	325.04	4.5763	325.04	3.73473	325.04	0
325.25	5.96076	325.25	5.30211	325.25	5.11505	325.25	4.96341	325.25	4.83055	325.25	4.64318	325.25	4.56977	325.25	3.74018	325.25	0
325.45	5.96714	325.45	5.30872	325.45	5.11217	325.45	4.9644	325.45	4.83158	325.45	4.64332	325.45	4.57269	325.45	3.7432	325.45	0
325.65	5.96883	325.65	5.30398	325.65	5.10943	325.65	4.969	325.65	4.82762	325.65	4.64417	325.65	4.57356	325.65	3.73799	325.65	0
325.86	5.9639	325.86	5.30217	325.86	5.10822	325.86	4.9635	325.86	4.83436	325.86	4.64108	325.86	4.56856	325.86	3.73656	325.86	0
326.04	5.96547	326.04	5.30165	326.04	5.11108	326.04	4.96122	326.04	4.8297	326.04	4.64562	326.04	4.57402	326.04	3.74022	326.04	0
326.25	5.96293	326.25	5.30354	326.25	5.10942	326.25	4.96273	326.25	4.82917	326.25	4.64739	326.25	4.57873	326.25	3.73945	326.25	0
326.45	5.95783	326.45	5.30557	326.45	5.12179	326.45	4.96552	326.45	4.82951	326.45	4.64243	326.45	4.5702	326.45	3.7411	326.45	0
326.65	5.96249	326.65	5.30491	326.65	5.11171	326.65	4.965	326.65	4.82844	326.65	4.63767	326.65	4.57819	326.65	3.73769	326.65	0
326.86	5.96278	326.86	5.30525	326.86	5.11105	326.86	4.96528	326.86	4.83472	326.86	4.6441	326.86	4.57263	326.86	3.73877	326.86	0
327.04	5.96386	327.04	5.30792	327.04	5.1118	327.04	4.97025	327.04	4.82462	327.04	4.64361	327.04	4.57411	327.04	3.73495	327.04	0
327.25	5.9655	327.25	5.30084	327.25	5.10953	327.25	4.96216	327.25	4.82271	327.25	4.64226	327.25	4.57078	327.25	3.737	327.25	0
327.45	5.96434	327.45	5.30441	327.45	5.10535	327.45	4.96371	327.45	4.827	327.45	4.64679	327.45	4.5735	327.45	3.73772	327.45	0
327.65	5.96491	327.65	5.30442	327.65	5.11419	327.65	4.96548	327.65	4.82925	327.65	4.64244	327.65	4.57187	327.65	3.73984	327.65	0
327.86	5.96478	327.86	5.30399	327.86	5.11149	327.86	4.96225	327.86	4.82734	327.86	4.63934	327.86	4.5753	327.86	3.72973	327.86	0
328.04	5.96486	328.04	5.30907	328.04	5.11027	328.04	4.96474	328.04	4.82589	328.04	4.64208	328.04	4.57222	328.04	3.73579	328.04	0
328.25	5.95917	328.25	5.30389	328.25	5.11423	328.25	4.97014	328.25	4.82368	328.25	4.63817	328.25	4.57271	328.25	3.73608	328.25	0
328.45	5.96182	328.45	5.30279	328.45	5.11524	328.45	4.96487	328.45	4.82724	328.45	4.63766	328.45	4.57583	328.45	3.73615	328.45	0
328.65	5.96469	328.65	5.30061	328.65	5.1061	328.65	4.9659	328.65	4.8266	328.65	4.6432	328.65	4.58046	328.65	3.73362	328.65	0
328.86	5.96287	328.86	5.30289	328.86	5.10332	328.86	4.96615	328.86	4.82442	328.86	4.64463	328.86	4.57246	328.86	3.74108	328.86	0
329.04	5.96123	329.04	5.30147	329.04	5.11002	329.04	4.96451	329.04	4.83005	329.04	4.64056	329.04	4.57215	329.04	3.73596	329.04	0
329.25	5.962	329.25	5.30441	329.25	5.11444	329.25	4.96105	329.25	4.82686	329.25	4.63883	329.25	4.57892	329.25	3.73435	329.25	0
329.45	5.96401	329.45	5.30333	329.45	5.10566	329.45	4.96797	329.45	4.82351	329.45	4.63586	329.45	4.5699	329.45	3.73584	329.45	0
329.65	5.96121	329.65	5.30176	329.65	5.11251	329.65	4.96342	329.65	4.82795	329.65	4.63846	329.65	4.56962	329.65	3.73698	329.65	0
329.86	5.96183	329.86	5.30697	329.86	5.11021	329.86	4.96346	329.86	4.82821	329.86	4.63753	329.86	4.57519	329.86	3.73906	329.86	0
330.06	5.90003	330.06	5.27782	330.06	5.08723	330.06	4.97786	330.06	4.82722	330.06	4.6647	330.06	4.70369	330.06	3.75823	330.06	0
330.26	5.87661	330.26	5.27102	330.26	5.07595	330.26	4.96378	330.26	4.81638	330.26	4.6619	330.26	4.69578	330.26	3.75602	330.26	0
330.46	5.85226	330.46	5.25946	330.46	5.07006	330.46	4.96207	330.46	4.81307	330.46	4.6537	330.46	4.6952	330.46	3.75745	330.46	0
330.67	5.82975	330.67	5.24709	330.67	5.06071	330.67	4.95325	330.67	4.80243	330.67	4.65107	330.67	4.69201	330.67	3.75657	330.67	0
330.87	5.81285	330.87	5.23878	330.87	5.04946	330.87	4.94529	330.87	4.80087	330.87	4.65272	330.87	4.68664	330.87	3.75443	330.87	0
331.06	5.80182	331.06	5.23192	331.06	5.04678	331.06	4.93376	331.06	4.79454	331.06	4.64403	331.06	4.68893	331.06	3.7569	331.06	0
331.26	5.78637	331.26	5.22298	331.26	5.03172	331.26	4.93101	331.26	4.79164	331.26	4.63794	331.26	4.68118	331.26	3.75645	331.26	0
331.46	5.78047	331.46	5.21692	331.46	5.02673	331.46	4.92471	331.46	4.78679	331.46	4.63292	331.46	4.68281	331.46	3.75101	331.46	0
331.67	5.76173	331.67	5.20628	331.67	5.01988	331.67	4.91753	331.67	4.77858	331.67	4.63404	331.67	4.67819	331.67	3.75567	331.67	0
331.87	5.74888	331.87	5.1942	331.87	5.01058	331.87	4.917	331.87	4.77475	331.87	4.62353	331.87	4.68196	331.87	3.75172	331.87	0
332.06	5.73712	332.06	5.19147	332.06	5.00666	332.06	4.90487	332.06	4.76791	332.06	4.61917	332.06	4.67712	332.06	3.75481	332.06	0
332.26	5.72398	332.26	5.18098	332.26	4.9981	332.26	4.89743	332.26	4.7639	332.26	4.61391	332.26	4.67089	332.26	3.75201	332.26	0
332.46	5.71957	332.46	5.177	332.46	4.99126	332.46	4.8926	332.46	4.76262	332.46	4.6152	332.46	4.67035	332.46	3.75707	332.46	0
332.67	5.7094	332.67	5.1667	332.67	4.98099	332.67	4.88366	332.67	4.75597	332.67	4.60684	332.67	4.67207	332.67	3.75522	332.67	0
332.87	5.69454	332.87	5.16159	332.87	4.97586	332.87	4.88599	332.87	4.74683	332.87	4.60408	332.87	4.66078	332.87	3.7501	332.87	0
333.06	5.68249	333.06	5.15538	333.06	4.96427	333.06	4.87858	333.06	4.74153	333.06	4.6046	333.06	4.65632	333.06	3.75387	333.06	0
333.26	5.67271	333.26	5.14759	333.26	4.97409	333.26	4.86845	333.26	4.73845	333.26	4.59943	333.26	4.66471	333.26	3.75595	333.26	0
333.46	5.67065	333.46	5.13821	333.46	4.95578	333.46	4.86008	333.46	4.73801	333.46	4.59531	333.46	4.65289	333.46	3.75365	333.46	0
333.67	5.66006	333.67	5.13128	333.67	4.95744	333.67	4.8582	333.67	4.73172	333.67	4.59405	333.67	4.65088	333.67	3.75184	333.67	0
333.87	5.65086	333.87	5.12688	333.87	4.95335	333.87	4.85135	333.87	4.72832	333.87	4.58478	333.87	4.65899	333.87	3.75788	333.87	0
334.06	5.64297	334.06	5.11963	334.06	4.94535	334.06	4.84833	334.06	4.72236	334.06	4.58638	334.06	4.64924	334.06	3.7549	334.06	0
334.26	5.63093	334.26	5.11648	334.26	4.94547	334.26	4.84531	334.26	4.71987	334.26	4.57902	334.26	4.64311	334.26	3.75599	334.26	0
334.46	5.62912	334.46	5.10859	334.46	4.93205	334.46	4.84455	334.46	4.70797	334.46	4.57258	334.46	4.65079	334.46	3.74973	334.46	0
334.67	5.62019	334.67	5.10405	334.67	4.92718	334.67	4.83572	334.67	4.71222	334.67	4.57771	334.67	4.63851	334.67	3.75683	334.67	0
334.87	5.61435	334.87	5.10258	334.87	4.92662	334.87	4.83211	334.87	4.71132	334.87	4.56921	334.87	4.64067	334.87	3.75757	334.87	0
335.06	5.60147	335.06	5.09525	335.06	4.91797	335.06	4.82539	335.06	4.7037	335.06	4.56263	335.06	4.63058	335.06	3.75294	335.06	0
335.26	5.59649	335.26	5.09483	335.26	4.90826	335.26	4.81956	335.26	4.70286	335.26	4.56359	335.26	4.63411	335.26	3.74999	335.26	0
335.46	5.595	335.46	5.08167	335.46	4.91213	335.46	4.81747	335.46	4.69366	335.46	4.55966	335.46	4.63025	335.46	3.75625	335.46	0
335.67	5.58221	335.67	5.08024	335.67	4.90212	335.67	4.8156	335.67	4.68903	335.67	4.55554	335.67	4.63206	335.67	3.75114	335.67	0
335.87	5.57886	335.87	5.07917	335.87	4.8939	335.87	4.8077	335.87	4.69096	335.87	4.55177	335.87	4.62624	335.87	3.7507	335.87	0
336.06	5.57722	336.06	5.07383	336.06	4.89462	336.06	4.8055	336.06	4.68292	336.06	4.55241	336.06	4.61786	336.06	3.75016	336.06	0
336.26	5.56975	336.26	5.068	336.26	4.89289	336.26	4.80196	336.26	4.68079	336.26	4.54446	336.26	4.61865	336.26	3.75324	336.26	0
336.46	5.56536	336.46	5.06767	336.46	4.88795	336.46	4.79434	336.46	4.67845	336.46	4.54676	336.46	4.62522	336.46	3.75335	336.46	0
336.67	5.55963	336.67	5.05916	336.67	4.88137	336.67	4.79899	336.67	4.67397	336.67	4.53998	336.67	4.61853	336.67	3.74884	336.67	0
336.87	5.549	336.87	5.05584	336.87	4.87152	336.87	4.78773	336.87	4.67853	336.87	4.53352	336.87	4.619	336.87	3.74856	336.87	0
337.06	5.54769	337.06	5.05387	337.06	4.8744	337.06	4.78613	337.06	4.66664	337.06	4.52943	337.06	4.61927	337.06	3.75377	337.06	0
337.26	5.53768	337.26	5.04595	337.26	4.86707	337.26	4.78443	337.26	4.66329	337.26	4.5285	337.26	4.60729	337.26	3.74919	337.26	0
337.46	5.53771	337.46	5.03904	337.46	4.86326	337.46	4.78261	337.46	4.65768	337.46	4.52786	337.46	4.61211	337.46	3.74589	337.46	0
337.67	5.5304	337.67	5.03681	337.67	4.86155	337.67	4.77518	337.67	4.65993	337.67	4.52661	337.67	4.61303	337.67	3.75184	337.67	0
337.87	5.52569	337.87	5.03768	337.87	4.85576	337.87	4.76648	337.87	4.65268	337.87	4.52079	337.87	4.60788	337.87	3.75614	337.87	0
338.06	5.5186	338.06	5.03082	338.06	4.85119	338.06	4.76384	338.06	4.65256	338.06	4.51821	338.06	4.60723	338.06	3.74826	338.06	0
338.26	5.51633	338.26	5.0236	338.26	4.8501	338.26	4.76668	338.26	4.64665	338.26	4.51769	338.26	4.60296	338.26	3.74523	338.26	0
338.46	5.50951	338.46	5.02003	338.46	4.8396	338.46	4.75889	338.46	4.6488	338.46	4.51243	338.46	4.59528	338.46	3.75387	338.46	0
338.67	5.50766	338.67	5.01714	338.67	4.83961	338.67	4.75983	338.67	4.6386	338.67	4.51191	338.67	4.59912	338.67	3.7563	338.67	0
338.87	5.50235	338.87	5.0167	338.87	4.83765	338.87	4.75634	338.87	4.64117	338.87	4.50484	338.87	4.59667	338.87	3.75435	338.87	0
339.06	5.49738	339.06	5.01558	339.06	4.83376	339.06	4.74442	339.06	4.63161	339.06	4.5045	339.06	4.59507	339.06	3.75012	339.06	0
339.26	5.49135	339.26	5.00308	339.26	4.8323	339.26	4.74695	339.26	4.63456	339.26	4.50411	339.26	4.59362	339.26	3.75228	339.26	0
339.46	5.48712	339.46	5.00807	339.46	4.82531	339.46	4.74129	339.46	4.62866	339.46	4.49672	339.46	4.59707	339.46	3.74993	339.46	0
339.67	5.47925	339.67	5.00296	339.67	4.82367	339.67	4.7435	339.67	4.62177	339.67	4.49738	339.67	4.59444	339.67	3.75018	339.67	0
339.87	5.48168	339.87	4.99967	339.87	4.81706	339.87	4.73701	339.87	4.62068	339.87	4.49377	339.87	4.58569	339.87	3.74844	339.87	0
340.06	5.47372	340.06	4.99342	340.06	4.81426	340.06	4.73396	340.06	4.61719	340.06	4.49526	340.06	4.58284	340.06	3.75192	340.06	0
340.26	5.47738	340.26	4.99238	340.26	4.81473	340.26	4.72842	340.26	4.61729	340.26	4.49114	340.26	4.58373	340.26	3.74862	340.26	0
340.46	5.46638	340.46	4.9897	340.46	4.808	340.46	4.72333	340.46	4.61369	340.46	4.48649	340.46	4.57964	340.46	3.74377	340.46	0
340.67	5.4624	340.67	4.98165	340.67	4.80694	340.67	4.71961	340.67	4.61586	340.67	4.48412	340.67	4.57014	340.67	3.74928	340.67	0
340.87	5.46038	340.87	4.97833	340.87	4.80273	340.87	4.72051	340.87	4.60353	340.87	4.47378	340.87	4.57846	340.87	3.74993	340.87	0
341.06	5.45764	341.06	4.97414	341.06	4.7962	341.06	4.71892	341.06	4.60565	341.06	4.48052	341.06	4.57189	341.06	3.74489	341.06	0
341.26	5.44777	341.26	4.9762	341.26	4.79531	341.26	4.70916	341.26	4.60232	341.26	4.47735	341.26	4.57099	341.26	3.74541	341.26	0
341.46	5.45094	341.46	4.96825	341.46	4.8006	341.46	4.70916	341.46	4.59941	341.46	4.47234	341.46	4.57544	341.46	3.75218	341.46	0
341.67	5.44058	341.67	4.97079	341.67	4.78701	341.67	4.70969	341.67	4.59922	341.67	4.46959	341.67	4.56764	341.67	3.74752	341.67	0
341.87	5.43951	341.87	4.96326	341.87	4.78258	341.87	4.70009	341.87	4.59617	341.87	4.46752	341.87	4.57039	341.87	3.75182	341.87	0
342.06	5.43612	342.06	4.96056	342.06	4.77918	342.06	4.70603	342.06	4.59363	342.06	4.46224	342.06	4.56745	342.06	3.74738	342.06	0
342.26	5.43255	342.26	4.9515	342.26	4.78066	342.26	4.69925	342.26	4.58897	342.26	4.463	342.26	4.56186	342.26	3.75062	342.26	0
342.46	5.42564	342.46	4.95248	342.46	4.77686	342.46	4.69684	342.46	4.58623	342.46	4.46444	342.46	4.55625	342.46	3.74894	342.46	0
342.67	5.42552	342.67	4.95584	342.67	4.77482	342.67	4.69501	342.67	4.59088	342.67	4.46044	342.67	4.56152	342.67	3.74481	342.67	0
342.87	5.42184	342.87	4.94733	342.87	4.76691	342.87	4.69084	342.87	4.58052	342.87	4.45604	342.87	4.55973	342.87	3.74629	342.87	0
343.06	5.41588	343.06	4.94921	343.06	4.76962	343.06	4.69267	343.06	4.57888	343.06	4.45479	343.06	4.55739	343.06	3.74427	343.06	0
343.26	5.4157	343.26	4.94585	343.26	4.76307	343.26	4.68439	343.26	4.5754	343.26	4.45183	343.26	4.55106	343.26	3.74364	343.26	0
343.46	5.41018	343.46	4.94271	343.46	4.75899	343.46	4.68289	343.46	4.57371	343.46	4.4439	343.46	4.55276	343.46	3.7426	343.46	0
343.67	5.409	343.67	4.93699	343.67	4.75308	343.67	4.6746	343.67	4.57425	343.67	4.4486	343.67	4.54767	343.67	3.74603	343.67	0
343.87	5.40279	343.87	4.93329	343.87	4.75432	343.87	4.67903	343.87	4.57099	343.87	4.44442	343.87	4.54947	343.87	3.74718	343.87	0
344.06	5.40278	344.06	4.93031	344.06	4.75574	344.06	4.6729	344.06	4.57019	344.06	4.44595	344.06	4.54997	344.06	3.74173	344.06	0
344.26	5.40226	344.26	4.92398	344.26	4.74487	344.26	4.67641	344.26	4.56612	344.26	4.4368	344.26	4.53974	344.26	3.74233	344.26	0
344.46	5.39462	344.46	4.92728	344.46	4.74359	344.46	4.66314	344.46	4.56233	344.46	4.43762	344.46	4.54329	344.46	3.75253	344.46	0
344.67	5.38854	344.67	4.9144	344.67	4.74385	344.67	4.66371	344.67	4.5598	344.67	4.43696	344.67	4.53919	344.67	3.74421	344.67	0
344.87	5.38804	344.87	4.91753	344.87	4.7394	344.87	4.66237	344.87	4.56143	344.87	4.43242	344.87	4.54342	344.87	3.74173	344.87	0
345.06	5.38354	345.06	4.91394	345.06	4.73818	345.06	4.65837	345.06	4.55773	345.06	4.43352	345.06	4.53466	345.06	3.74524	345.06	0
345.26	5.38129	345.26	4.91286	345.26	4.73656	345.26	4.65913	345.26	4.55059	345.26	4.42831	345.26	4.54413	345.26	3.74104	345.26	0
345.46	5.38138	345.46	4.91122	345.46	4.73203	345.46	4.65435	345.46	4.54712	345.46	4.42301	345.46	4.53332	345.46	3.74483	345.46	0
345.67	5.37839	345.67	4.90381	345.67	4.73179	345.67	4.65474	345.67	4.54782	345.67	4.42863	345.67	4.53386	345.67	3.7454	345.67	0
345.87	5.36974	345.87	4.9033	345.87	4.73046	345.87	4.64635	345.87	4.54852	345.87	4.42295	345.87	4.52873	345.87	3.74386	345.87	0
346.06	5.37048	346.06	4.90047	346.06	4.72244	346.06	4.64494	346.06	4.54114	346.06	4.42198	346.06	4.53011	346.06	3.74793	346.06	0
346.26	5.37085	346.26	4.90263	346.26	4.72615	346.26	4.64537	346.26	4.54032	346.26	4.41818	346.26	4.52621	346.26	3.74026	346.26	0
346.46	5.36479	346.46	4.89638	346.46	4.72266	346.46	4.64992	346.46	4.53631	346.46	4.41507	346.46	4.52973	346.46	3.74221	346.46	0
346.67	5.35946	346.67	4.89445	346.67	4.71499	346.67	4.64082	346.67	4.5349	346.67	4.41466	346.67	4.52182	346.67	3.74676	346.67	0
346.87	5.35219	346.87	4.89184	346.87	4.71524	346.87	4.63623	346.87	4.53618	346.87	4.41291	346.87	4.52102	346.87	3.74142	346.87	0
347.06	5.35907	347.06	4.89056	347.06	4.71295	347.06	4.63796	347.06	4.53556	347.06	4.41039	347.06	4.52164	347.06	3.74315	347.06	0
347.26	5.35188	347.26	4.8881	347.26	4.71314	347.26	4.63367	347.26	4.52893	347.26	4.40685	347.26	4.52085	347.26	3.74487	347.26	0
347.46	5.34667	347.46	4.88594	347.46	4.71107	347.46	4.62849	347.46	4.52426	347.46	4.4025	347.46	4.52137	347.46	3.7413	347.46	0
347.67	5.34011	347.67	4.88269	347.67	4.70093	347.67	4.6295	347.67	4.52933	347.67	4.40648	347.67	4.51818	347.67	3.74084	347.67	0
347.87	5.34484	347.87	4.88133	347.87	4.69812	347.87	4.62374	347.87	4.52298	347.87	4.40835	347.87	4.51216	347.87	3.74143	347.87	0
348.06	5.33654	348.06	4.87665	348.06	4.69743	348.06	4.62217	348.06	4.5166	348.06	4.40195	348.06	4.50878	348.06	3.74218	348.06	0
348.26	5.33817	348.26	4.87702	348.26	4.69781	348.26	4.61899	348.26	4.51972	348.26	4.3969	348.26	4.50529	348.26	3.74244	348.26	0
348.46	5.33132	348.46	4.87047	348.46	4.69585	348.46	4.61833	348.46	4.52016	348.46	4.39651	348.46	4.5112	348.46	3.74268	348.46	0
348.67	5.33085	348.67	4.87081	348.67	4.69198	348.67	4.61346	348.67	4.51152	348.67	4.3924	348.67	4.50984	348.67	3.743	348.67	0
348.87	5.33162	348.87	4.86891	348.87	4.684	348.87	4.6148	348.87	4.5111	348.87	4.39058	348.87	4.5076	348.87	3.74371	348.87	0
349.06	5.32975	349.06	4.86481	349.06	4.68555	349.06	4.61637	349.06	4.51116	349.06	4.39417	349.06	4.51135	349.06	3.74752	349.06	0
349.26	5.32169	349.26	4.86419	349.26	4.68419	349.26	4.60599	349.26	4.50953	349.26	4.39088	349.26	4.50072	349.26	3.74211	349.26	0
349.46	5.31938	349.46	4.85764	349.46	4.68117	349.46	4.6064	349.46	4.50466	349.46	4.38689	349.46	4.50217	349.46	3.74453	349.46	0
349.67	5.31388	349.67	4.85959	349.67	4.6807	349.67	4.60107	349.67	4.5063	349.67	4.38211	349.67	4.50913	349.67	3.73701	349.67	0
349.87	5.31483	349.87	4.85183	349.87	4.67368	349.87	4.59692	349.87	4.50539	349.87	4.38463	349.87	4.4954	349.87	3.73825	349.87	0
350.06	5.31147	350.06	4.8573	350.06	4.67554	350.06	4.59891	350.06	4.4996	350.06	4.38125	350.06	4.49962	350.06	3.73656	350.06	0
350.26	5.30974	350.26	4.84944	350.26	4.672	350.26	4.599	350.26	4.49606	350.26	4.38194	350.26	4.50197	350.26	3.74135	350.26	0
350.46	5.30755	350.46	4.84916	350.46	4.67207	350.46	4.59839	350.46	4.49177	350.46	4.38061	350.46	4.49775	350.46	3.74529	350.46	0
350.67	5.30746	350.67	4.84797	350.67	4.66596	350.67	4.59646	350.67	4.4982	350.67	4.37747	350.67	4.49165	350.67	3.73673	350.67	0
350.87	5.30115	350.87	4.84259	350.87	4.66935	350.87	4.59317	350.87	4.48685	350.87	4.37201	350.87	4.49454	350.87	3.73652	350.87	0
351.06	5.30344	351.06	4.83851	351.06	4.66466	351.06	4.58739	351.06	4.49526	351.06	4.36795	351.06	4.49283	351.06	3.74345	351.06	0
351.26	5.2964	351.26	4.84165	351.26	4.66167	351.26	4.58433	351.26	4.49057	351.26	4.36807	351.26	4.48666	351.26	3.7409	351.26	0
351.46	5.29955	351.46	4.83385	351.46	4.65536	351.46	4.58954	351.46	4.48261	351.46	4.36356	351.46	4.4904	351.46	3.74219	351.46	0
351.67	5.28999	351.67	4.8326	351.67	4.65639	351.67	4.58547	351.67	4.48432	351.67	4.363	351.67	4.48562	351.67	3.7394	351.67	0
351.87	5.28723	351.87	4.83396	351.87	4.65886	351.87	4.57862	351.87	4.47853	351.87	4.36322	351.87	4.47704	351.87	3.73971	351.87	0
352.06	5.28697	352.06	4.83134	352.06	4.65502	352.06	4.58403	352.06	4.47691	352.06	4.36542	352.06	4.48206	352.06	3.7379	352.06	0
352.26	5.28612	352.26	4.82546	352.26	4.65161	352.26	4.57559	352.26	4.47524	352.26	4.36456	352.26	4.48071	352.26	3.7369	352.26	0
352.46	5.28371	352.46	4.82085	352.46	4.65423	352.46	4.56976	352.46	4.47603	352.46	4.359	352.46	4.47732	352.46	3.73801	352.46	0
352.67	5.27528	352.67	4.82534	352.67	4.6464	352.67	4.57499	352.67	4.47405	352.67	4.35398	352.67	4.47466	352.67	3.74024	352.67	0
352.87	5.27889	352.87	4.82459	352.87	4.64273	352.87	4.57081	352.87	4.4703	352.87	4.35047	352.87	4.47563	352.87	3.73709	352.87	0
353.06	5.27704	353.06	4.82427	353.06	4.6424	353.06	4.57092	353.06	4.47003	353.06	4.35027	353.06	4.47359	353.06	3.73989	353.06	0
353.26	5.2691	353.26	4.81019	353.26	4.63521	353.26	4.56858	353.26	4.47281	353.26	4.35459	353.26	4.47709	353.26	3.73767	353.26	0
353.46	5.27187	353.46	4.81338	353.46	4.6408	353.46	4.56415	353.46	4.46645	353.46	4.34597	353.46	4.47571	353.46	3.73582	353.46	0
353.67	5.26961	353.67	4.81212	353.67	4.6337	353.67	4.561	353.67	4.46596	353.67	4.34911	353.67	4.47041	353.67	3.73561	353.67	0
353.87	5.26866	353.87	4.81403	353.87	4.6319	353.87	4.55778	353.87	4.46138	353.87	4.34845	353.87	4.47493	353.87	3.73792	353.87	0
354.06	5.26406	354.06	4.80528	354.06	4.63076	354.06	4.55807	354.06	4.45907	354.06	4.34499	354.06	4.46958	354.06	3.7391	354.06	0
354.26	5.26086	354.26	4.80455	354.26	4.6267	354.26	4.55537	354.26	4.45718	354.26	4.33922	354.26	4.46744	354.26	3.73713	354.26	0
354.46	5.26326	354.46	4.80059	354.46	4.62988	354.46	4.55527	354.46	4.45857	354.46	4.33882	354.46	4.4642	354.46	3.73482	354.46	0
354.67	5.25665	354.67	4.8012	354.67	4.62426	354.67	4.55315	354.67	4.45589	354.67	4.33357	354.67	4.46795	354.67	3.73917	354.67	0
354.87	5.25295	354.87	4.79941	354.87	4.61895	354.87	4.55129	354.87	4.45161	354.87	4.33595	354.87	4.46285	354.87	3.7376	354.87	0
355.06	5.25611	355.06	4.79825	355.06	4.61977	355.06	4.55133	355.06	4.44988	355.06	4.33538	355.06	4.46197	355.06	3.74	355.06	0
355.26	5.25158	355.26	4.79544	355.26	4.61934	355.26	4.54602	355.26	4.4501	355.26	4.33368	355.26	4.45839	355.26	3.73789	355.26	0
355.46	5.25305	355.46	4.7927	355.46	4.61033	355.46	4.54476	355.46	4.44842	355.46	4.33158	355.46	4.46095	355.46	3.7377	355.46	0
355.67	5.24674	355.67	4.79225	355.67	4.61531	355.67	4.54505	355.67	4.44829	355.67	4.3309	355.67	4.45416	355.67	3.73969	355.67	0
355.87	5.24428	355.87	4.79327	355.87	4.61312	355.87	4.54235	355.87	4.44097	355.87	4.3262	355.87	4.46051	355.87	3.73246	355.87	0
356.06	5.24564	356.06	4.78924	356.06	4.61966	356.06	4.5407	356.06	4.44602	356.06	4.32594	356.06	4.45606	356.06	3.73695	356.06	0
356.26	5.24096	356.26	4.78277	356.26	4.60917	356.26	4.53468	356.26	4.43991	356.26	4.32537	356.26	4.45364	356.26	3.73287	356.26	0
356.46	5.23855	356.46	4.78281	356.46	4.60713	356.46	4.53172	356.46	4.43812	356.46	4.32267	356.46	4.45437	356.46	3.73199	356.46	0
356.67	5.23684	356.67	4.77803	356.67	4.60715	356.67	4.52954	356.67	4.43653	356.67	4.32021	356.67	4.44576	356.67	3.73234	356.67	0
356.87	5.23154	356.87	4.78054	356.87	4.59965	356.87	4.53114	356.87	4.43992	356.87	4.32424	356.87	4.44435	356.87	3.73532	356.87	0
357.06	5.22892	357.06	4.77786	357.06	4.60266	357.06	4.52831	357.06	4.43728	357.06	4.32135	357.06	4.44701	357.06	3.7357	357.06	0
357.26	5.2295	357.26	4.77469	357.26	4.60182	357.26	4.52388	357.26	4.43063	357.26	4.31281	357.26	4.45025	357.26	3.73174	357.26	0
357.46	5.22654	357.46	4.77449	357.46	4.5936	357.46	4.52578	357.46	4.42939	357.46	4.31261	357.46	4.44564	357.46	3.7344	357.46	0
357.67	5.22238	357.67	4.77186	357.67	4.59381	357.67	4.52286	357.67	4.43101	357.67	4.31661	357.67	4.44407	357.67	3.73381	357.67	0
357.87	5.21989	357.87	4.77102	357.87	4.59167	357.87	4.52295	357.87	4.4261	357.87	4.31165	357.87	4.44088	357.87	3.73344	357.87	0
358.06	5.22126	358.06	4.77212	358.06	4.59016	358.06	4.52317	358.06	4.42363	358.06	4.30294	358.06	4.43888	358.06	3.72831	358.06	0
358.26	5.22253	358.26	4.76194	358.26	4.59223	358.26	4.51916	358.26	4.42383	358.26	4.30757	358.26	4.43834	358.26	3.73307	358.26	0
358.46	5.21464	358.46	4.76353	358.46	4.58781	358.46	4.51942	358.46	4.42382	358.46	4.30311	358.46	4.44609	358.46	3.73357	358.46	0
358.67	5.21775	358.67	4.76049	358.67	4.58839	358.67	4.51239	358.67	4.4202	358.67	4.31176	358.67	4.43099	358.67	3.7268	358.67	0
358.87	5.21377	358.87	4.76424	358.87	4.58306	358.87	4.51339	358.87	4.41467	358.87	4.30187	358.87	4.43851	358.87	3.73579	358.87	0
359.06	5.21271	359.06	4.75867	359.06	4.57971	359.06	4.50799	359.06	4.41699	359.06	4.30241	359.06	4.43172	359.06	3.73438	359.06	0
359.26	5.20757	359.26	4.7561	359.26	4.57808	359.26	4.50899	359.26	4.41862	359.26	4.29628	359.26	4.43261	359.26	3.73419	359.26	0
359.46	5.20661	359.46	4.75219	359.46	4.57689	359.46	4.50628	359.46	4.41065	359.46	4.2942	359.46	4.4304	359.46	3.73051	359.46	0
359.67	5.20452	359.67	4.75425	359.67	4.5761	359.67	4.50925	359.67	4.41184	359.67	4.29414	359.67	4.43413	359.67	3.73091	359.67	0
359.87	5.2036	359.87	4.75263	359.87	4.57566	359.87	4.50163	359.87	4.40829	359.87	4.29886	359.87	4.4258	359.87	3.73721	359.87	0
360.06	5.20221	360.06	4.74852	360.06	4.58135	360.06	4.50309	360.06	4.40696	360.06	4.29207	360.06	4.42423	360.06	3.73245	360.06	0
360.26	5.19976	360.26	4.74964	360.26	4.57412	360.26	4.49688	360.26	4.40365	360.26	4.29223	360.26	4.42214	360.26	3.73074	360.26	0
360.46	5.20108	360.46	4.74677	360.46	4.56886	360.46	4.49167	360.46	4.40863	360.46	4.29361	360.46	4.43243	360.46	3.73316	360.46	0
360.67	5.1943	360.67	4.74465	360.67	4.56817	360.67	4.49808	360.67	4.4085	360.67	4.29136	360.67	4.42425	360.67	3.73213	360.67	0
360.87	5.19421	360.87	4.74079	360.87	4.56429	360.87	4.49408	360.87	4.40334	360.87	4.29115	360.87	4.42355	360.87	3.73461	360.87	0
361.06	5.19103	361.06	4.74168	361.06	4.56801	361.06	4.49933	361.06	4.39702	361.06	4.28351	361.06	4.43045	361.06	3.73576	361.06	0
361.26	5.18908	361.26	4.74089	361.26	4.56378	361.26	4.49148	361.26	4.39556	361.26	4.29024	361.26	4.41656	361.26	3.73622	361.26	0
361.46	5.1934	361.46	4.7412	361.46	4.5584	361.46	4.49049	361.46	4.39997	361.46	4.28364	361.46	4.41964	361.46	3.73291	361.46	0
361.67	5.1878	361.67	4.72909	361.67	4.55889	361.67	4.49103	361.67	4.39449	361.67	4.28442	361.67	4.42325	361.67	3.73016	361.67	0
361.87	5.18541	361.87	4.73393	361.87	4.55926	361.87	4.48439	361.87	4.39365	361.87	4.28121	361.87	4.4169	361.87	3.73644	361.87	0
362.06	5.18018	362.06	4.73071	362.06	4.55592	362.06	4.48837	362.06	4.39619	362.06	4.27607	362.06	4.41322	362.06	3.73471	362.06	0
362.26	5.1778	362.26	4.73276	362.26	4.5519	362.26	4.48601	362.26	4.38852	362.26	4.27735	362.26	4.42014	362.26	3.72982	362.26	0
362.46	5.17879	362.46	4.73112	362.46	4.54611	362.46	4.48157	362.46	4.38616	362.46	4.27414	362.46	4.414	362.46	3.73018	362.46	0
362.67	5.17602	362.67	4.72576	362.67	4.5507	362.67	4.47806	362.67	4.38653	362.67	4.28022	362.67	4.40608	362.67	3.72881	362.67	0
362.87	5.17594	362.87	4.7288	362.87	4.55011	362.87	4.47736	362.87	4.38574	362.87	4.27654	362.87	4.41408	362.87	3.73458	362.87	0
363.06	5.1749	363.06	4.72017	363.06	4.55087	363.06	4.47408	363.06	4.38321	363.06	4.26709	363.06	4.41092	363.06	3.72822	363.06	0
363.26	5.17023	363.26	4.71724	363.26	4.54262	363.26	4.47232	363.26	4.38068	363.26	4.26881	363.26	4.40689	363.26	3.73323	363.26	0
363.46	5.17016	363.46	4.72116	363.46	4.53922	363.46	4.47344	363.46	4.38199	363.46	4.26683	363.46	4.4027	363.46	3.73066	363.46	0
363.67	5.16807	363.67	4.71459	363.67	4.54664	363.67	4.47171	363.67	4.37999	363.67	4.26435	363.67	4.40537	363.67	3.73089	363.67	0
363.87	5.16755	363.87	4.71346	363.87	4.53906	363.87	4.473	363.87	4.38029	363.87	4.27278	363.87	4.39953	363.87	3.72682	363.87	0
364.06	5.16589	364.06	4.71127	364.06	4.53283	364.06	4.46889	364.06	4.37551	364.06	4.26192	364.06	4.40211	364.06	3.72927	364.06	0
364.26	5.16274	364.26	4.70947	364.26	4.53283	364.26	4.46372	364.26	4.37541	364.26	4.2652	364.26	4.40239	364.26	3.72553	364.26	0
364.46	5.15662	364.46	4.71375	364.46	4.53743	364.46	4.46012	364.46	4.3754	364.46	4.2623	364.46	4.40065	364.46	3.72859	364.46	0
364.67	5.15888	364.67	4.70393	364.67	4.53044	364.67	4.46364	364.67	4.36739	364.67	4.25988	364.67	4.39804	364.67	3.72876	364.67	0
364.87	5.15627	364.87	4.70657	364.87	4.53011	364.87	4.45636	364.87	4.36813	364.87	4.25737	364.87	4.39921	364.87	3.72715	364.87	0
365.06	5.15427	365.06	4.70529	365.06	4.52771	365.06	4.45694	365.06	4.37088	365.06	4.26107	365.06	4.39724	365.06	3.72728	365.06	0
365.26	5.15274	365.26	4.70338	365.26	4.52957	365.26	4.45828	365.26	4.3647	365.26	4.25956	365.26	4.39405	365.26	3.72734	365.26	0
365.46	5.15472	365.46	4.70496	365.46	4.52605	365.46	4.45754	365.46	4.36604	365.46	4.25486	365.46	4.39898	365.46	3.72959	365.46	0
365.67	5.15144	365.67	4.70091	365.67	4.52184	365.67	4.45012	365.67	4.36679	365.67	4.25404	365.67	4.39037	365.67	3.72468	365.67	0
365.87	5.14496	365.87	4.69989	365.87	4.51947	365.87	4.4494	365.87	4.36551	365.87	4.25352	365.87	4.38769	365.87	3.72967	365.87	0
366.06	5.15091	366.06	4.69781	366.06	4.51902	366.06	4.45494	366.06	4.36212	366.06	4.25152	366.06	4.3942	366.06	3.72395	366.06	0
366.26	5.14507	366.26	4.69563	366.26	4.5196	366.26	4.44762	366.26	4.35895	366.26	4.24772	366.26	4.38917	366.26	3.72314	366.26	0
366.46	5.14015	366.46	4.6938	366.46	4.52043	366.46	4.44709	366.46	4.35743	366.46	4.25168	366.46	4.38859	366.46	3.72861	366.46	0
366.67	5.14042	366.67	4.69287	366.67	4.51975	366.67	4.44592	366.67	4.35031	366.67	4.24523	366.67	4.39037	366.67	3.7293	366.67	0
366.87	5.13774	366.87	4.6872	366.87	4.50794	366.87	4.44557	366.87	4.3581	366.87	4.2469	366.87	4.38568	366.87	3.72361	366.87	0
367.06	5.13583	367.06	4.6873	367.06	4.51276	367.06	4.44479	367.06	4.35272	367.06	4.24445	367.06	4.38342	367.06	3.72805	367.06	0
367.26	5.13455	367.26	4.68651	367.26	4.51318	367.26	4.44375	367.26	4.35448	367.26	4.23819	367.26	4.38427	367.26	3.72583	367.26	0
367.46	5.13274	367.46	4.68893	367.46	4.51018	367.46	4.44101	367.46	4.35119	367.46	4.23972	367.46	4.38534	367.46	3.72643	367.46	0
367.67	5.13146	367.67	4.68503	367.67	4.50699	367.67	4.43393	367.67	4.34736	367.67	4.23906	367.67	4.3849	367.67	3.72285	367.67	0
367.87	5.13345	367.87	4.6836	367.87	4.50326	367.87	4.43674	367.87	4.35192	367.87	4.23712	367.87	4.38328	367.87	3.7274	367.87	0
368.06	5.12736	368.06	4.68172	368.06	4.50756	368.06	4.43322	368.06	4.34736	368.06	4.23375	368.06	4.38639	368.06	3.72924	368.06	0
368.26	5.13139	368.26	4.6869	368.26	4.50305	368.26	4.43411	368.26	4.34092	368.26	4.23456	368.26	4.37464	368.26	3.72436	368.26	0
368.46	5.12628	368.46	4.67425	368.46	4.49441	368.46	4.4346	368.46	4.34652	368.46	4.23612	368.46	4.37636	368.46	3.72456	368.46	0
368.67	5.12239	368.67	4.67261	368.67	4.50508	368.67	4.42494	368.67	4.3414	368.67	4.22749	368.67	4.37508	368.67	3.72154	368.67	0
368.87	5.12176	368.87	4.67079	368.87	4.49683	368.87	4.42408	368.87	4.33966	368.87	4.23069	368.87	4.37719	368.87	3.72599	368.87	0
369.06	5.11644	369.06	4.67519	369.06	4.49592	369.06	4.4273	369.06	4.34306	369.06	4.22892	369.06	4.37092	369.06	3.72103	369.06	0
369.26	5.11925	369.26	4.66887	369.26	4.49911	369.26	4.42482	369.26	4.33616	369.26	4.22682	369.26	4.37589	369.26	3.7256	369.26	0
369.46	5.11826	369.46	4.66709	369.46	4.49236	369.46	4.42729	369.46	4.33926	369.46	4.22416	369.46	4.37277	369.46	3.72686	369.46	0
369.67	5.11618	369.67	4.66795	369.67	4.49165	369.67	4.42031	369.67	4.33325	369.67	4.23003	369.67	4.36569	369.67	3.72898	369.67	0
369.87	5.11272	369.87	4.67092	369.87	4.48908	369.87	4.42227	369.87	4.32916	369.87	4.22335	369.87	4.36993	369.87	3.72008	369.87	0
370.06	5.11564	370.06	4.66767	370.06	4.48674	370.06	4.41904	370.06	4.33	370.06	4.22231	370.06	4.36452	370.06	3.72633	370.06	0
370.26	5.10978	370.26	4.66489	370.26	4.48579	370.26	4.41983	370.26	4.33252	370.26	4.2173	370.26	4.36369	370.26	3.72389	370.26	0
370.46	5.11279	370.46	4.66365	370.46	4.48641	370.46	4.41602	370.46	4.32575	370.46	4.2192	370.46	4.37334	370.46	3.72459	370.46	0
370.67	5.11132	370.67	4.66353	370.67	4.48149	370.67	4.41576	370.67	4.32756	370.67	4.21695	370.67	4.36139	370.67	3.72345	370.67	0
370.87	5.10551	370.87	4.66155	370.87	4.47943	370.87	4.41066	370.87	4.32778	370.87	4.22004	370.87	4.36134	370.87	3.72752	370.87	0
371.06	5.1008	371.06	4.65897	371.06	4.4778	371.06	4.41054	371.06	4.32778	371.06	4.21535	371.06	4.36494	371.06	3.72483	371.06	0
371.26	5.10025	371.26	4.65768	371.26	4.48377	371.26	4.4055	371.26	4.3246	371.26	4.21742	371.26	4.36277	371.26	3.71499	371.26	0
371.46	5.10063	371.46	4.65437	371.46	4.47435	371.46	4.41211	371.46	4.32508	371.46	4.2127	371.46	4.36136	371.46	3.72184	371.46	0
371.67	5.10195	371.67	4.65034	371.67	4.47201	371.67	4.41533	371.67	4.31761	371.67	4.21731	371.67	4.3672	371.67	3.71875	371.67	0
371.87	5.10098	371.87	4.64863	371.87	4.4734	371.87	4.4049	371.87	4.31512	371.87	4.21452	371.87	4.35791	371.87	3.72103	371.87	0
372.06	5.09744	372.06	4.65173	372.06	4.47473	372.06	4.40536	372.06	4.31713	372.06	4.20977	372.06	4.35918	372.06	3.72197	372.06	0
372.26	5.09712	372.26	4.64705	372.26	4.46996	372.26	4.40001	372.26	4.31697	372.26	4.20974	372.26	4.35597	372.26	3.72464	372.26	0
372.46	5.09616	372.46	4.64283	372.46	4.47006	372.46	4.40004	372.46	4.31303	372.46	4.20562	372.46	4.36016	372.46	3.72476	372.46	0
372.67	5.09364	372.67	4.64362	372.67	4.46589	372.67	4.40061	372.67	4.31483	372.67	4.20485	372.67	4.35308	372.67	3.72129	372.67	0
372.87	5.08998	372.87	4.64222	372.87	4.46365	372.87	4.39896	372.87	4.31464	372.87	4.2029	372.87	4.35579	372.87	3.71654	372.87	0
373.06	5.08943	373.06	4.64243	373.06	4.46756	373.06	4.39905	373.06	4.31187	373.06	4.20516	373.06	4.35515	373.06	3.7206	373.06	0
373.26	5.08961	373.26	4.64316	373.26	4.46272	373.26	4.39948	373.26	4.31126	373.26	4.20125	373.26	4.34991	373.26	3.71959	373.26	0
373.46	5.08577	373.46	4.6385	373.46	4.46396	373.46	4.39476	373.46	4.30612	373.46	4.1996	373.46	4.34924	373.46	3.71681	373.46	0
373.67	5.08706	373.67	4.63507	373.67	4.46452	373.67	4.39136	373.67	4.30966	373.67	4.20321	373.67	4.35209	373.67	3.72119	373.67	0
373.87	5.08404	373.87	4.63127	373.87	4.46172	373.87	4.39104	373.87	4.30182	373.87	4.1999	373.87	4.34834	373.87	3.72678	373.87	0
374.06	5.08076	374.06	4.63965	374.06	4.46181	374.06	4.39023	374.06	4.30345	374.06	4.19587	374.06	4.34286	374.06	3.7239	374.06	0
374.26	5.07471	374.26	4.63159	374.26	4.45898	374.26	4.39073	374.26	4.30607	374.26	4.19158	374.26	4.34733	374.26	3.716	374.26	0
374.46	5.07924	374.46	4.63739	374.46	4.45634	374.46	4.38615	374.46	4.30089	374.46	4.19708	374.46	4.34516	374.46	3.72179	374.46	0
374.67	5.0766	374.67	4.6287	374.67	4.45117	374.67	4.38486	374.67	4.30029	374.67	4.1995	374.67	4.34188	374.67	3.72464	374.67	0
374.87	5.07903	374.87	4.63001	374.87	4.45289	374.87	4.38613	374.87	4.30256	374.87	4.18728	374.87	4.3485	374.87	3.7229	374.87	0
375.06	5.07564	375.06	4.62671	375.06	4.45217	375.06	4.3828	375.06	4.29939	375.06	4.19246	375.06	4.34546	375.06	3.71579	375.06	0
375.26	5.07216	375.26	4.62852	375.26	4.44962	375.26	4.38466	375.26	4.29786	375.26	4.18604	375.26	4.33401	375.26	3.71844	375.26	0
375.46	5.06994	375.46	4.62605	375.46	4.45018	375.46	4.3786	375.46	4.29436	375.46	4.18904	375.46	4.34349	375.46	3.715	375.46	0
375.67	5.0686	375.67	4.62235	375.67	4.44826	375.67	4.37799	375.67	4.29386	375.67	4.1894	375.67	4.33385	375.67	3.71848	375.67	0
375.87	5.06724	375.87	4.62261	375.87	4.44461	375.87	4.37818	375.87	4.29313	375.87	4.19203	375.87	4.33893	375.87	3.72	375.87	0
376.06	5.0661	376.06	4.61883	376.06	4.44553	376.06	4.37634	376.06	4.29305	376.06	4.18033	376.06	4.33823	376.06	3.71893	376.06	0
376.26	5.06573	376.26	4.62106	376.26	4.44475	376.26	4.37389	376.26	4.28947	376.26	4.18257	376.26	4.33283	376.26	3.71926	376.26	0
376.46	5.06425	376.46	4.61853	376.46	4.43996	376.46	4.37103	376.46	4.29431	376.46	4.18329	376.46	4.33462	376.46	3.71956	376.46	0
376.67	5.06102	376.67	4.61726	376.67	4.44075	376.67	4.3693	376.67	4.28239	376.67	4.18547	376.67	4.33273	376.67	3.7212	376.67	0
376.87	5.06387	376.87	4.61819	376.87	4.43831	376.87	4.37282	376.87	4.28759	376.87	4.18258	376.87	4.33473	376.87	3.71897	376.87	0
377.06	5.05786	377.06	4.61382	377.06	4.43775	377.06	4.37012	377.06	4.28347	377.06	4.17873	377.06	4.32952	377.06	3.71756	377.06	0
377.26	5.05482	377.26	4.61298	377.26	4.43403	377.26	4.36896	377.26	4.28175	377.26	4.18217	377.26	4.33124	377.26	3.71867	377.26	0
377.46	5.05581	377.46	4.61018	377.46	4.44064	377.46	4.36525	377.46	4.28634	377.46	4.18328	377.46	4.33585	377.46	3.71582	377.46	0
377.67	5.05146	377.67	4.61123	377.67	4.43194	377.67	4.36078	377.67	4.27929	377.67	4.17213	377.67	4.32876	377.67	3.72133	377.67	0
377.87	5.05776	377.87	4.61034	377.87	4.43147	377.87	4.36309	377.87	4.27927	377.87	4.17485	377.87	4.32427	377.87	3.71886	377.87	0
378.06	5.05239	378.06	4.60671	378.06	4.42986	378.06	4.36093	378.06	4.28164	378.06	4.16964	378.06	4.32733	378.06	3.72043	378.06	0
378.26	5.05078	378.26	4.60778	378.26	4.42552	378.26	4.36172	378.26	4.27988	378.26	4.17209	378.26	4.32529	378.26	3.7211	378.26	0
378.46	5.05131	378.46	4.60264	378.46	4.43006	378.46	4.36093	378.46	4.27767	378.46	4.17667	378.46	4.32002	378.46	3.71767	378.46	0
378.67	5.04873	378.67	4.60535	378.67	4.42591	378.67	4.36065	378.67	4.27894	378.67	4.1689	378.67	4.33127	378.67	3.71622	378.67	0
378.87	5.0482	378.87	4.60427	378.87	4.42438	378.87	4.35616	378.87	4.27735	378.87	4.16617	378.87	4.31619	378.87	3.71601	378.87	0
379.06	5.0443	379.06	4.59748	379.06	4.42384	379.06	4.35821	379.06	4.27265	379.06	4.16824	379.06	4.32338	379.06	3.71817	379.06	0
379.26	5.04336	379.26	4.59985	379.26	4.42423	379.26	4.35773	379.26	4.27091	379.26	4.16976	379.26	4.31669	379.26	3.71507	379.26	0
379.46	5.04428	379.46	4.59671	379.46	4.41725	379.46	4.35178	379.46	4.27304	379.46	4.16318	379.46	4.32332	379.46	3.71328	379.46	0
379.67	5.04342	379.67	4.60154	379.67	4.42058	379.67	4.35332	379.67	4.26699	379.67	4.16678	379.67	4.31691	379.67	3.71439	379.67	0
379.87	5.03879	379.87	4.59407	379.87	4.42324	379.87	4.3512	379.87	4.27214	379.87	4.16049	379.87	4.32001	379.87	3.71972	379.87	0
380.06	5.04416	380.06	4.5933	380.06	4.41681	380.06	4.34466	380.06	4.26876	380.06	4.1635	380.06	4.32696	380.06	3.71394	380.06	0
380.26	5.0344	380.26	4.59298	380.26	4.41752	380.26	4.34549	380.26	4.2645	380.26	4.15921	380.26	4.31595	380.26	3.71412	380.26	0
380.46	5.0385	380.46	4.59156	380.46	4.41202	380.46	4.34499	380.46	4.26609	380.46	4.15865	380.46	4.31041	380.46	3.72083	380.46	0
380.67	5.03384	380.67	4.58785	380.67	4.41252	380.67	4.34385	380.67	4.26368	380.67	4.15685	380.67	4.31736	380.67	3.71448	380.67	0
380.87	5.03729	380.87	4.58561	380.87	4.41242	380.87	4.34334	380.87	4.26455	380.87	4.15695	380.87	4.31494	380.87	3.71396	380.87	0
381.06	5.02912	381.06	4.58768	381.06	4.40975	381.06	4.34464	381.06	4.25893	381.06	4.15869	381.06	4.3103	381.06	3.71308	381.06	0
381.26	5.03243	381.26	4.58415	381.26	4.41577	381.26	4.34395	381.26	4.26232	381.26	4.15787	381.26	4.31342	381.26	3.71585	381.26	0
381.46	5.03034	381.46	4.5809	381.46	4.40445	381.46	4.33478	381.46	4.25875	381.46	4.15379	381.46	4.30697	381.46	3.71869	381.46	0
381.67	5.03066	381.67	4.58341	381.67	4.40154	381.67	4.33809	381.67	4.25728	381.67	4.1514	381.67	4.30927	381.67	3.71901	381.67	0
381.87	5.02443	381.87	4.57985	381.87	4.40306	381.87	4.33613	381.87	4.2582	381.87	4.15109	381.87	4.30763	381.87	3.71562	381.87	0
382.06	5.02192	382.06	4.57939	382.06	4.40416	382.06	4.33134	382.06	4.25448	382.06	4.15128	382.06	4.30761	382.06	3.71798	382.06	0
382.26	5.02193	382.26	4.58065	382.26	4.40257	382.26	4.33364	382.26	4.25881	382.26	4.15148	382.26	4.30196	382.26	3.71397	382.26	0
382.46	5.02384	382.46	4.57828	382.46	4.39886	382.46	4.33491	382.46	4.24986	382.46	4.14674	382.46	4.30889	382.46	3.71349	382.46	0
382.67	5.02156	382.67	4.57269	382.67	4.40035	382.67	4.33967	382.67	4.24901	382.67	4.14499	382.67	4.3002	382.67	3.71428	382.67	0
382.87	5.02158	382.87	4.57161	382.87	4.39653	382.87	4.33615	382.87	4.25128	382.87	4.14755	382.87	4.30339	382.87	3.71662	382.87	0
383.06	5.01764	383.06	4.57482	383.06	4.39067	383.06	4.3283	383.06	4.24974	383.06	4.14779	383.06	4.30057	383.06	3.70935	383.06	0
383.26	5.01819	383.26	4.57177	383.26	4.39482	383.26	4.32739	383.26	4.24879	383.26	4.13924	383.26	4.30436	383.26	3.71597	383.26	0
383.46	5.0131	383.46	4.57266	383.46	4.39394	383.46	4.32817	383.46	4.24929	383.46	4.14248	383.46	4.28997	383.46	3.71659	383.46	0
383.67	5.01613	383.67	4.56679	383.67	4.39051	383.67	4.33235	383.67	4.24511	383.67	4.14199	383.67	4.30126	383.67	3.71596	383.67	0
383.87	5.01339	383.87	4.56542	383.87	4.393	383.87	4.32703	383.87	4.24419	383.87	4.14424	383.87	4.29587	383.87	3.71392	383.87	0
384.06	5.01274	384.06	4.56699	384.06	4.39232	384.06	4.32351	384.06	4.24191	384.06	4.14559	384.06	4.2952	384.06	3.71096	384.06	0
384.26	5.01476	384.26	4.56756	384.26	4.39129	384.26	4.32364	384.26	4.24304	384.26	4.13701	384.26	4.29565	384.26	3.71632	384.26	0
384.46	5.0114	384.46	4.56291	384.46	4.38877	384.46	4.32197	384.46	4.24024	384.46	4.13276	384.46	4.2946	384.46	3.71126	384.46	0
384.67	5.00702	384.67	4.56082	384.67	4.38814	384.67	4.31936	384.67	4.23561	384.67	4.13526	384.67	4.291	384.67	3.7085	384.67	0
384.87	5.00864	384.87	4.56879	384.87	4.38319	384.87	4.31965	384.87	4.23905	384.87	4.13732	384.87	4.29491	384.87	3.71419	384.87	0
385.06	5.00439	385.06	4.55952	385.06	4.3956	385.06	4.31349	385.06	4.2425	385.06	4.1306	385.06	4.29387	385.06	3.7105	385.06	0
385.26	4.99944	385.26	4.56177	385.26	4.38188	385.26	4.31744	385.26	4.23827	385.26	4.13426	385.26	4.29055	385.26	3.71343	385.26	0
385.46	5.00476	385.46	4.56234	385.46	4.3818	385.46	4.31896	385.46	4.23468	385.46	4.12954	385.46	4.28942	385.46	3.70908	385.46	0
385.67	4.99763	385.67	4.55305	385.67	4.38227	385.67	4.31337	385.67	4.23171	385.67	4.13005	385.67	4.29091	385.67	3.71497	385.67	0
385.87	5.0025	385.87	4.55344	385.87	4.37776	385.87	4.3132	385.87	4.23355	385.87	4.13066	385.87	4.28939	385.87	3.71589	385.87	0
386.06	5.00115	386.06	4.55726	386.06	4.37847	386.06	4.30608	386.06	4.23488	386.06	4.13127	386.06	4.28346	386.06	3.71285	386.06	0
386.26	4.99132	386.26	4.55584	386.26	4.38153	386.26	4.31717	386.26	4.22976	386.26	4.12365	386.26	4.29136	386.26	3.71422	386.26	0
386.46	4.99626	386.46	4.55306	386.46	4.37425	386.46	4.30828	386.46	4.23279	386.46	4.12639	386.46	4.27926	386.46	3.71149	386.46	0
386.67	4.99377	386.67	4.54922	386.67	4.37786	386.67	4.30645	386.67	4.23015	386.67	4.12333	386.67	4.28878	386.67	3.71228	386.67	0
386.87	4.99416	386.87	4.54718	386.87	4.37732	386.87	4.30992	386.87	4.23089	386.87	4.12115	386.87	4.28687	386.87	3.71575	386.87	0
387.06	4.99284	387.06	4.54861	387.06	4.36828	387.06	4.3082	387.06	4.22446	387.06	4.11751	387.06	4.28451	387.06	3.71186	387.06	0
387.26	4.99062	387.26	4.54657	387.26	4.37238	387.26	4.30487	387.26	4.22759	387.26	4.1206	387.26	4.27847	387.26	3.70922	387.26	0
387.46	4.99081	387.46	4.54443	387.46	4.3704	387.46	4.30458	387.46	4.22704	387.46	4.11685	387.46	4.28241	387.46	3.70699	387.46	0
387.67	4.99081	387.67	4.54868	387.67	4.36366	387.67	4.29945	387.67	4.22358	387.67	4.12324	387.67	4.27916	387.67	3.71072	387.67	0
387.87	4.98692	387.87	4.545	387.87	4.36414	387.87	4.30628	387.87	4.22218	387.87	4.11917	387.87	4.28002	387.87	3.70674	387.87	0
388.06	4.98817	388.06	4.54085	388.06	4.36555	388.06	4.30302	388.06	4.21999	388.06	4.1162	388.06	4.27522	388.06	3.70749	388.06	0
388.26	4.98591	388.26	4.54027	388.26	4.36297	388.26	4.29472	388.26	4.21501	388.26	4.11634	388.26	4.2769	388.26	3.71024	388.26	0
388.46	4.98377	388.46	4.53923	388.46	4.35611	388.46	4.29451	388.46	4.21366	388.46	4.11379	388.46	4.27671	388.46	3.71023	388.46	0
388.67	4.98359	388.67	4.54068	388.67	4.35227	388.67	4.29509	388.67	4.21778	388.67	4.11478	388.67	4.27742	388.67	3.70865	388.67	0
388.87	4.9853	388.87	4.53308	388.87	4.35917	388.87	4.29383	388.87	4.21423	388.87	4.11515	388.87	4.27155	388.87	3.70757	388.87	0
389.06	4.98308	389.06	4.53697	389.06	4.35199	389.06	4.29666	389.06	4.21498	389.06	4.10912	389.06	4.26852	389.06	3.7081	389.06	0
389.26	4.97877	389.26	4.53746	389.26	4.35526	389.26	4.29441	389.26	4.21542	389.26	4.1119	389.26	4.27277	389.26	3.70864	389.26	0
389.46	4.97942	389.46	4.53399	389.46	4.35508	389.46	4.29048	389.46	4.21538	389.46	4.10712	389.46	4.27443	389.46	3.71135	389.46	0
389.67	4.97933	389.67	4.53206	389.67	4.35808	389.67	4.29343	389.67	4.21413	389.67	4.10551	389.67	4.26919	389.67	3.70793	389.67	0
389.87	4.97858	389.87	4.53542	389.87	4.35345	389.87	4.29008	389.87	4.21489	389.87	4.1093	389.87	4.26726	389.87	3.70551	389.87	0
390.06	4.97389	390.06	4.53026	390.06	4.35613	390.06	4.29064	390.06	4.21413	390.06	4.10617	390.06	4.27002	390.06	3.70971	390.06	0
390.26	4.97485	390.26	4.52672	390.26	4.35081	390.26	4.28787	390.26	4.21086	390.26	4.11062	390.26	4.26724	390.26	3.71074	390.26	0
390.46	4.96994	390.46	4.52312	390.46	4.3494	390.46	4.2842	390.46	4.20696	390.46	4.09883	390.46	4.26353	390.46	3.70881	390.46	0
390.67	4.97316	390.67	4.52622	390.67	4.35484	390.67	4.28178	390.67	4.20916	390.67	4.1022	390.67	4.26769	390.67	3.70836	390.67	0
390.87	4.96847	390.87	4.5258	390.87	4.34267	390.87	4.28474	390.87	4.20698	390.87	4.10099	390.87	4.26548	390.87	3.7141	390.87	0
391.06	4.96933	391.06	4.52923	391.06	4.34456	391.06	4.27744	391.06	4.20401	391.06	4.10175	391.06	4.26766	391.06	3.70695	391.06	0
391.26	4.9763	391.26	4.52018	391.26	4.34124	391.26	4.2856	391.26	4.20201	391.26	4.10459	391.26	4.2595	391.26	3.69981	391.26	0
391.46	4.96381	391.46	4.52345	391.46	4.34234	391.46	4.27946	391.46	4.20029	391.46	4.10134	391.46	4.26004	391.46	3.70945	391.46	0
391.67	4.96572	391.67	4.52243	391.67	4.34712	391.67	4.27721	391.67	4.20196	391.67	4.09731	391.67	4.26092	391.67	3.71265	391.67	0
391.87	4.96092	391.87	4.51903	391.87	4.34037	391.87	4.28062	391.87	4.19914	391.87	4.09375	391.87	4.26379	391.87	3.70356	391.87	0
392.06	4.96363	392.06	4.51917	392.06	4.34435	392.06	4.27559	392.06	4.2028	392.06	4.09843	392.06	4.26454	392.06	3.70751	392.06	0
392.26	4.95812	392.26	4.51711	392.26	4.34092	392.26	4.27793	392.26	4.19851	392.26	4.09811	392.26	4.25633	392.26	3.70687	392.26	0
392.46	4.96062	392.46	4.51655	392.46	4.33586	392.46	4.26849	392.46	4.19893	392.46	4.09269	392.46	4.25761	392.46	3.70364	392.46	0
392.67	4.95812	392.67	4.51642	392.67	4.33873	392.67	4.26626	392.67	4.19496	392.67	4.094	392.67	4.25697	392.67	3.70362	392.67	0
392.87	4.95463	392.87	4.51589	392.87	4.3373	392.87	4.26474	392.87	4.19121	392.87	4.09155	392.87	4.25456	392.87	3.70723	392.87	0
393.06	4.95547	393.06	4.51463	393.06	4.33279	393.06	4.27608	393.06	4.19712	393.06	4.09241	393.06	4.2569	393.06	3.70802	393.06	0
393.26	4.95704	393.26	4.50933	393.26	4.33394	393.26	4.27221	393.26	4.19201	393.26	4.09098	393.26	4.25509	393.26	3.70481	393.26	0
393.46	4.956	393.46	4.50715	393.46	4.33138	393.46	4.26908	393.46	4.19226	393.46	4.08599	393.46	4.25161	393.46	3.70615	393.46	0
393.67	4.95181	393.67	4.50894	393.67	4.33195	393.67	4.26376	393.67	4.19003	393.67	4.09004	393.67	4.24999	393.67	3.70789	393.67	0
393.87	4.95609	393.87	4.50996	393.87	4.32988	393.87	4.26643	393.87	4.19182	393.87	4.09004	393.87	4.25058	393.87	3.70436	393.87	0
394.06	4.94942	394.06	4.50676	394.06	4.32862	394.06	4.26684	394.06	4.18682	394.06	4.08781	394.06	4.25129	394.06	3.70363	394.06	0
394.26	4.95156	394.26	4.50959	394.26	4.32678	394.26	4.2603	394.26	4.18434	394.26	4.08101	394.26	4.25085	394.26	3.70808	394.26	0
394.46	4.94746	394.46	4.50589	394.46	4.32969	394.46	4.26763	394.46	4.1894	394.46	4.08484	394.46	4.25463	394.46	3.70688	394.46	0
394.67	4.94553	394.67	4.50358	394.67	4.32624	394.67	4.26308	394.67	4.18052	394.67	4.0816	394.67	4.2437	394.67	3.70264	394.67	0
394.87	4.94653	394.87	4.50081	394.87	4.32079	394.87	4.26376	394.87	4.18031	394.87	4.0834	394.87	4.24432	394.87	3.70644	394.87	0
395.06	4.94619	395.06	4.50525	395.06	4.32318	395.06	4.25865	395.06	4.18105	395.06	4.0808	395.06	4.24855	395.06	3.70414	395.06	0
395.26	4.94512	395.26	4.49855	395.26	4.32031	395.26	4.25616	395.26	4.18356	395.26	4.08074	395.26	4.24708	395.26	3.70826	395.26	0
395.46	4.94087	395.46	4.49489	395.46	4.32251	395.46	4.2588	395.46	4.17852	395.46	4.07428	395.46	4.24785	395.46	3.70898	395.46	0
395.67	4.93553	395.67	4.50045	395.67	4.31794	395.67	4.25622	395.67	4.17963	395.67	4.0813	395.67	4.24839	395.67	3.70672	395.67	0
395.87	4.939	395.87	4.49766	395.87	4.31304	395.87	4.25673	395.87	4.18359	395.87	4.08695	395.87	4.24355	395.87	3.70506	395.87	0
396.06	4.93893	396.06	4.49323	396.06	4.31482	396.06	4.25193	396.06	4.18238	396.06	4.07521	396.06	4.23811	396.06	3.70647	396.06	0
396.26	4.93553	396.26	4.49214	396.26	4.3164	396.26	4.24801	396.26	4.1779	396.26	4.07759	396.26	4.2399	396.26	3.70668	396.26	0
396.46	4.93773	396.46	4.49476	396.46	4.3147	396.46	4.25139	396.46	4.17085	396.46	4.08004	396.46	4.23994	396.46	3.70518	396.46	0
396.67	4.93825	396.67	4.49715	396.67	4.31591	396.67	4.25073	396.67	4.17587	396.67	4.07398	396.67	4.23957	396.67	3.70488	396.67	0
396.87	4.93868	396.87	4.49092	396.87	4.30689	396.87	4.25366	396.87	4.1736	396.87	4.07546	396.87	4.24134	396.87	3.70244	396.87	0
397.06	4.92931	397.06	4.49037	397.06	4.31385	397.06	4.2538	397.06	4.17373	397.06	4.07319	397.06	4.24037	397.06	3.69984	397.06	0
397.26	4.93412	397.26	4.48996	397.26	4.30921	397.26	4.24941	397.26	4.17161	397.26	4.07327	397.26	4.23528	397.26	3.7054	397.26	0
397.46	4.93422	397.46	4.48676	397.46	4.30929	397.46	4.2447	397.46	4.1748	397.46	4.06739	397.46	4.23266	397.46	3.7029	397.46	0
397.67	4.93468	397.67	4.4837	397.67	4.3107	397.67	4.23611	397.67	4.16748	397.67	4.0712	397.67	4.23185	397.67	3.70078	397.67	0
397.87	4.92998	397.87	4.48508	397.87	4.31223	397.87	4.24554	397.87	4.16882	397.87	4.07228	397.87	4.23526	397.87	3.70677	397.87	0
398.06	4.93041	398.06	4.48064	398.06	4.30498	398.06	4.23902	398.06	4.16783	398.06	4.0659	398.06	4.23029	398.06	3.70099	398.06	0
398.26	4.93194	398.26	4.4907	398.26	4.30293	398.26	4.24423	398.26	4.16494	398.26	4.06785	398.26	4.23426	398.26	3.70565	398.26	0
398.46	4.9231	398.46	4.4839	398.46	4.30446	398.46	4.23498	398.46	4.16394	398.46	4.06212	398.46	4.23255	398.46	3.70049	398.46	0
398.67	4.92711	398.67	4.48488	398.67	4.30816	398.67	4.2385	398.67	4.1639	398.67	4.0656	398.67	4.22874	398.67	3.70294	398.67	0
398.87	4.92123	398.87	4.47735	398.87	4.30445	398.87	4.23705	398.87	4.16329	398.87	4.06031	398.87	4.23642	398.87	3.70743	398.87	0
399.06	4.92264	399.06	4.47998	399.06	4.30224	399.06	4.23831	399.06	4.16101	399.06	4.06447	399.06	4.23132	399.06	3.70247	399.06	0
399.26	4.92469	399.26	4.47733	399.26	4.29913	399.26	4.23639	399.26	4.16361	399.26	4.05744	399.26	4.22715	399.26	3.69974	399.26	0
[truncated: 6,053 more rows]

## Sheet: Fig 3b
V416L
Concentrations used in order	110	60	31.24	10	3	1	0.4	0
A1		B1		C1		D1		E1		F1		G1		H1		Temperature
0	0	0	0	0	0	0	0	0	0	0	0	0	0	0	0	0	0
0.2	-0.0492541	0.2	0.00288452	0.2	-0.00292569	0.2	-0.00214861	0.2	-0.0080604	0.2	0.00147323	0.2	0.00016712	0.2	0.00653435	0.2	0
0.41	-0.0021296	0.41	0.00906189	0.41	0.0019966	0.41	-0.00224242	0.41	-0.00297482	0.41	0.00230116	0.41	0.00047653	0.41	6.739e-05	0.41	0
0.61	-0.00807783	0.61	-0.00118898	0.61	0.00282351	0.61	-0.00249581	0.61	-0.00026468	0.61	-0.00092798	0.61	-0.00388671	0.61	0.00279876	0.61	0
0.81	-0.0372552	0.81	-0.00156473	0.81	-0.00417519	0.81	-0.00524911	0.81	-0.00360393	0.81	0.00011432	0.81	-0.00140348	0.81	0.00403187	0.81	0
1.02	-0.00351589	1.02	-0.00052844	1.02	-0.00229267	1.02	-0.00060897	1.02	-0.00682937	1.02	-0.00282631	1.02	-0.00094792	1.02	0.00118707	1.02	0
1.2	0.00264915	1.2	0.00304421	1.2	-0.00124231	1.2	-0.00574201	1.2	-0.00508086	1.2	0.00435104	1.2	-0.00237592	1.2	0.00111602	1.2	0
1.41	-0.0500265	1.41	0.00294718	1.41	-0.00218152	1.41	-0.00584243	1.41	-0.00165255	1.41	0.00564217	1.41	-0.001874	1.41	0.0067989	1.41	0
1.61	-0.0115184	1.61	3.072e-05	1.61	-0.00097132	1.61	-0.00468805	1.61	-0.0049257	1.61	0.00022655	1.61	0.0012169	1.61	0.00321878	1.61	0
1.81	0.00256652	1.81	0.00082509	1.81	0.00096235	1.81	-0.00126339	1.81	0.0005321	1.81	0.00084881	1.81	0.00092193	1.81	-0.00043421	1.81	0
2.02	-0.0488308	2.02	0.00043052	2.02	-0.00244557	2.02	-0.00462241	2.02	-0.00250318	2.02	0.00071463	2.02	0.00081305	2.02	0.00706031	2.02	0
2.2	-0.0347266	2.2	-0.00151266	2.2	-0.0013693	2.2	0.00250407	2.2	-0.00177628	2.2	0.00577273	2.2	-0.00203366	2.2	0.00668315	2.2	0
2.41	-0.00192562	2.41	-0.00026515	2.41	-0.00453148	2.41	-0.00124636	2.41	-0.0077389	2.41	0.00271708	2.41	-0.00386507	2.41	0.00134361	2.41	0
2.61	-0.0454358	2.61	0.00180749	2.61	0.0003302	2.61	-0.00195807	2.61	-0.00747663	2.61	0.00483468	2.61	-0.00036369	2.61	0.00328247	2.61	0
2.81	-0.0284475	2.81	0.00020862	2.81	0.00226917	2.81	-0.00199671	2.81	-0.00283408	2.81	0.0099685	2.81	0.00169926	2.81	0.002496	2.81	0
3.02	-0.00247603	3.02	0.00336103	3.02	-0.00712236	3.02	-0.00465705	3.02	-0.00333729	3.02	0.00066604	3.02	0.00331321	3.02	0.00294321	3.02	0
3.2	-0.0123339	3.2	0.00549464	3.2	0.0008026	3.2	-0.00047703	3.2	0.00178221	3.2	-0.00200658	3.2	0.00058724	3.2	0.00148529	3.2	0
3.41	-0.0487399	3.41	-0.0005133	3.41	-0.0004012	3.41	-0.00303644	3.41	-0.00248191	3.41	0.00584829	3.41	-0.00385885	3.41	0.00068527	3.41	0
3.61	-0.00260358	3.61	0.00059536	3.61	0.00346301	3.61	-0.00205445	3.61	-0.0028986	3.61	0.00306908	3.61	0.00123227	3.61	0.00250154	3.61	0
3.81	-0.0292022	3.81	0.0068363	3.81	0.00074682	3.81	0.00164294	3.81	-0.00586512	3.81	0.00508446	3.81	0.00340435	3.81	-0.00275153	3.81	0
4.02	-0.0201397	4.02	0.00370059	4.02	0.00256149	4.02	-0.00375178	4.02	0.00064663	4.02	0.00360566	4.02	-0.0008179	4.02	0.00521957	4.02	0
4.2	-0.0125379	4.2	0.00612095	4.2	-0.00013689	4.2	-0.00386284	4.2	0.0030653	4.2	0.0003438	4.2	0.00255113	4.2	0.00606507	4.2	0
4.41	-0.00346675	4.41	0.00240534	4.41	-0.00349625	4.41	0.000723	4.41	-0.00381956	4.41	0.00754431	4.41	-0.00150011	4.41	-0.00148119	4.41	0
4.61	-0.0539871	4.61	-0.00052795	4.61	0.00519933	4.61	-0.00171101	4.61	0.00034148	4.61	0.00683494	4.61	0.00410995	4.61	0.00776696	4.61	0
4.81	-0.00589749	4.81	0.00063462	4.81	-0.00045342	4.81	-5.684e-05	4.81	-0.00141343	4.81	0.00096757	4.81	0.00054003	4.81	0.00196964	4.81	0
5.02	-0.0260833	5.02	0.00333185	5.02	-0.00197577	5.02	-3.024e-05	5.02	-0.00607523	5.02	0.00967234	5.02	0.00161498	5.02	-0.00204675	5.02	0
5.2	-0.0451872	5.2	0.00181973	5.2	-0.00399748	5.2	0.00127064	5.2	-0.00363851	5.2	0.00673591	5.2	-0.00440215	5.2	0.00553885	5.2	0
5.41	-0.0172156	5.41	0.0029592	5.41	0.0028974	5.41	0.00407073	5.41	0.00182275	5.41	0.00508698	5.41	0.00056636	5.41	0.00394182	5.41	0
5.61	-0.00817206	5.61	0.00021234	5.61	-0.00080803	5.61	-0.00150643	5.61	-0.00221862	5.61	0.00386398	5.61	0.0058608	5.61	-0.00214731	5.61	0
5.81	-0.0526745	5.81	-0.00076325	5.81	-0.00065578	5.81	0.00171618	5.81	-0.00129555	5.81	0.00886233	5.81	-0.00065811	5.81	0.00247819	5.81	0
6.02	-0.00245538	6.02	0.00494462	6.02	-0.0017342	6.02	0.00028211	6.02	-0.00120099	6.02	0.0104881	6.02	-0.00420776	6.02	-0.00024653	6.02	0
6.2	0.00300532	6.2	0.00573305	6.2	0.00191055	6.2	-0.00476533	6.2	-0.00555737	6.2	-0.00304279	6.2	-0.00187348	6.2	0.0013958	6.2	0
6.41	-0.0304656	6.41	0.00735412	6.41	0.00367735	6.41	-0.00011113	6.41	-0.00050259	6.41	0.00386999	6.41	0.00113787	6.41	0.00032305	6.41	0
6.61	-0.018724	6.61	0.00816649	6.61	-0.00018256	6.61	0.00220464	6.61	0.00034004	6.61	0.0084888	6.61	0.00047846	6.61	0.00648885	6.61	0
6.81	-0.00097959	6.81	0.0062179	6.81	0.00119266	6.81	0.00047205	6.81	-0.0012657	6.81	0.00480725	6.81	-0.00046408	6.81	0.00386279	6.81	0
7.02	-0.051512	7.02	0.00118184	7.02	0.00038212	7.02	-0.00077055	7.02	-0.00197445	7.02	0.0045271	7.02	-0.00296109	7.02	0.007551	7.02	0
7.2	-0.0445752	7.2	0.00217548	7.2	-0.00370833	7.2	0.00327302	7.2	-0.00534396	7.2	0.00232605	7.2	0.00592056	7.2	0.00992585	7.2	0
7.41	-0.0028204	7.41	0.00286572	7.41	-0.00079529	7.41	-0.00213635	7.41	-0.00343191	7.41	0.0111214	7.41	0.00627925	7.41	0.00380429	7.41	0
7.61	-0.0377238	7.61	0.00279414	7.61	0.00527225	7.61	0.00391468	7.61	-0.00423774	7.61	0.00723435	7.61	0.00238695	7.61	0.00266077	7.61	0
7.81	-0.0338461	7.81	0.00359267	7.81	-0.00291414	7.81	-0.000984	7.81	0.00097082	7.81	0.00062744	7.81	-0.00199281	7.81	0.00562852	7.81	0
8.02	0.00300688	8.02	0.00347658	8.02	-0.00319629	8.02	-0.00225557	8.02	-0.00369207	8.02	0.00114272	8.02	0.00109821	8.02	0.00386934	8.02	0
8.2	-0.00214815	8.2	0.00072601	8.2	0.00162328	8.2	0.00520091	8.2	0.00360077	8.2	0.00790498	8.2	0.00037333	8.2	0.00230238	8.2	0
8.41	-0.0542627	8.41	0.00286522	8.41	0.00219789	8.41	-0.00346724	8.41	-0.00067582	8.41	0.00593439	8.41	0.00258725	8.41	0.0110066	8.41	0
8.61	-0.00354778	8.61	7.547e-05	8.61	0.00374642	8.61	-0.00106105	8.61	-0.00158337	8.61	0.00252979	8.61	0.00217347	8.61	0.00371769	8.61	0
8.81	-0.0152694	8.81	0.006035	8.81	0.00263792	8.81	0.00501625	8.81	0.00065042	8.81	0.00826125	8.81	0.00523646	8.81	0.00720333	8.81	0
9.02	-0.0509871	9.02	0.0015998	9.02	-0.00265989	9.02	-0.00122316	9.02	0.00132101	9.02	0.010088	9.02	0.0037415	9.02	0.00380787	9.02	0
9.2	-0.010874	9.2	0.00111867	9.2	-0.00143011	9.2	-0.00103216	9.2	0.00147209	9.2	0.00777033	9.2	0.00454082	9.2	0.00537424	9.2	0
9.41	0.00225342	9.41	0.0059763	9.41	-0.00292114	9.41	0.00276652	9.41	-0.00585874	9.41	0.00712066	9.41	0.00490094	9.41	0.00290389	9.41	0
9.61	-0.04604	9.61	0.00238923	9.61	0.00094255	9.61	-0.00131492	9.61	-0.00436486	9.61	0.00859133	9.61	-0.00317244	9.61	0.00575096	9.61	0
9.81	-0.00459654	9.81	-0.00099641	9.81	0.00238667	9.81	0.00464025	9.81	-0.00346976	9.81	0.00766524	9.81	0.00321646	9.81	0.00643302	9.81	0
10.02	-0.00274904	10.02	0.00188648	10.02	-0.0018555	10.02	0.00271594	10.02	-0.00422546	10.02	0.00469307	10.02	0.010455	10.02	0.00664902	10.02	0
10.2	-0.0181065	10.2	0.00685169	10.2	0.00275616	10.2	-0.0008172	10.2	-0.00293204	10.2	0.00475189	10.2	0.00543626	10.2	-0.00313611	10.2	0
10.41	-0.030015	10.41	0.00466716	10.41	1.65e-06	10.41	0.00173988	10.41	-0.00330637	10.41	0.00766162	10.41	0.0011959	10.41	0.00395856	10.41	0
10.61	0.00469624	10.61	0.00285109	10.61	-0.00218883	10.61	0.00417925	10.61	-0.00611195	10.61	0.00779685	10.61	0.00206534	10.61	0.00403928	10.61	0
10.81	-0.0471318	10.81	0.00556243	10.81	-0.00050721	10.81	-0.00359382	10.81	-0.00488551	10.81	0.00339859	10.81	0.00454232	10.81	0.00608382	10.81	0
11.02	-0.0170413	11.02	0.00239479	11.02	0.00519083	11.02	0.00457345	11.02	-0.00358631	11.02	0.00943487	11.02	0.00254989	11.02	0.00553543	11.02	0
11.2	0.00265363	11.2	0.00348556	11.2	0.00251635	11.2	0.00384848	11.2	-0.00217597	11.2	0.0110828	11.2	0.00156738	11.2	0.0033544	11.2	0
11.41	-0.0213149	11.41	0.00254958	11.41	-0.00023676	11.41	-0.00013383	11.41	-0.00428541	11.41	0.0101228	11.41	-0.00231439	11.41	0.00089288	11.41	0
11.61	-0.0456852	11.61	0.00427965	11.61	-0.00080187	11.61	-0.00289646	11.61	-0.00303658	11.61	0.00822906	11.61	0.00212348	11.61	0.00416851	11.61	0
11.81	-0.00255459	11.81	0.00844697	11.81	-0.00236385	11.81	-0.00048177	11.81	-0.00930362	11.81	0.00781504	11.81	0.00959526	11.81	0.00361288	11.81	0
12.02	-0.0353881	12.02	0.00475817	12.02	0.00085044	12.02	0.00325194	12.02	-0.00292666	12.02	0.00718653	12.02	0.00263812	12.02	-0.00011984	12.02	0
12.2	-0.0468813	12.2	-0.00174448	12.2	0.00090988	12.2	0.00394414	12.2	-0.00034591	12.2	0.0119252	12.2	-0.00127876	12.2	0.0061245	12.2	0
12.41	-0.00206333	12.41	0.00056485	12.41	-0.00158986	12.41	-0.00149368	12.41	0.00035124	12.41	0.00729632	12.41	0.00138497	12.41	0.00818878	12.41	0
12.61	-0.00187091	12.61	0.00309397	12.61	0.00319937	12.61	0.00338006	12.61	0.00078958	12.61	0.0114233	12.61	0.00891342	12.61	0.00395845	12.61	0
12.81	-0.046927	12.81	0.00199956	12.81	0.00288951	12.81	0.0035419	12.81	-0.00284841	12.81	0.00985441	12.81	0.00626175	12.81	0.00936003	12.81	0
13.02	0.00185961	13.02	0.00920373	13.02	0.0035803	13.02	0.00219694	13.02	-0.00428752	13.02	0.00843309	13.02	0.00281738	13.02	0.00252983	13.02	0
13.2	-0.00501279	13.2	0.00569191	13.2	-0.00247292	13.2	0.00506288	13.2	-0.00405564	13.2	0.00617746	13.2	0.00058581	13.2	0.00683399	13.2	0
13.41	-0.0508765	13.41	0.00142288	13.41	0.00312819	13.41	0.00065906	13.41	-0.00344394	13.41	0.00670582	13.41	0.0025513	13.41	0.00556104	13.41	0
13.61	-0.011372	13.61	0.00337176	13.61	0.00210397	13.61	-7.678e-05	13.61	-0.00640786	13.61	0.00404048	13.61	0.00994858	13.61	0.00920428	13.61	0
13.81	-0.00283534	13.81	0.00400664	13.81	0.00273589	13.81	0.00297331	13.81	-0.0006674	13.81	0.0123375	13.81	0.00471966	13.81	0.00572474	13.81	0
14.02	-0.0496958	14.02	0.00221095	14.02	-0.00254246	14.02	-0.00105535	14.02	-0.00106298	14.02	0.00885197	14.02	0.00366924	14.02	0.0109696	14.02	0
14.2	-0.0423728	14.2	0.00139826	14.2	-0.00050709	14.2	0.00479686	14.2	-0.00264794	14.2	0.0069858	14.2	0.0040426	14.2	0.00644496	14.2	0
14.41	-0.00300318	14.41	0.00581249	14.41	-0.00541382	14.41	0.00721442	14.41	-0.00530006	14.41	0.0112865	14.41	0.0119012	14.41	0.0107094	14.41	0
14.61	-0.0371377	14.61	0.00591297	14.61	-0.00394318	14.61	-0.00497847	14.61	-0.00360147	14.61	0.0118158	14.61	0.00656029	14.61	0.00378233	14.61	0
14.81	-0.0088628	14.81	0.00055327	14.81	0.00096241	14.81	-0.00067118	14.81	0.00238548	14.81	0.0119913	14.81	0.00201661	14.81	0.00565989	14.81	0
15.02	0.00311329	15.02	-0.00011544	15.02	-0.00221361	15.02	0.00260322	15.02	-0.00186511	15.02	0.0063164	15.02	-0.00273873	15.02	0.00446535	15.02	0
15.2	-0.00524321	15.2	-0.00084293	15.2	-0.0020869	15.2	0.00130902	15.2	-0.0041824	15.2	0.00964077	15.2	0.00299645	15.2	0.00764956	15.2	0
15.41	-0.0380233	15.41	0.00422415	15.41	0.00239479	15.41	0.00586644	15.41	0.00154755	15.41	0.0138344	15.41	0.00519622	15.41	0.00787548	15.41	0
15.61	0.00233203	15.61	0.00278785	15.61	0.0025749	15.61	0.0013324	15.61	-0.00249206	15.61	0.0101939	15.61	0.00658222	15.61	0.00399247	15.61	0
15.81	-0.0219821	15.81	0.00231365	15.81	0.00283706	15.81	0.00253602	15.81	-0.00409079	15.81	0.00755621	15.81	0.00335808	15.81	0.00550662	15.81	0
16.02	-0.0279712	16.02	-0.00026688	16.02	0.00238922	16.02	-0.00010979	16.02	-0.00119141	16.02	0.0147061	16.02	0.00615878	16.02	0.00518932	16.02	0
16.2	-0.0108212	16.2	-0.00030494	16.2	0.00475172	16.2	0.00202252	16.2	0.00032558	16.2	0.0111231	16.2	0.00922066	16.2	0.00445538	16.2	0
16.41	-0.0105246	16.41	0.00347079	16.41	0.00287555	16.41	0.00275568	16.41	0.00100006	16.41	0.0170921	16.41	0.00593676	16.41	0.00471821	16.41	0
16.61	-0.0475964	16.61	0.00050823	16.61	-0.00315464	16.61	0.00429598	16.61	0.00117258	16.61	0.00956379	16.61	-7.979e-05	16.61	0.0092392	16.61	0
16.81	-0.00100621	16.81	0.00024051	16.81	-0.00075154	16.81	4.35e-06	16.81	0.00079043	16.81	0.0142403	16.81	0.00447644	16.81	0.00541904	16.81	0
17.02	-0.0243271	17.02	0.00075384	17.02	-0.00278116	17.02	-0.00053726	17.02	-0.0032938	17.02	0.0112017	17.02	0.00574367	17.02	0.001341	17.02	0
17.2	-0.0443076	17.2	0.00301082	17.2	-0.003602	17.2	0.00504032	17.2	-0.0032617	17.2	0.00967608	17.2	0.00438613	17.2	0.00643349	17.2	0
17.41	-0.0231476	17.41	0.0008161	17.41	0.00617161	17.41	-0.00067727	17.41	-0.00051983	17.41	0.00508877	17.41	0.00358858	17.41	0.00896531	17.41	0
17.61	-0.00327328	17.61	0.00239931	17.61	-0.0029125	17.61	0.00136131	17.61	0.0014563	17.61	0.0134986	17.61	0.00486249	17.61	0.00529022	17.61	0
17.81	-0.0509049	17.81	0.00508532	17.81	0.00144602	17.81	0.0002059	17.81	6.684e-05	17.81	0.0144618	17.81	0.00654575	17.81	0.0038282	17.81	0
18.02	-0.00584141	18.02	0.00864775	18.02	0.00161371	18.02	-0.00017447	18.02	0.00169952	18.02	0.00856439	18.02	0.00833225	18.02	0.00757894	18.02	0
18.2	0.00190081	18.2	0.00439801	18.2	0.00014018	18.2	0.00312816	18.2	-0.00473001	18.2	0.00437722	18.2	0.00751405	18.2	0.00294875	18.2	0
18.41	-0.027949	18.41	0.00708742	18.41	0.00303373	18.41	0.0058879	18.41	-0.00346468	18.41	0.0113991	18.41	0.00584752	18.41	0.00388695	18.41	0
18.61	-0.0185829	18.61	-0.00133455	18.61	0.00161936	18.61	0.00224542	18.61	-0.00061357	18.61	0.0159801	18.61	0.00230194	18.61	0.0046494	18.61	0
18.81	-0.00218746	18.81	0.00254532	18.81	2.866e-05	18.81	0.00938746	18.81	-0.00064856	18.81	0.00813094	18.81	0.00498619	18.81	0.00289685	18.81	0
19.02	-0.0498342	19.02	0.00463399	19.02	-0.00179882	19.02	0.00339441	19.02	-0.00181931	19.02	0.0156846	19.02	0.00561892	19.02	0.00453883	19.02	0
19.2	-0.0494047	19.2	0.00524444	19.2	0.00213709	19.2	0.00104619	19.2	-0.00060301	19.2	0.0183006	19.2	0.0054801	19.2	0.00776077	19.2	0
19.41	-0.00379813	19.41	0.00848134	19.41	0.00583304	19.41	0.00256627	19.41	-0.00066671	19.41	0.0144686	19.41	0.00309077	19.41	0.00377941	19.41	0
19.61	-0.0299744	19.61	0.0105101	19.61	0.00229934	19.61	0.00677806	19.61	-0.00240472	19.61	0.00835178	19.61	0.00029783	19.61	0.00397684	19.61	0
19.81	-0.0366116	19.81	0.00416997	19.81	0.00474363	19.81	0.00080294	19.81	0.00124419	19.81	0.0104635	19.81	0.00722851	19.81	0.00790454	19.81	0
20	-0.0157589	20	0.00272114	20	0.00682485	20	0.00051996	20	-0.00198605	20	0.0163215	20	0.00634142	20	0.00461248	20	0
20.2	-0.00753467	20.2	0.00102975	20.2	0.0017649	20.2	0.00158866	20.2	-0.00036464	20.2	0.0106937	20.2	0.00429948	20.2	0.00411384	20.2	0
20.41	-0.0561296	20.41	-0.00096398	20.41	0.00091156	20.41	0.00720735	20.41	0.00178386	20.41	0.00970595	20.41	0.00395642	20.41	0.010938	20.41	0
[truncated: 2,178 more rows]

## Sheet: Fig 3d
664-alone		889-alone		889-664-Dark		889-664-light
[truncated: 19,776 more rows]

[truncated: 4 more sheets: Fig 5d, Fig 5e, Supplementary Fig 2b, Supplementary 3b-c]
